# Supplementary material for: Analysis of multi-trait evolution across independently evolved cavefish populations reveals shared and independent evolution of suites of traits
Source: Proc Biol Sci. Author manuscript; Available in PMC 2026 Jun 25. (PMC13296793; doi:10.1098/rspb.2025.2719)
Supplement: macros [file NIHMS2175969-supplement-macros.zip]

Archive with 4 entries (4 files):
- Macros for Publication/sleepMacro_250816_editAnalysisRange_counts-fix.py
- Macros for Publication/Neuromast_macro_05052025_pixel_edit.py
- Macros for Publication/convert_092025_mse.sh
- Macros for Publication/README.docx
