# Supplementary material for: Analysis of multi-trait evolution across independently evolved cavefish populations reveals shared and independent evolution of suites of traits
Source: Proc Biol Sci. Author manuscript; Available in PMC 2026 Jun 25. (PMC13296793; doi:10.1098/rspb.2025.2719)
Supplement: macros [file NIHMS2175969-supplement-macros.zip › Macros for Publication/sleepMacro_250816_editAnalysisRange_counts-fix.py]

# %% codecell imports and function definitions
import numpy as np
import matplotlib.pyplot as plt
import os
import tkinter as tk
import tkinter.filedialog
import pandas as pd
import math
import time
#    ^ Use capital T here if using Python 2.7

def ask_multiple_choice_question(prompt, options):
    root = tk.Tk()
    if prompt:
        tk.Label(root, text=prompt).pack()
    v = tk.IntVar()
    for i, option in enumerate(options):
        tk.Radiobutton(root, text=option, variable=v, value=i).pack(anchor="w")
    tk.Button(text="Submit", command=root.destroy).pack()
    root.mainloop()
    if v.get()==0:
        wakingVelocity = 12
    if v.get()==1:
        wakingVelocity = 4
    return wakingVelocity

def binSleep(sleep, t_win):
    sleepBinned = np.zeros([sleep.shape[0], int(np.ceil(sleep.shape[1]/t_win))])
    for i in range(sleep.shape[0]):
        for j in range(int(np.ceil(sleep.shape[1]/t_win))):
            sleepBinned[i,j] = np.sum(sleep[i,(j*t_win):(j*t_win+t_win)])
    return sleepBinned

def binList(list, binSize):
    listBinned=[]
    for i in range(0, len(list), binSize):
        if len(list[i:])>=binSize:
            listBinned.append(sum(filter(None, list[i:i+binSize])))
        else:
            listBinned.append(sum(filter(None,list[i:])))
    return(listBinned)


def sleep(act, t_sleep):
    ##changing implementation of sleep so that sleep begins from the first bin of inactivity, as long as there are 6 or more bins of inactivity
    asleep = np.zeros_like(act)
    for i in range(t_sleep,len(act)):
        # choose window of activity to test
        _act = act[i-t_sleep:i]
        # if no activity in window, then asleep
        if np.nansum(_act) == 0:
            asleep[i-t_sleep:i] = True
    return asleep
    # asleep = np.zeros_like(act)
    # for i in range(t_sleep,len(act)):
    #     # choose window of activity to test
    #     _act = act[i-t_sleep:i]
    #     # if no activity in window, then asleep
    #     if np.nansum(_act) == 0:
    #         asleep[i] = True
    # return asleep


def bouts(asleep):
    bouts = []
    _bout = 0
    for i in range(0, len(asleep)-1):
        if not asleep[i] and not asleep[i+1]: # if animal is awake and remains awake, set bout length to zero
            _bout = 0
        if not asleep[i] and asleep[i+1]: # if animal is not currently asleep but falls asleep in the next time unit, initialize a variable for holding sleep
            _bout = 1
        elif asleep[i] and not asleep[i+1]: # if animal is asleep and wakes up in the next time unit, append the current bout length to the list
            bouts.append(_bout)
            _bout = 0
        elif asleep[i] and asleep[i+1]: # otherwise, animal is asleep and remains asleep, add 1 to bout length
            _bout += 1
    if _bout > 0:
        bouts.append(_bout) # append the final bout length, which would otherwise get dropped
    return bouts

def calcBouts (sleepStart, wakeStart):
    boutLengths=[]
    for i in range(0, len(sleepStart)):
        boutLengths.append(wakeStart[i]-sleepStart[i])
    return boutLengths

# %% end codecell


# %% codecell data parameters
fps = 15
binSize = fps*10 ## 10 for 10 second bins
# option = ask_multiple_choice_question(
#     "Testing Adults (4cm/s threshold) or larvae (12mm/s threshold)?",
#         ["Adults", "Larvae"]
# )
wakingVelocity = ask_multiple_choice_question(
    "What is the waking velocity?",
    [
        "Larval - 12 mm/s",
        "Adults - 4 cm/s",
    ]
)

# %% codecell data loading

root=tk.Tk()
folder = tk.filedialog.askdirectory(initialdir=os.getcwd(), title='Please select the folder with your Ethovision export files, in utf-8 format')
root.destroy()
os.path.split(folder)[-1]
os.chdir(folder)

#User input to edit analysis range
lights_off = int(input("How many minutes after the video start do lights turn OFF? (14 hours=840 minutes): "))
start_time = int(input("How many minutes into the video should analysis start?: "))
end_time = int(input("How many minutes into the video should analysis end?: "))


totalSleep=[] # this will be used to hold total sleep for individual fish, in seconds
distanceSums=[]
distanceBins=[]
sleepBins=[]
fileNames=[]
counts=[]


for file in os.listdir(): #open each file in the directory, one at a time
    if file.endswith('.txt'): # if it's a .txt file, assume it's a tracking file from ethovision, and process it
        subj_not_found = 0 # number of frames that subject was not found
        distance = [] # list of distance traveled in each frame
        velocity = [] # list of velocity in each frame
        sleepStart = [] # list of all timepoints the fish fell asleep (i.e. was inactive for 60 seconds)
        wakeStart = [] #list of all timepoints the fish woke up (i.e. reached the waking velocity)
        wakeFlag = 0 # set to 1 when the fish reaches waking velocity, set to 0 when fish goes 60 seconds without hitting waking veolicty
        numFrames=0 # counts every line of the .txt file, for calculating % of frames in which the subject was not found
        sleepTimer=0 # when wakeFlag is 1, increases for every frame wakingVelocity is not reached; at 60*fps, time is logged in sleepStart, wakeFlag is set to 0

        currcounts=[] # this is for importing into FlySleepProbability

        binSize=10*fps

        #open the file, one line at at time
        with open(file) as infile:
            line = infile.readline()
            headerNum = int(line.split(";")[1].strip('""'))
            velFlag=0 # for calculating velocity counts so that single swim bouts aren't calculated multiple times
        #skip the header lines
            for _ in range(headerNum):
                next(infile)
        #separate counts by bin size
            for line in infile:
                if numFrames % binSize ==0:
                    currcounts.append(0)
                numFrames+=1
        #split each line into it's component cells
                line=line.split(';')
        #check for missing frames, counting missing frame towards sleep if wakeFlag is already 0
                if line[8]=='"-"':
                    distance.append(None)
                    velocity.append(None)
                    subj_not_found+=1
                    if wakeFlag==0:
                        sleepTimer+=1
        #check if wakingVelocity is reached, setting wakeflag accordingly
        #store distance and velocity values
                elif float(line[8])>=wakingVelocity:
                    distance.append(float(line[7]))
                    velocity.append(float(line[8]))
                    sleepTimer=0
                    if wakeFlag == 0:
                        wakeFlag = 1
                        if len(sleepStart)>0: # only log wakeStart if subject has fallen asleep at least once
                            wakeStart.append(float(line[0]));
                    #increment counts list if this is a new instance of active swimming or if counts == 0 (.e.g the fish has been swimming actively since the last bin)
                    if velFlag==0 or currcounts[-1] == 0:
                        currcounts[-1]+=1
                        velFlag=1
        #if waking velocity is not reached, and fish is awake, tic sleeptimer and store distance/velocity values
                else:
                    velFlag=0
                    distance.append(float(line[7]))
                    velocity.append(float(line[8]))
                    if wakeFlag==1:
                        sleepTimer+=1;
        #if wakingVelocity has not been reached in 60s, fish has fallen asleep
                    if sleepTimer>=60*fps and wakeFlag==1:
                        wakeFlag=0
                        sleepStart.append(float(line[0])-60) #logs beginning of inactivity as sleepStart
#                        print('fell asleep at',line[0])
        #write data to a .csv
            csvfile=os.path.splitext(file)[0]+'.csv'
            # if subject ends recording sleeping, add timestamp of final frame to wakeStart to help in calculating sleep
            if wakeFlag==0:
                wakeStart.append(float(line[0]))
            boutLengths=calcBouts(sleepStart, wakeStart)
            # print('Average bout length:', np.mean(boutLengths)/60, 'mins')
            # print('Sum Sleep:', sum(boutLengths)/3600, 'hrs')
            sleepBouts_df = pd.DataFrame(list(zip(sleepStart,wakeStart, boutLengths)), columns = ['bout start', 'bout end', 'bout length'])
            print(sleepBouts_df)

            np.savetxt(csvfile, sleepBouts_df, fmt='%s', delimiter=',')
            fileNames.append(file)
            distance = np.array(distance)
            distanceBinned=binList(distance, 3600*fps)
            sleepBinned=calcBouts(sleepStart, wakeStart)


            distanceSums.append(sum(filter(None,distance)))
            distanceBins.append(distanceBinned)
            sleepBins.append(sleepBinned)
            counts.append(currcounts)
            #print(currcounts)
            #distanceTotals.append(sumDist)
            print(file)

        # sleepFile='sleep.csv'
        # np.savetxt(sleepFile, list(zip(fileNames, sleepBins)),fmt='%s', delimiter=',', header='sleep bins')
        # countsFile= 'counts.csv'
        # np.savetxt(countsFile, np.transpose(np.array(counts)), fmt='%s', delimiter=',', header='counts')
        # print('next file...')

# %% end codecell

# %% codecell set parameters for sleep and convert activity counts to sleep
#set threshold for sleep onset (in bins). In this case, 6x10 second bins = 1 minute, the minimum bout length
t_sleep = 6 # 6 10s bins =1min

#set window for calculating moving average (in bins)
t_win = 60
counts = np.array(counts, dtype=object)
n_ana = counts.shape[0]
Sl = [] # list for holding binned sleep amount lists for all fish
Sl_binned = []
Bt = [] # list for holding bout lengths for all fish
Bt_Day = [] # list for holding day time bout length. this currently only works if zt0 is at the beginning of the recording
Bt_Night = []
start_time = start_time*6 # convert time inputs from minutes to 10-sec bins
end_time = end_time*6 # as above
lights_off = lights_off*6 # as above

for i in range(n_ana):
    _activity = counts[i] #get count data for one fish
    _activity = _activity[start_time:end_time] #trim to user-input times
    _asleep = sleep(_activity,t_sleep) # calculate that subjects sleep profile
    _boutLen = bouts(_asleep)
    _boutLen = [item/6 for item in _boutLen] # convert to minutes
    _boutlenDay = bouts(_asleep[0:lights_off-start_time]) #adjust day values based on user input times
    _boutlenNight = bouts(_asleep[lights_off-start_time+1:]) #adjust night values based on user input times
    _boutlenDay = [item/6 for item in _boutlenDay] # convert to minutes
    _boutlenNight = [item/6 for item in _boutlenNight] # convert to minutes
    Bt.append(_boutLen)
    Bt_Day.append(_boutlenDay) # flattens the 2d binned list into a 1d list for entire day period
    Bt_Night.append(_boutlenNight) # flattens the 2d binned list into a 1d list for entire night period
    Sl.append(_asleep)
    _Sl_binned = binList(_asleep, 360)
    _Sl_binned = [x/6 for x in _Sl_binned]
    Sl_binned.append(_Sl_binned)
distance_df = pd.DataFrame(distanceBins, index = fileNames)
Sl_df = pd.DataFrame(Sl_binned, index=fileNames)
TotalSleep = [sum(x) for x in Sl_binned]
TotalSleep = [x/60 for x in TotalSleep]
DaySleep = [sum(x) for x in Bt_Day]
NightSleep = [sum(x) for x in Bt_Night]
DaySleep_minsPerHr = [x/(((lights_off-start_time)/6)/60) for x in DaySleep] ##adjust hourly sleep based on user inputted times, converting here into hours 
NightSleep_minsPerHr = [x/(((end_time-lights_off)/6)/60) for x in NightSleep] ## as above
BoutLength = [np.nanmean(x) for x in Bt]
BoutNumber = [len(x) for x in Bt]
BoutLength_Day = [np.nanmean(x) for x in Bt_Day]
BoutLength_Night = [np.nanmean(x) for x in Bt_Night]
BoutNumber_Day = [len(x) for x in Bt_Day]
BoutNumber_Night = [len(x) for x in Bt_Night]

important = "This script was created for ethovision export files of 24 hour larval fish tracking, starting at ZT0, with a light schedule of 14L:10D, where represents waking velocity is " + str(wakingVelocity) + "mm/s. Input files with different parameters will give incorrect results. If you have any questions or problems, pleases contact me at the address provided."
Info =pd.DataFrame(["Coded by Evan Lloyd", "05-20-2022", "elloyd117@gmail.com", important], index = ["Ethovision Sleep Macro", "Date created: ", "Contact info: ", "IMPORTANT: "])

SleepSummary_titles = ["Total Sleep (hours)", "Day Sleep (mins/hr)", "Night Sleep (mins/hr)", "Average Bout Length (mins)", "Bout Number", "Average Bout Length - Day (mins)", "Average Bout Length - Night (mins)", "Bout Number - Day", "Bout Number - Night"]
SleepSummary_df = pd.DataFrame([TotalSleep, DaySleep_minsPerHr, NightSleep_minsPerHr, BoutLength, BoutNumber, BoutLength_Day, BoutLength_Night, BoutNumber_Day, BoutNumber_Night], index = SleepSummary_titles, columns = fileNames)
SleepSummary_df = np.transpose(SleepSummary_df)
np.transpose(SleepSummary_df)
Bt_Day_df = pd.DataFrame(Bt_Day, index=fileNames)
Bt_Night_df = pd.DataFrame(Bt_Night, index = fileNames)
sleep_sheets = {"Sleep Summary": SleepSummary_df, "Sleep Profile (mins per hour)": Sl_df, "Distance (units per hour)": distance_df, "Contact Info": Info}
writer = pd.ExcelWriter('./' + os.path.split(folder)[-1] + "_" + str(wakingVelocity) + 'unit-per-s_threshold_minute' + str(int(start_time/6)) + '_through_minute' + str(int(end_time/6)) + "_lights-off_at_minute " + str(int(lights_off/6)) + '_SleepSummary.xlsx', engine='xlsxwriter')
for sheet_name in sleep_sheets.keys():
    sleep_sheets[sheet_name].index
    sleep_sheets[sheet_name].to_excel(writer,sheet_name=sheet_name, header=True)
writer.close()
