# Supplementary material for: Analysis of multi-trait evolution across independently evolved cavefish populations reveals shared and independent evolution of suites of traits
Source: Proc Biol Sci. Author manuscript; Available in PMC 2026 Jun 25. (PMC13296793; doi:10.1098/rspb.2025.2719)
Supplement: macros [file NIHMS2175969-supplement-macros.zip › Macros for Publication/Neuromast_macro_05052025_pixel_edit.py]

#@ ImagePlus fg
#@ File(label='Output directory', style='directory') outdir

from ij.gui import WaitForUserDialog
from ij import IJ, WindowManager
from ij.plugin import ImageCalculator
from ij.plugin.frame import RoiManager
from ij.io import RoiEncoder
import os

# OUTLINE
IJ.setTool("polygon");
WaitForUserDialog("Outline the region to analyze...").show()

ext = '.'+fg.title.split('.')[-1]
print ext

# Crop
roi_filename = os.path.join(outdir.getAbsolutePath(),fg.title.replace(ext,'_SO.roi'))
RoiEncoder.save(fg.getRoi(),roi_filename)
IJ.run(fg, "Crop", "")
roi2_filename = os.path.join(outdir.getAbsolutePath(),fg.title.replace(ext,'_SOcropped.roi'))
RoiEncoder.save(fg.getRoi(),roi2_filename)

# Subtract background
bg = fg.duplicate()
	#(increasing fg radius below causes image "blur or smear", which is helpful in some cases)
IJ.run(fg, "Median...", "radius=4");
IJ.run(bg, "Median...", "radius=20"); 
ic = ImageCalculator();
fg_corrected = ic.run("Subtract create", fg, bg);
fg_corrected.setRoi(fg.getRoi())

# Set threshold using the Triangle algorithm
IJ.setAutoThreshold(fg_corrected, "Triangle dark");

# Measure all neuromasts 
IJ.run("Set Measurements...", "area mean standard min centroid shape median area_fraction limit redirect=None decimal=3");
	#(increasing size minimum reduces number of miscounted "noise")
IJ.run(fg_corrected, "Analyze Particles...", "size=150-20500 pixel circularity=0.50-1.00 display exclude clear add");

table_filename = os.path.join(outdir.getAbsolutePath(),fg.title.replace(ext,'_neuromastsTable.csv'))
rois_filename = os.path.join(outdir.getAbsolutePath(),fg.title.replace(ext,'_ROIs.zip'))
IJ.saveAs("Results",table_filename)
RoiManager.getRoiManager().runCommand("Save", rois_filename);

fgCorr_filename = os.path.join(outdir.getAbsolutePath(),fg.title.replace(ext,'_bgSub.tif'))
IJ.saveAs(fg_corrected, "TIFF",fgCorr_filename)

WaitForUserDialog("Finished!!").show()
