# Supplementary material for: Analysis of multi-trait evolution across independently evolved cavefish populations reveals shared and independent evolution of suites of traits
Source: Proc Biol Sci. Author manuscript; Available in PMC 2026 Jun 25. (PMC13296793; doi:10.1098/rspb.2025.2719)
Supplement: macros [file NIHMS2175969-supplement-macros.zip › Macros for Publication/convert_092025_mse.sh]

mkdir -p utf8_converted

# Detect number of CPU cores
cores=$(nproc)

# Convert files in parallel
ls utf8/*.txt | xargs -P "$cores" -I{} sh -c '
    f="{}"
    out="utf8_converted/$(basename "$f")"
    iconv -f UTF-16 -t UTF-8 "$f" > "$out"
	'
