# Supplementary material for: Analysis of multi-trait evolution across independently evolved cavefish populations reveals shared and independent evolution of suites of traits
Source: Proc Biol Sci. Author manuscript; Available in PMC 2026 Jun 25. (PMC13296793; doi:10.1098/rspb.2025.2719)
Supplement: STable 1 [file NIHMS2175969-supplement-STable_1.xlsx]

## Sheet: Figure 1
Trait	Statistical Test	N (SF)	N (PA)	N (MO)	N (TI)	Kruskal-Wallis P value	SF vs PA P value	SF vs MO P value	SF vs TI P value	PA vs MO P value	PA vs TI P value	MO vs TI P value
Bottom Dwelling	Kruskal-Wallis Test with Dunn's multiple corrections test	50	58	34	28	<0.0001	<0.0001	<0.0001	<0.0001	0.515	0.001	0.3184
Total Sleep	Kruskal-Wallis Test with Dunn's multiple corrections test	32	23	20	8	<0.0001	<0.0001	<0.0001	0.0004	>0.9999	>0.9999	>0.9999
Anesthesia Resistance	Kruskal-Wallis Test with Dunn's multiple corrections test	14	20	19	6	<0.0001	<0.0001	0.4668	<0.0001	0.0001	>0.9999	0.0012
Trait	Statistical Test	N (SF)	N (PA)	N (MO)	N (TI)	Model Pr(>F)	SF vs PA P value	SF vs MO P value	SF vs TI P value	PA vs MO P value	PA vs TI P value	MO vs TI P value
R Neuromast / SL	ANOVA with tukey	41	47	31	30	0.7817	<0.0001	<0.0001	<0.0001	<0.0001	<0.0001	0.9006

## Sheet: Figure 2
Trait	Statistical Test	Cave Population	N (SF)	N (CF)	N (F1)	Kruskal-Wallis P Value	SF vs CF P Value	SF vs F1 P Value	CF vs F1 P Value
Bottom Dwelling	Kruskal-Wallis Test with Dunn's multiple corrections test	PA	9	7	8	0.0007	0.0011	>0.9999	0.0063
Bottom Dwelling	Kruskal-Wallis Test with Dunn's multiple corrections test	MO	6	8	10	0.0126	0.0096	0.1458	0.6814
Bottom Dwelling	Kruskal-Wallis Test with Dunn's multiple corrections test	TI	4	9	10	0.0003	0.4512	0.0006	0.0118
Total Sleep	Kruskal-Wallis Test with Dunn's multiple corrections test	PA	9	9	10	0.0005	0.0005	0.8069	0.0175
Total Sleep	Kruskal-Wallis Test with Dunn's multiple corrections test	MO	4	6	10	0.0047	0.0265	>0.9999	0.0265
Total Sleep	Kruskal-Wallis Test with Dunn's multiple corrections test	TI	7	9	9	0.4215	>0.9999	>0.9999	0.5836
Anesthesia Resistance	Kruskal-Wallis Test with Dunn's multiple corrections test	PA	9	8	10	0.0001	0.0001	0.5226	0.0107
Anesthesia Resistance	Kruskal-Wallis Test with Dunn's multiple corrections test	MO	6	12	10	0.0006	0.0004	0.0431	0.3688
Anesthesia Resistance	Kruskal-Wallis Test with Dunn's multiple corrections test	TI	7	9	9	0.2394	0.2865	0.7235	>0.9999
R Eye Size / SL	Kruskal-Wallis Test with Dunn's multiple corrections test	PA	9	8	10	<0.0001	<0.0001	0.0249	0.0463
R Eye Size / SL	Kruskal-Wallis Test with Dunn's multiple corrections test	MO	6	12	9	<0.0001	<0.0001	0.1817	0.0051
R Eye Size / SL	Kruskal-Wallis Test with Dunn's multiple corrections test	TI	8	9	9	<0.0001	<0.0001	0.0586	0.0324
R Pupil Size / SL	Kruskal-Wallis Test with Dunn's multiple corrections test	PA	9	8	10	<0.0001	<0.0001	0.0249	0.0463
R Pupil Size / SL	Kruskal-Wallis Test with Dunn's multiple corrections test	MO	6	12	9	<0.0001	<0.0001	0.1817	0.0051
R Pupil Size / SL	Kruskal-Wallis Test with Dunn's multiple corrections test	TI	8	9	9	<0.0001	<0.0001	0.0586	0.0324
Trait	Statistical Test	Cave Population	N (SF)	N (CF)	N (F1)	Model Pr(>F)	SF vs CF P Value	SF vs F1 P Value	CF vs F1 P Value
R Neuromast / SL	ANOVA with tukey	PA	9	8	10	0.4892	<0.0001	<0.0001	0.0045
R Neuromast / SL	ANOVA with tukey	MO	6	9	7	0.5281	<0.0001	0.0216	0.0048
R Neuromast / SL	ANOVA with tukey	TI	8	9	9	0.3278	<0.0001	0.0004	<0.0001

## Sheet: Figure 3
Trait	Statistical Test	CF1	CF2	N (CF1)	N (CF2)	N (F1)	Kruskal-Wallis P value	CF1 vs CF2	CF1 vs F1	CF2 vs F1
Bottom Dwelling		PA	MO	8	8	17	0.0012	0.0007	0.129	0.0719
Bottom Dwelling		PA	TI	8	8	18	0.0003	0.001	>0.9999	0.0008
Bottom Dwelling		MO	TI	8	5	21	0.0011	>0.9999	0.0025	0.0633
Sleep		PA	MO	9	10	21	0.0004	0.0013	0.001	>0.9999
Sleep		PA	TI	8	4	20	0.0057	0.0041	0.2269	0.078
Sleep		MO	TI	10	7	22	0.0087	0.03	>0.9999	0.0087
Anesthesia Resistance		PA	MO	9	10	21	<0.0001	0.0007	0.0001	>0.9999
Anesthesia Resistance		PA	TI	7	10	20	0.0006	0.0004	0.0179	0.2449
Anesthesia Resistance		MO	TI	10	7	22	0.0002	0.0002	0.6383	0.0016
Trait	Statistical Test	CF1	CF2	N (CF1)	N (CF2)	N (F1)	Model Pr(>F)	CF1 vs CF2	CF1 vs F1	CF2 vs F1
R Neuromast / SL	ANOVA with tukey	PA	MO	9	10	21	0.1049	0.0009	0.0214	0.0912
R Neuromast / SL	ANOVA with tukey	PA	TI	2	10	19	0.8197	0.0662	0.0403	0.8177
R Neuromast / SL	ANOVA with tukey	MO	TI	9	7	21	0.6675	0.0026	0.4819	0.0077

## Sheet: Figure 4
Spearman Correlation Matrices
F2 PA:
r
	Bottom Dwelling	Sleep	Anesth. Resist.	R Eye / SL	R Pupil / SL	R Neuromasts
Bottom Dwelling	1	0.0993852	-0.12126	0.30649	0.323115	-0.00769017
Sleep	0.0993852	1	-0.0127462	0.074263	0.0772008	0.10836
Anesth. Resist.	-0.12126	-0.0127462	1	-0.021081	-0.0197817	0.0862701
R Eye / SL	0.30649	0.074263	-0.021081	1	0.888303	-0.0732849
R Pupil / SL	0.323115	0.0772008	-0.0197817	0.888303	1	-0.0749678
R Neuromasts	-0.00769017	0.10836	0.0862701	-0.0732849	-0.0749678	1
p
	Bottom Dwelling	Sleep	Anesth. Resist.	R Eye / SL	R Pupil / SL	R Neuromasts
Bottom Dwelling		0.0373818	0.00255222	2.41934e-16	4.8879e-18	0.841348
Sleep	0.0373818		0.787432	0.102007	0.0901143	0.0174379
Anesth. Resist.	0.00255222	0.787432		0.579844	0.604211	0.0240495
R Eye / SL	2.41934e-16	0.102007	0.579844		4.14009e-263	0.0423207
R Pupil / SL	4.8879e-18	0.0901143	0.604211	4.14009e-263		0.0380429
R Neuromasts	0.841348	0.0174379	0.0240495	0.0423207	0.0380429
N
	Bottom Dwelling	Sleep	Anesth. Resist.	R Eye / SL	R Pupil / SL	R Neuromasts
Bottom Dwelling	738	439	617	684	682	680
Sleep	439	489	450	486	483	481
Anesth. Resist.	617	450	693	692	689	684
R Eye / SL	684	486	692	777	774	768
R Pupil / SL	682	483	689	774	775	766
R Neuromasts	680	481	684	768	766	772
F2 MO:
r
	Bottom Dwelling	Sleep	Anesth. Resist.	R Eye / SL	R Pupil / SL	R Neuromasts
Bottom Dwelling	1	0.301633	0.082801	0.37854	0.320279	-0.116567
Sleep	0.301633	1	0.0875109	0.358737	0.379795	-0.176581
Anesth. Resist.	0.082801	0.0875109	1	-0.186901	-0.1866	-0.251188
R Eye / SL	0.37854	0.358737	-0.186901	1	0.887499	-0.116548
R Pupil / SL	0.320279	0.379795	-0.1866	0.887499	1	-0.0763242
R Neuromasts	-0.116567	-0.176581	-0.251188	-0.116548	-0.0763242	1
p
	Bottom Dwelling	Sleep	Anesth. Resist.	R Eye / SL	R Pupil / SL	R Neuromasts
Bottom Dwelling		0.000734571	0.437824	4.33191e-06	0.000121199	0.174938
Sleep	0.000734571		0.399072	8.1291e-06	2.09052e-06	0.0348864
Anesth. Resist.	0.437824	0.399072		0.0418205	0.0421572	0.00565157
R Eye / SL	4.33191e-06	8.1291e-06	0.0418205		3.83208e-63	0.121316
R Pupil / SL	0.000121199	2.09052e-06	0.0421572	3.83208e-63		0.311253
R Neuromasts	0.174938	0.0348864	0.00565157	0.121316	0.311253
N
	Bottom Dwelling	Sleep	Anesth. Resist.	R Eye / SL	R Pupil / SL	R Neuromasts
Bottom Dwelling	144	122	90	139	139	137
Sleep	122	151	95	147	147	143
Anesth. Resist.	90	95	124	119	119	120
R Eye / SL	139	147	119	184	184	178
R Pupil / SL	139	147	119	184	184	178
R Neuromasts	137	143	120	178	178	181
F2 TI:
r
	Bottom Dwelling	Sleep	Anesth. Resist.	R Eye / SL	R Pupil / SL	R Neuromasts
Bottom Dwelling	1	0.0627973	-0.192369	0.413558	0.364139	-0.0617444
Sleep	0.0627973	1	-0.0656595	0.144226	0.122019	0.149958
Anesth. Resist.	-0.192369	-0.0656595	1	-0.165645	-0.143908	0.0185864
R Eye / SL	0.413558	0.144226	-0.165645	1	0.872748	-0.103094
R Pupil / SL	0.364139	0.122019	-0.143908	0.872748	1	-0.145692
R Neuromasts	-0.0617444	0.149958	0.0185864	-0.103094	-0.145692	1
p
	Bottom Dwelling	Sleep	Anesth. Resist.	R Eye / SL	R Pupil / SL	R Neuromasts
Bottom Dwelling		0.366368	0.00427343	3.35147e-13	2.14558e-10	0.303225
Sleep	0.366368		0.403536	0.027386	0.0618289	0.0235318
Anesth. Resist.	0.00427343	0.403536		0.0111529	0.0273976	0.778725
R Eye / SL	3.35147e-13	0.027386	0.0111529		1.30214e-102	0.0694315
R Pupil / SL	2.14558e-10	0.0618289	0.0273976	1.30214e-102		0.00996984
R Neuromasts	0.303225	0.0235318	0.778725	0.0694315	0.00996984
N
	Bottom Dwelling	Sleep	Anesth. Resist.	R Eye / SL	R Pupil / SL	R Neuromasts
Bottom Dwelling	307	209	219	285	286	280
Sleep	209	243	164	234	235	228
Anesth. Resist.	219	164	243	234	235	231
R Eye / SL	285	234	234	325	325	311
R Pupil / SL	286	235	235	325	326	312
R Neuromasts	280	228	231	311	312	319

## Sheet: Figure 5
Trait	Statistical Test	Population	N (Pigmented F2)	N (Albino F2)	Mann-Whitney U Test P Value
Bottom Dwelling	Mann-Whitney U Test	PA F2	551	136	0.0387
Bottom Dwelling	Mann-Whitney U Test	MO F2	117	25	0.0153
Total Sleep	Mann-Whitney U Test	PA F2	391	97	0.6504
Total Sleep	Mann-Whitney U Test	MO F2	124	25	0.0052
Anesthesia Resistance	Mann-Whitney U Test	PA F2	554	139	0.6615
Anesthesia Resistance	Mann-Whitney U Test	MO F2	96	26	0.7623
R Eye / SL	Mann-Whitney U Test	PA F2	611	166	0.0052
R Eye / SL	Mann-Whitney U Test	MO F2	151	33	0.1025
R Pupil / SL	Mann-Whitney U Test	PA F2	610	165	<0.0001
R Pupil / SL	Mann-Whitney U Test	MO F2	151	33	0.0006
Trait	Statistical Test	Population	N (Pigmented F2)	N (Albino F2)	Model Pr(>F)	Pigmented vs Albino
R Neuromast Residual	ANOVA with tukey	PA F2	608	164	0.8703	0.7734
R Neuromast Residual	ANOVA with tukey	MO F2	149	32	0.5087	0.8123

## Sheet: Figure 6
Trait	Statistical Test	N (oca2+/+)	N (oca2^2bpΔ/2bpΔ)	Mann-Whitney P Value
Bottom Dwelling	Mann-Whitney U Test	10	21	0.0482
R Eye Size	Mann-Whitney U Test	10	21	0.1725
R Pupil Size	Mann-Whitney U Test	10	21	0.0534
Trait	Statistical Test	N (oca2+/+)	N (oca2^2bpΔ/2bpΔ)	G
Bottom Dwelling	Hedge's G test	10	21	0.7484

## Sheet: Supplemental Figure 1
Trait	Population	Fed/Unfed	Statistical Test	N pairs	P value
Change in Sleep	SF	Fed	Wilcoxon matched-pairs signed rank test	12	0.1514
Change in Sleep	SF	Unfed	Wilcoxon matched-pairs signed rank test	23	0.5803
Change in Sleep	PA	Fed	Wilcoxon matched-pairs signed rank test	8	0.625
Change in Sleep	PA	Unfed	Wilcoxon matched-pairs signed rank test	8	0.1484
Change in Sleep	MO	Fed	Wilcoxon matched-pairs signed rank test	17	0.5171
Change in Sleep	MO	Unfed	Wilcoxon matched-pairs signed rank test	18	0.0182
Change in Sleep	TI	Fed	Wilcoxon matched-pairs signed rank test	15	0.4887
Change in Sleep	TI	Unfed	Wilcoxon matched-pairs signed rank test	20	0.0056

## Sheet: Supplemental Figure 2
Trait	Statistical Test	N (SF)	N (PA)	N (MO)	N (TI)	Kruskal-Wallis P value	SF vs PA P value	SF vs MO P value	SF vs TI P value	PA vs MO P value	PA vs TI P value	MO vs TI P value
L Eye Size / SL	Kruskal-Wallis Test with Dunn's multiple corrections test	43	49	33	30	<0.0001	<0.0001	<0.0001	<0.0001	>0.9999	>0.9999	>0.9999
L Pupil Size / SL	Kruskal-Wallis Test with Dunn's multiple corrections test	43	49	33	30	<0.0001	<0.0001	<0.0001	<0.0001	>0.9999	>0.9999	>0.9999
L Neuromast	Kruskal-Wallis Test with Dunn's multiple corrections test	41	44	32	30	<0.0001	<0.0001	<0.0001	<0.0001	0.0018	0.0173	>0.9999
R Neuromast	Kruskal-Wallis Test with Dunn's multiple corrections test	41	49	31	30	<0.0001	<0.0001	<0.0001	<0.0001	<0.0001	0.0007	>0.9999
Change in Sleep	Kruskal-Wallis Test with Dunn's multiple corrections test	23	8	18	20	0.638	>0.9999	>0.9999	>0.9999	>0.9999	>0.9999	>0.9999
Trait	Statistical Test	N (SF)	N (PA)	N (MO)	N (TI)	Model Pr(>F)	SF vs PA P value	SF vs MO P value	SF vs TI P value	PA vs MO P value	PA vs TI P value	MO vs TI P value
L Neuromast / SL	ANOVA with tukey	41	42	32	30	0.5881	<0.0001	<0.0001	<0.0001	<0.0001	<0.0001	0.8482

## Sheet: Supplemental Figure 3
Trait	Statistical Test	Cave Population	N (SF)	N (CF)	N (F1)	Kruskal-Wallis P Value	SF vs CF P Value	SF vs F1 P Value	CF vs F1 P Value
L Eye Size / SL	Kruskal-Wallis Test with Dunn's multiple corrections test	PA	9	8	10	<0.0001	<0.0001	0.0249	0.0463
L Eye Size / SL	Kruskal-Wallis Test with Dunn's multiple corrections test	MO	6	12	9	<0.0001	<0.0001	0.1817	0.0051
L Eye Size / SL	Kruskal-Wallis Test with Dunn's multiple corrections test	TI	8	9	9	<0.0001	<0.0001	0.0586	0.0324
L Pupil Size / SL	Kruskal-Wallis Test with Dunn's multiple corrections test	PA	9	8	10	<0.0001	<0.0001	0.0249	0.0463
L Pupil Size / SL	Kruskal-Wallis Test with Dunn's multiple corrections test	MO	6	12	9	<0.0001	<0.0001	0.1817	0.0051
L Pupil Size / SL	Kruskal-Wallis Test with Dunn's multiple corrections test	TI	8	9	9	<0.0001	<0.0001	0.0586	0.0324
L Neuromast	Kruskal-Wallis Test with Dunn's multiple corrections test	PA	9	8	10	<0.0001	<0.0001	0.0275	0.0503
L Neuromast	Kruskal-Wallis Test with Dunn's multiple corrections test	MO	6	9	7	<0.0001	0.0006	0.9486	0.017
L Neuromast	Kruskal-Wallis Test with Dunn's multiple corrections test	TI	8	9	9	<0.0001	<0.0001	0.0523	0.0623
R Neuromast	Kruskal-Wallis Test with Dunn's multiple corrections test	PA	9	8	10	<0.0001	<0.0001	0.0275	0.0504
R Neuromast	Kruskal-Wallis Test with Dunn's multiple corrections test	MO	6	9	7	<0.0001	0.0011	>0.9999	0.0137
R Neuromast	Kruskal-Wallis Test with Dunn's multiple corrections test	TI	8	9	9	<0.0001	<0.0001	0.0392	0.1082
Trait	Statistical Test	Cave Population	N (SF)	N (CF)	N (F1)	Model Pr(>F)	SF vs CF P Value	SF vs F1 P Value	CF vs F1 P Value
L Neuromast / SL	ANOVA with tukey	PA	9	8	10	0.1745	<0.0001	<0.0001	0.0057
L Neuromast / SL	ANOVA with tukey	MO	6	9	7	0.6344	<0.0001	0.0186	0.0026
L Neuromast / SL	ANOVA with tukey	TI	8	9	9	0.8533	<0.0001	<0.0001	0.0003

## Sheet: Supplemental Figure 4
Trait	Statistical Test	CF1	CF2	N (CF1)	N (CF2)	N (F1)	Kruskal-Wallis P value	CF1 vs CF2	CF1 vs F1	CF2 vs F1
L Neuromast	Kruskal-Wallis Test with Dunn's multiple corrections test	PA	MO	9	10	21	0.0023	0.0017	0.0374	0.3816
L Neuromast	Kruskal-Wallis Test with Dunn's multiple corrections test	PA	TI	2	10	19	0.0638	0.0787	0.3579	0.4473
L Neuromast	Kruskal-Wallis Test with Dunn's multiple corrections test	MO	TI	9	7	21	0.2486	0.492	>0.9999	0.3264
R Neuromast	Kruskal-Wallis Test with Dunn's multiple corrections test	PA	MO	9	10	21	0.0105	0.0076	0.1963	0.2685
R Neuromast	Kruskal-Wallis Test with Dunn's multiple corrections test	PA	TI	2	10	19	0.0445	0.073	0.4652	0.2358
R Neuromast	Kruskal-Wallis Test with Dunn's multiple corrections test	MO	TI	9	7	21	0.0418	0.0415	>0.9999	0.1342
Trait	Statistical Test	CF1	CF2	N (CF1)	N (CF2)	N (F1)	Model Pr(>F)	CF1 vs CF2	CF1 vs F1	CF2 vs F1
L NM / SL	ANOVA with tukey	PA	MO	9	10	21	0.4833	0.004	0.1645	0.0256
L NM / SL	ANOVA with tukey	PA	TI	2	10	19	0.6705	0.0142	0.0115	0.8906
L NM / SL	ANOVA with tukey	MO	TI	9	7	21	0.8551	0.0175	0.8667	0.0683

[truncated: 2 more sheets: Supplemental Figure 5, Supplemental Figure 6]
