# Supplementary material for: Analysis of multi-trait evolution across independently evolved cavefish populations reveals shared and independent evolution of suites of traits
Source: Proc Biol Sci. Author manuscript; Available in PMC 2026 Jun 25. (PMC13296793; doi:10.1098/rspb.2025.2719)
Supplement: STable 2 [file NIHMS2175969-supplement-STable_2.xlsx]

## Sheet: Sheet1
ID	Group	Population	Sex	BottomDwelling	Feeding	Sleep_D0	Sleep_D30	sleep_change	length	neuro_left	neuro_right	anesthesia	neuro_L_std	neuro_R_std	eye_L	pupil_L	eye_R	pupil_R	eye_L_std	pupil_L_std	eye_R_std	pupil_R_std	INDEX	pigmentation	neu_resid_R	all_residuals_R	neu_resid_L	all_residuals_L
SF_0001	1	Surface	M	99.7054	Unfed	NA	NA	NA	4.993	90	98	NA	18.0252	19.6275	0.473	0.259	0.472	0.25	0.0947326	0.0518726	0.0945323	0.0500701	SF_0001	1	-0.0436597	-0.0445605	-0.0715875	-0.102468
SF_0002	1	Surface	M	99.7832	Unfed	NA	NA	NA	4.712	98	110	NA	20.798	23.3447	0.455	0.21	0.446	0.203	0.096562	0.0445671	0.094652	0.0430815	SF_0002	1	0.09373	0.0934767	0.012421	0.0038946
SF_0003	1	Surface	F	99.6832	Unfed	NA	NA	NA	4.899	41	50	NA	8.36905	10.2062	0.458	0.242	0.445	0.223	0.0934885	0.0493978	0.0908349	0.0455195	SF_0003	1	-0.709426	-0.710114	-0.858202	-0.881748
SF_0004	1	Surface	M	98.6499	Unfed	NA	NA	NA	4.964	91	98	NA	18.332	19.7421	0.454	0.225	0.449	0.229	0.0914585	0.0453263	0.0904512	0.0461322	SF_0004	1	-0.0414597	-0.0422954	-0.0606533	-0.0892858
SF_0005	1	Surface	M	99.6499	Fed	NA	NA	NA	4.211	66	82	NA	15.6732	19.4728	0.431	0.221	0.421	0.224	0.102351	0.0524816	0.0999763	0.053194	SF_0005	1	-0.157575	-0.156572	-0.385122	-0.350267
SF_0006	1	Surface	M	91.311	Fed	NA	NA	NA	5.179	98	100	NA	18.9226	19.3087	0.482	0.225	0.469	0.229	0.0930682	0.0434447	0.090558	0.044217	SF_0006	1	-0.0372706	-0.0385803	0.014296	-0.0306996
SF_0007	2	Surface	F	88.2555	NA	NA	NA	NA	NA	NA	NA	NA	NA	NA	NA	NA	NA	NA	NA	NA	NA	NA	SF_0007	1	NA	NA	NA	NA
SF_0008	2	Surface	F	92.4777	NA	NA	NA	NA	NA	NA	NA	NA	NA	NA	NA	NA	NA	NA	NA	NA	NA	NA	SF_0008	1	NA	NA	NA	NA
SF_0009	2	Surface	F	94.1332	NA	NA	NA	NA	NA	NA	NA	NA	NA	NA	NA	NA	NA	NA	NA	NA	NA	NA	SF_0009	1	NA	NA	NA	NA
SF_0010	2	Surface	M	99.5221	NA	NA	NA	NA	NA	NA	NA	NA	NA	NA	NA	NA	NA	NA	NA	NA	NA	NA	SF_0010	1	NA	NA	NA	NA
SF_0011	2	Surface	M	99.8332	Unfed	NA	NA	NA	4.94	70	80	NA	14.17	16.1943	0.464	0.238	0.438	0.23	0.0939271	0.0481781	0.088664	0.0465587	SF_0011	1	-0.24257	-0.243352	-0.323114	-0.349876
SF_0012	2	Surface	M	NA	Unfed	NA	NA	NA	4.665	98	121	NA	21.0075	25.9378	0.443	0.234	0.438	0.239	0.0949625	0.0501608	0.0938907	0.0512326	SF_0012	1	0.192826	0.192685	0.0122221	0.00756438
SF_0013	3	Surface	F	74.8944	Fed	NA	NA	NA	5.146	106	110	NA	20.5985	21.3758	0.448	0.227	0.46	0.229	0.0870579	0.0441119	0.0893898	0.0445006	SF_0013	1	0.0604538	0.0592156	0.0926407	0.0501121
SF_0014	3	Surface	F	98.8832	Fed	NA	NA	NA	4.709	122	117	NA	25.9078	24.846	0.399	0.208	0.406	0.207	0.0847314	0.0441707	0.0862179	0.0439584	SF_0014	1	0.155664	0.155418	0.231462	0.223181
SF_0015	3	Surface	F	98.361	Fed	NA	NA	NA	4.647	89	93	NA	19.1521	20.0129	0.42	0.219	0.431	0.222	0.0903809	0.0471272	0.092748	0.0477728	SF_0015	1	-0.0689046	-0.0690027	-0.0841858	-0.0873515
SF_0016	4	Surface	M	98.4388	Unfed	NA	NA	NA	4.371	68	85	NA	15.5571	19.4464	0.428	0.193	0.392	0.211	0.0979181	0.0441547	0.089682	0.0482727	SF_0016	1	-0.135728	-0.135141	-0.354529	-0.334065
SF_0017	4	Surface	M	85.8388	Unfed	NA	NA	NA	4.955	135	135	NA	27.2452	27.2452	0.445	0.232	0.437	0.236	0.0898083	0.0468214	0.0881937	0.0476287	SF_0017	1	0.279533	0.278718	0.333726	0.305794
SF_0018	4	Surface	M	95.2666	Unfed	NA	NA	NA	4.713	152	146	NA	32.2512	30.9781	0.452	0.243	0.434	0.233	0.0959049	0.0515595	0.0920857	0.0494377	SF_0018	1	0.376776	0.37652	0.451338	0.44273
SF_0019	5	Surface	M	99.8277	Unfed	NA	NA	NA	4.816	82	87	NA	17.0266	18.0648	0.439	0.199	0.419	0.194	0.0911545	0.0413206	0.0870017	0.0402824	SF_0019	1	-0.149087	-0.149585	-0.165394	-0.182346
SF_0020	5	Surface	M	99.7832	Unfed	NA	NA	NA	4.722	89	96	NA	18.8479	20.3304	0.476	0.209	0.444	0.197	0.100805	0.0442609	0.094028	0.0417196	SF_0020	1	-0.0432028	-0.0434798	-0.0838681	-0.0932126
SF_0021	5	Surface	M	96.5332	Unfed	NA	NA	NA	5.107	96	91	NA	18.7977	17.8187	0.429	0.209	0.436	0.2	0.0840023	0.0409242	0.085373	0.0391619	SF_0021	1	-0.126294	-0.127447	-0.0066011	-0.0461938
SF_0022	5	Surface	M	99.3388	Unfed	NA	NA	NA	4.679	62	73	NA	13.2507	15.6016	0.459	0.209	0.44	0.217	0.0980979	0.0446677	0.0940372	0.0463774	SF_0022	1	-0.313637	-0.313811	-0.445552	-0.451366
SF_0023	5	Surface	M	98.4721	Unfed	NA	NA	NA	4.652	86	87	NA	18.4867	18.7016	0.414	0.206	0.407	0.193	0.088994	0.044282	0.0874893	0.0414875	SF_0023	1	-0.136002	-0.136112	-0.118453	-0.122034
SF_0024	NA	Surface	NA	NA	NA	NA	NA	NA	NA	NA	NA	NA	NA	NA	NA	NA	NA	NA	NA	NA	NA	NA	SF_0024	1	NA	NA	NA	NA
SF_0025	7	Surface	F	99.7888	Fed	5.80278	NA	NA	4.542	84	110	NA	18.4941	24.2184	0.437	0.226	0.426	0.221	0.0962131	0.0497578	0.0937913	0.048657	SF_0025	1	0.107608	0.107765	-0.142459	-0.136805
SF_0026	7	Surface	M	99.7888	Fed	4.00278	NA	NA	5.123	107	125	NA	20.8862	24.3998	0.455	0.229	0.452	0.221	0.0888151	0.0447004	0.0882296	0.0431388	SF_0026	1	0.189979	0.188791	0.101942	0.0611417
SF_0027	7	Surface	F	99.7888	Fed	5.88889	NA	NA	4.911	100	101	NA	20.3625	20.5661	0.4481	0.231	0.462	0.236	0.0912441	0.0470373	0.0940745	0.0480554	SF_0027	1	-0.00725255	-0.00796826	0.0334444	0.00895446
SF_0028	7	Surface	F	99.6832	Fed	6.56389	NA	NA	4.66	113	121	NA	24.2489	25.9657	0.438	0.228	0.44	0.222	0.0939914	0.048927	0.0944206	0.0476395	SF_0028	1	0.193231	0.193102	0.154621	0.150377
SF_0029	7	Surface	M	94.3999	Fed	15.45	NA	NA	4.869	108	94	NA	22.1811	19.3058	0.429	0.221	0.439	0.231	0.0881084	0.0453892	0.0901623	0.047443	SF_0029	1	-0.0758344	-0.0764541	0.110235	0.0890597
SF_0030	7	Surface	F	95.9444	Fed	12.5111	NA	NA	5.21	113	145	NA	21.6891	27.8311	0.464	0.223	0.468	0.225	0.0890595	0.0428023	0.0898273	0.0431862	SF_0030	1	0.332039	0.330663	0.156835	0.109536
SF_0031	7	Surface	F	99.0221	Fed	14.2389	NA	NA	5.48	80	115	NA	14.5985	20.9854	0.48	0.257	0.484	0.251	0.0875912	0.0468978	0.0883212	0.0458029	SF_0031	1	0.0811551	0.079214	-0.187524	-0.254321
SF_0032	7	Surface	M	98.6944	Fed	12.1056	NA	NA	5.054	97	94	NA	19.1927	18.5991	0.443	0.218	0.437	0.231	0.0876533	0.0431342	0.0864662	0.0457064	SF_0032	1	-0.0899186	-0.0909551	0.0035547	-0.0320121
SF_0033	8	Surface	F	92.0388	Fed	15.4972	15.4889	-0.00833333	4.899	90	78	NA	18.3711	15.9216	0.455	0.206	0.455	0.217	0.0928761	0.0420494	0.0928761	0.0442948	SF_0033	1	-0.26474	-0.265429	-0.0719646	-0.0955105
SF_0034	8	Surface	F	99.7832	Unfed	9.97222	18.9778	9.00556	5.299	NA	134	NA	NA	25.2878	0.451	0.217	0.446	0.214	0.0851104	0.0409511	0.0841668	0.040385	SF_0034	1	0.246748	0.245182	NA	NA
SF_0035	8	Surface	M	99.5721	Fed	6.475	6.52222	0.0472222	4.766	96	80	NA	20.1427	16.7856	0.399	0.197	0.405	0.201	0.083718	0.0413345	0.0849769	0.0421737	SF_0035	1	-0.229027	-0.229408	-0.00797224	-0.0208961
SF_0036	8	Surface	M	99.7777	Unfed	10.3944	8.88333	-1.51111	4.597	107	103	NA	23.276	22.4059	0.399	0.188	0.404	0.203	0.0867957	0.0408962	0.0878834	0.0441592	SF_0036	1	0.0373106	0.0373334	0.0997921	0.100801
SF_0037	NA	Surface	M	99.7888	Fed	1.79722	12.5833	10.7861	4.149	78	68	NA	18.7997	16.3895	0.35	0.181	0.34	0.184	0.0843577	0.043625	0.0819475	0.044348	SF_0037	1	-0.339185	-0.338016	-0.218362	-0.177782
SF_0038	NA	Surface	M	98.761	Fed	7.06944	8.74167	1.67222	4.522	105	88	NA	23.2198	19.4604	0.374	0.196	0.373	0.198	0.0827068	0.0433437	0.0824856	0.0437859	SF_0038	1	-0.113869	-0.113662	0.0805972	0.0879545
SF_0039	NA	Surface	M	99.7832	Unfed	9.86389	13.2472	3.38333	4.498	78	66	NA	17.341	14.6732	0.385	0.193	0.382	0.203	0.0855936	0.042908	0.0849266	0.0451312	SF_0039	1	-0.399541	-0.399275	-0.21676	-0.207349
SF_0040	NA	Surface	F	99.7832	Unfed	5.15556	12.3278	7.17222	4.986	109	115	NA	21.8612	23.0646	0.452	0.233	0.447	0.231	0.0906538	0.0467308	0.089651	0.0463297	SF_0040	1	0.116835	0.11595	0.119923	0.0895837
SF_0041	18	Surface	F	90.861	Fed	8.24444	16.1806	7.93611	4.638	103	109	72.55	22.2078	23.5015	0.407	0.199	0.39	0.194	0.0877533	0.0429064	0.084088	0.0418284	SF_0041	1	0.0905759	0.0904995	0.0618684	0.0594508
SF_0042	18	Surface	M	88.4388	Unfed	5.72222	16.6556	10.9333	4.076	96	81	70.18	23.5525	19.8724	0.377	0.182	0.37	0.174	0.0924926	0.0446516	0.0907753	0.0426889	SF_0042	1	-0.157539	-0.156172	-0.0110753	0.0363552
SF_0043	18	Surface	M	96.2777	Unfed	15.2472	9.42778	-5.81944	4.713	142	128	75.63	30.1294	27.1589	0.388	0.196	0.406	0.193	0.0823255	0.0415871	0.0861447	0.0409506	SF_0043	1	0.2452	0.244944	0.383285	0.374676
SF_0044	18	Surface	M	88.2555	Fed	5.90556	14.0417	8.13611	4.697	106	102	81.25	22.5676	21.716	0.404	0.218	0.412	0.218	0.0860123	0.0464126	0.0877156	0.0464126	SF_0044	1	0.0194267	0.019209	0.0908293	0.0835334
SF_0045	21	Surface	M	99.3777	Unfed	NA	NA	NA	5.603	NA	NA	56.9	NA	NA	0.483	0.217	0.482	0.207	0.0862038	0.0387293	0.0860253	0.0369445	SF_0045	1	NA	NA	NA	NA
SF_0046	21	Surface	M	99.6444	Fed	NA	NA	NA	5.496	99	NA	49.6	18.0131	NA	0.459	0.237	0.46	0.236	0.0835153	0.0431223	0.0836972	0.0429403	SF_0046	1	NA	NA	0.0256271	-0.0422953
SF_0047	21	Surface	M	99.7832	Fed	NA	NA	NA	5.459	82	76	68.93	15.0211	13.922	0.447	0.211	0.442	0.217	0.0818831	0.0386518	0.0809672	0.0397509	SF_0047	1	-0.331594	-0.333492	-0.162908	-0.228223
SF_0048	21	Surface	M	74.4944	Unfed	NA	NA	NA	4.889	89	97	67.02	18.2041	19.8405	0.458	0.234	0.462	0.227	0.0936797	0.0478625	0.0944979	0.0464308	SF_0048	1	-0.0459664	-0.0466319	-0.0831785	-0.105936
SF_0049	34	Surface	F	98.8721	Unfed	NA	NA	NA	NA	NA	NA	91.49	NA	NA	NA	NA	NA	NA	NA	NA	NA	NA	SF_0049	1	NA	NA	NA	NA
SF_0050	34	Surface	F	96.7221	Unfed	NA	NA	NA	NA	NA	NA	65.56	NA	NA	NA	NA	NA	NA	NA	NA	NA	NA	SF_0050	1	NA	NA	NA	NA
SF_0051	34	Surface	F	98.3721	Unfed	NA	NA	NA	NA	NA	NA	98.19	NA	NA	NA	NA	NA	NA	NA	NA	NA	NA	SF_0051	1	NA	NA	NA	NA
SF_0052	34	Surface	M	99.7777	Unfed	NA	NA	NA	NA	NA	NA	134.69	NA	NA	NA	NA	NA	NA	NA	NA	NA	NA	SF_0052	1	NA	NA	NA	NA
SF_0053	34	Surface	M	NA	Unfed	NA	NA	NA	NA	NA	NA	71.97	NA	NA	NA	NA	NA	NA	NA	NA	NA	NA	SF_0053	1	NA	NA	NA	NA
SF_0054	34	Surface	M	NA	Unfed	NA	NA	NA	NA	NA	NA	73.47	NA	NA	NA	NA	NA	NA	NA	NA	NA	NA	SF_0054	1	NA	NA	NA	NA
SF_0055	36	Surface	F	NA	NA	NA	NA	NA	NA	NA	NA	NA	NA	NA	NA	NA	NA	NA	NA	NA	NA	NA	SF_0055	1	NA	NA	NA	NA
SF_0056	36	Surface	F	NA	NA	NA	NA	NA	NA	NA	NA	NA	NA	NA	NA	NA	NA	NA	NA	NA	NA	NA	SF_0056	1	NA	NA	NA	NA
SF_0057	36	Surface	F	NA	NA	NA	NA	NA	NA	NA	NA	NA	NA	NA	NA	NA	NA	NA	NA	NA	NA	NA	SF_0057	1	NA	NA	NA	NA
SF_0058	36	Surface	F	NA	NA	NA	NA	NA	NA	NA	NA	NA	NA	NA	NA	NA	NA	NA	NA	NA	NA	NA	SF_0058	1	NA	NA	NA	NA
SF_0059	36	Surface	F	NA	NA	NA	NA	NA	NA	NA	NA	NA	NA	NA	NA	NA	NA	NA	NA	NA	NA	NA	SF_0059	1	NA	NA	NA	NA
SF_0060	36	Surface	F	NA	NA	NA	NA	NA	NA	NA	NA	NA	NA	NA	NA	NA	NA	NA	NA	NA	NA	NA	SF_0060	1	NA	NA	NA	NA
SF_0061	36	Surface	F	NA	NA	NA	NA	NA	NA	NA	NA	NA	NA	NA	NA	NA	NA	NA	NA	NA	NA	NA	SF_0061	1	NA	NA	NA	NA
SF_0062	36	Surface	F	NA	NA	NA	NA	NA	NA	NA	NA	NA	NA	NA	NA	NA	NA	NA	NA	NA	NA	NA	SF_0062	1	NA	NA	NA	NA
SF_0063	36	Surface	F	NA	NA	NA	NA	NA	NA	NA	NA	NA	NA	NA	NA	NA	NA	NA	NA	NA	NA	NA	SF_0063	1	NA	NA	NA	NA
SF_0064	36	Surface	F	NA	NA	NA	NA	NA	NA	NA	NA	NA	NA	NA	NA	NA	NA	NA	NA	NA	NA	NA	SF_0064	1	NA	NA	NA	NA
SF_0065	36	Surface	M	NA	NA	NA	NA	NA	NA	NA	NA	NA	NA	NA	NA	NA	NA	NA	NA	NA	NA	NA	SF_0065	1	NA	NA	NA	NA
SF_0066	36	Surface	M	NA	NA	NA	NA	NA	NA	NA	NA	NA	NA	NA	NA	NA	NA	NA	NA	NA	NA	NA	SF_0066	1	NA	NA	NA	NA
SF_0067	37	Surface	F	NA	Unfed	7.28611	5.98611	-1.3	4.723	NA	NA	89.39	NA	NA	0.423	0.204	0.421	0.198	0.0895617	0.0431929	0.0891383	0.0419225	SF_0067	1	NA	NA	NA	NA
SF_0068	37	Surface	F	NA	Unfed	5.575	8.875	3.3	4.421	NA	NA	72.23	NA	NA	0.38	0.185	0.394	0.177	0.0859534	0.0418457	0.0891201	0.0400362	SF_0068	1	NA	NA	NA	NA
SF_0069	37	Surface	F	NA	Fed	8.11389	7.51667	-0.597222	3.976	NA	NA	93.23	NA	NA	0.394	0.192	0.381	0.186	0.0990946	0.0482897	0.0958249	0.0467807	SF_0069	1	NA	NA	NA	NA
SF_0070	37	Surface	F	NA	Fed	8.82778	12.9083	4.08056	4.565	NA	NA	116.84	NA	NA	0.393	0.203	0.399	0.218	0.0860898	0.0444688	0.0874042	0.0477547	SF_0070	1	NA	NA	NA	NA
SF_0071	37	Surface	F	NA	Unfed	9.44722	11.1361	1.68889	4.705	NA	NA	95.29	NA	NA	0.402	0.202	0.414	0.21	0.085441	0.042933	0.0879915	0.0446334	SF_0071	1	NA	NA	NA	NA
SF_0072	37	Surface	F	NA	Unfed	10.0611	5.55833	-4.50278	NA	NA	NA	NA	NA	NA	NA	NA	NA	NA	NA	NA	NA	NA	SF_0072	1	NA	NA	NA	NA
SF_0073	37	Surface	F	NA	Unfed	18.9444	7.76944	-11.175	4.096	NA	NA	87.76	NA	NA	0.372	0.188	0.364	0.187	0.0908203	0.0458984	0.0888672	0.0456543	SF_0073	1	NA	NA	NA	NA
SF_0074	37	Surface	F	NA	Unfed	13.6444	8.89722	-4.74722	5.072	NA	NA	80.66	NA	NA	0.441	0.219	0.423	0.228	0.0869479	0.0431782	0.0833991	0.0449527	SF_0074	1	NA	NA	NA	NA
SF_0075	37	Surface	F	NA	Fed	8.76944	7.83889	-0.930556	4.847	NA	NA	88.25	NA	NA	0.397	0.206	0.417	0.218	0.0819063	0.0425005	0.0860326	0.0449763	SF_0075	1	NA	NA	NA	NA
SF_0076	37	Surface	F	NA	Fed	8.47778	9.86944	1.39167	4.691	NA	NA	87.33	NA	NA	0.427	0.22	0.418	0.224	0.0910254	0.0468983	0.0891068	0.047751	SF_0076	1	NA	NA	NA	NA
SF_0077	37	Surface	M	NA	Fed	5.68333	6.46667	0.783333	3.948	NA	NA	82.83	NA	NA	0.372	0.182	0.356	0.186	0.0942249	0.0460993	0.0901722	0.0471125	SF_0077	1	NA	NA	NA	NA
SF_0078	37	Surface	M	NA	Fed	13.7944	4.67778	-9.11667	4.238	NA	NA	85.4	NA	NA	0.393	0.194	0.38	0.202	0.0927324	0.0457763	0.0896649	0.047664	SF_0078	1	NA	NA	NA	NA
SF_0079	38	Surface	F	99.7777	Unfed	8.14167	10.9444	2.80278	5.055	121	123	55.04	23.9367	24.3323	0.422	0.205	0.432	0.21	0.0834817	0.0405539	0.0854599	0.041543	SF_0079	1	0.178896	0.177858	0.224638	0.188995
SF_0080	38	Surface	F	99.7832	Unfed	5.71389	4.65833	-1.05556	3.611	89	86	60.97	24.6469	23.8161	0.337	0.175	0.333	0.171	0.0933259	0.048463	0.0922182	0.0473553	SF_0080	1	-0.0518922	-0.0491708	-0.0891905	0.00498686
SF_0081	38	Surface	F	95.2443	Unfed	12.9694	6.24167	-6.72778	4.593	151	151	86.19	32.8761	32.8761	0.421	0.213	0.423	0.203	0.0916612	0.0463749	0.0920967	0.0441977	SF_0081	1	0.42019	0.420223	0.444226	0.445571
SF_0082	38	Surface	F	99.7721	Unfed	8.725	6.16667	-2.55833	4.413	131	137	71.45	29.685	31.0446	0.405	0.199	0.389	0.192	0.0917743	0.045094	0.0881487	0.0435078	SF_0082	1	0.33799	0.33847	0.30135	0.318124
SF_0083	38	Surface	F	82.3221	Unfed	NA	NA	NA	4.858	103	105	69.04	21.2021	21.6138	0.412	0.21	0.427	0.207	0.0848086	0.0432277	0.0878963	0.0426101	SF_0083	1	0.0356854	0.035091	0.0627879	0.0424855
SF_0084	38	Surface	F	99.4055	Unfed	NA	NA	NA	4.622	94	103	61.99	20.3375	22.2847	0.421	0.203	0.416	0.197	0.0910861	0.0439204	0.0900043	0.0426222	SF_0084	1	0.0352622	0.0352244	-0.0296344	-0.0307183
SF_0085	40	Surface	F	93.8166	Unfed	11.9472	NA	NA	4.294	150	137	77.51	34.9325	31.905	0.394	0.18	0.4	0.179	0.0917559	0.041919	0.0931532	0.0416861	SF_0085	1	0.348315	0.3491	0.436246	0.463569
SF_0086	40	Surface	F	99.261	Unfed	12.4583	NA	NA	4.182	135	130	58.69	32.2812	31.0856	0.371	0.177	0.371	0.17	0.0887135	0.0423242	0.0887135	0.0406504	SF_0086	1	0.30585	0.30693	0.330361	0.367883
SF_0087	40	Surface	F	88.7943	Unfed	7.1	NA	NA	4.436	121	123	80.57	27.2768	27.7277	0.364	0.168	0.367	0.189	0.0820559	0.037872	0.0827322	0.042606	SF_0087	1	0.22823	0.228652	0.222046	0.236814
SF_0088	40	Surface	F	92.6166	Unfed	13.4694	NA	NA	3.753	121	119	67.83	32.2409	31.708	0.354	0.171	0.346	0.169	0.0943245	0.0455635	0.0921929	0.0450306	SF_0088	1	0.258317	0.260607	0.218729	0.298021
SF_0089	40	Surface	F	99.4554	Unfed	6.12778	NA	NA	3.914	137	130	64.5	35.0026	33.2141	0.36	0.177	0.365	0.171	0.0919775	0.0452223	0.093255	0.0436893	SF_0089	1	0.330863	0.332684	0.343753	0.406835
SF_0090	40	Surface	F	91.5555	Unfed	12.7806	NA	NA	5.179	138	135	57.21	26.6461	26.0668	0.456	0.221	0.444	0.224	0.0880479	0.0426723	0.0857308	0.0432516	SF_0090	1	0.262834	0.261524	0.356582	0.311587
SF_0091	40	Surface	F	99.3944	Unfed	14.1	NA	NA	5.485	69	86	93.47	12.5798	15.6791	0.467	0.226	0.469	0.221	0.0851413	0.0412033	0.0855059	0.0402917	SF_0091	1	-0.209774	-0.211726	-0.335426	-0.402575
SF_0092	40	Surface	F	94.9888	Unfed	8.25	NA	NA	4.652	73	63	57.08	15.6922	13.5426	0.414	0.212	0.419	0.21	0.088994	0.0455718	0.0900688	0.0451419	SF_0092	1	-0.458776	-0.458886	-0.282341	-0.285922
SF_0093	40	Surface	M	91.611	Unfed	6.59444	NA	NA	4.43	86	82	42.02	19.4131	18.5102	0.433	0.223	0.425	0.206	0.0977427	0.0503386	0.0959368	0.0465011	SF_0093	1	-0.176723	-0.176287	-0.119424	-0.104134
SF_0094	45	Surface	F	95.0277	Unfed	NA	10.6944	NA	4.292	70	75	54.65	16.3094	17.4744	0.387	0.186	0.376	0.182	0.0901678	0.0433364	0.0876048	0.0424045	SF_0094	1	-0.254002	-0.253212	-0.325904	-0.298401
SF_0095	45	Surface	F	97.4499	Unfed	0	2.6	2.6	3.65	100	101	63.59	27.3973	27.6712	0.332	0.165	0.345	0.169	0.0909589	0.0452055	0.0945205	0.0463014	SF_0095	1	0.104824	0.107425	0.0275565	0.117588
SF_0096	45	Surface	F	96.761	Unfed	12.7722	8.61944	-4.15278	4.19	106	102	70.88	25.2983	24.3437	0.38	0.188	0.382	0.188	0.0906921	0.0448687	0.0911695	0.0448687	SF_0096	1	0.0625664	0.0636255	0.088563	0.125348
SF_0097	45	Surface	F	NA	Unfed	5.63889	6.53889	0.9	3.909	88	88	73.88	22.5122	22.5122	0.355	0.172	0.363	0.171	0.0908161	0.044001	0.0928626	0.0437452	SF_0097	1	-0.0588514	-0.0570164	-0.0989167	-0.0353415
SF_0098	45	Surface	F	89.7777	Unfed	4.30833	14.9472	10.6389	4.377	109	109	60.73	24.9029	24.9029	0.369	0.182	0.367	0.182	0.0843043	0.041581	0.0838474	0.041581	SF_0098	1	0.112451	0.113022	0.117338	0.137273
SF_0099	45	Surface	F	NA	Unfed	4.92222	3.78333	-1.13889	3.353	73	67	73.61	21.7715	19.9821	0.341	0.173	0.344	0.17	0.1017	0.0515956	0.102595	0.0507009	SF_0099	1	-0.27355	-0.27	-0.288838	-0.166053
SF_0100	45	Surface	F	NA	Unfed	2.16389	9.59722	7.43333	3.937	84	81	55.08	21.336	20.574	0.353	0.201	0.376	0.201	0.0896622	0.0510541	0.0955042	0.0510541	SF_0100	1	-0.144435	-0.142679	-0.145295	-0.0844744
SF_0101	45	Surface	M	NA	Unfed	3.1	5.91944	2.81944	4.046	100	99	94.03	24.7158	24.4686	0.356	0.174	0.35	0.169	0.0879881	0.0430054	0.0865052	0.0417696	SF_0101	1	0.0459216	0.0473716	0.0296002	0.0798816
PA_0001	1	Pachon	F	95.8888	Fed	NA	NA	NA	4.947	338	350	NA	68.3242	70.7499	0	0	0	0	0	0	0	0	PA_0001	0	0.238738	0.22901	0.240489	0.21758
PA_0002	1	Pachon	F	74.2777	NA	NA	NA	NA	NA	143	234	NA	NA	NA	NA	NA	NA	NA	NA	NA	NA	NA	PA_0002	NA	NA	NA	NA	NA
PA_0003	1	Pachon	F	59.7777	NA	NA	NA	NA	NA	178	253	NA	NA	NA	NA	NA	NA	NA	NA	NA	NA	NA	PA_0003	NA	NA	NA	NA	NA
PA_0004	1	Pachon	M	79.061	NA	NA	NA	NA	NA	NA	NA	NA	NA	NA	NA	NA	NA	NA	NA	NA	NA	NA	PA_0004	NA	NA	NA	NA	NA
PA_0005	1	Pachon	M	66.7388	NA	NA	NA	NA	NA	NA	NA	NA	NA	NA	NA	NA	NA	NA	NA	NA	NA	NA	PA_0005	NA	NA	NA	NA	NA
PA_0006	1	Pachon	M	94.4555	NA	NA	NA	NA	NA	NA	NA	NA	NA	NA	NA	NA	NA	NA	NA	NA	NA	NA	PA_0006	NA	NA	NA	NA	NA
PA_0007	2	Pachon	F	13.2056	Unfed	NA	NA	NA	4.522	210	188	NA	46.4396	41.5745	0	0	0	0	0	0	0	0	PA_0007	0	-0.356588	-0.357551	-0.224914	-0.225475
PA_0008	2	Pachon	F	31.1666	Unfed	NA	NA	NA	5.19	276	319	NA	53.1792	61.4644	0	0	0	0	0	0	0	0	PA_0008	0	0.132029	0.117622	0.03222	-0.00261918
PA_0009	2	Pachon	F	22.6667	Fed	NA	NA	NA	5.641	342	366	NA	60.6275	64.8821	0	0	0	0	0	0	0	0	PA_0009	0	0.245199	0.222661	0.236857	0.181286
PA_0010	2	Pachon	M	28.6444	Fed	NA	NA	NA	5.102	224	230	NA	43.9044	45.0804	0	0	0	0	0	0	0	0	PA_0010	0	-0.190102	-0.20284	-0.174529	-0.205114
PA_0011	2	Pachon	M	15.0943	Fed	NA	NA	NA	4.63	237	256	NA	51.1879	55.2916	0	0	0	0	0	0	0	0	PA_0011	0	-0.0547275	-0.0579937	-0.10673	-0.113162
PA_0012	2	Pachon	M	64.7333	Fed	NA	NA	NA	4.607	256	244	NA	55.5676	52.9629	0	0	0	0	0	0	0	0	PA_0012	0	-0.101286	-0.104066	-0.0290283	-0.034222
PA_0013	3	Pachon	F	NA	Fed	NA	NA	NA	5.492	311	349	NA	56.6278	63.547	0	0	0	0	0	0	0	0	PA_0013	0	0.205435	0.185509	0.144979	0.096068
PA_0014	3	Pachon	F	71.0388	Unfed	NA	NA	NA	4.482	290	309	NA	64.7033	68.9424	0	0	0	0	0	0	0	0	PA_0014	0	0.142899	0.142803	0.0989014	0.100551
PA_0015	3	Pachon	F	59.7499	Unfed	NA	NA	NA	5.299	380	365	NA	71.7116	68.8809	0	0	0	0	0	0	0	0	PA_0015	0	0.260681	0.244246	0.349553	0.309542
PA_0016	4	Pachon	M	66.6888	Unfed	NA	NA	NA	4.545	226	236	NA	49.725	51.9252	0	0	0	0	0	0	0	0	PA_0016	0	-0.130676	-0.132134	-0.152082	-0.153904
PA_0017	4	Pachon	M	57.6388	Unfed	NA	NA	NA	4.475	247	263	NA	55.1955	58.7709	0	0	0	0	0	0	0	0	PA_0017	0	-0.0178327	-0.0177763	-0.0614079	-0.059369
PA_0018	4	Pachon	M	69.4888	Unfed	NA	NA	NA	5.285	278	295	NA	52.6017	55.8184	0	0	0	0	0	0	0	0	PA_0018	0	0.0485295	0.0323524	0.0373128	-0.00203918
PA_0019	4	Pachon	M	72.9444	Unfed	NA	NA	NA	4.83	240	253	NA	49.6894	52.381	0	0	0	0	0	0	0	0	PA_0019	0	-0.0788336	-0.0862262	-0.0991108	-0.116065
PA_0020	4	Pachon	M	45.4333	Unfed	NA	NA	NA	4.291	212	176	NA	49.4057	41.0161	0	0	0	0	0	0	0	0	PA_0020	0	-0.407273	-0.40312	-0.209286	-0.196801
PA_0021	5	Pachon	M	85.2166	Unfed	NA	NA	NA	4.58	287	273	NA	62.6638	59.607	0	0	0	0	0	0	0	0	PA_0021	0	0.0127295	0.0105228	0.0859658	0.0822346
PA_0022	5	Pachon	M	57.5055	Unfed	NA	NA	NA	4.348	223	235	NA	51.2879	54.0478	0	0	0	0	0	0	0	0	PA_0022	0	-0.122015	-0.119149	-0.160248	-0.151046
PA_0023	5	Pachon	M	69.5333	Unfed	NA	NA	NA	5.062	273	286	NA	53.9313	56.4994	0	0	0	0	0	0	0	0	PA_0023	0	0.0301033	0.0181328	0.0242197	-0.00440655
PA_0024	5	Pachon	M	36.1	Unfed	NA	NA	NA	4.713	264	270	NA	56.0153	57.2884	0	0	0	0	0	0	0	0	PA_0024	0	-0.0066584	-0.0116583	-0.000924593	-0.0117778
PA_0025	5	Pachon	M	83.1221	Unfed	NA	NA	NA	4.763	277	258	NA	58.1566	54.1675	0	0	0	0	0	0	0	0	PA_0025	0	-0.0551947	-0.0612243	0.0459061	0.0324274
PA_0026	7	Pachon	F	56.1444	Fed	6.50556	NA	NA	4.813	221	248	NA	45.9173	51.5271	0	0	0	0	0	0	0	0	PA_0026	0	-0.0977673	-0.104816	-0.181173	-0.19725
PA_0027	7	Pachon	F	38.7166	Fed	3.28056	NA	NA	4.787	NA	NA	NA	NA	NA	0	0	0	0	0	0	0	0	PA_0027	0	NA	NA	NA	NA
PA_0028	7	Pachon	F	24.1444	Fed	4.15556	NA	NA	4.657	334	292	NA	71.72	62.7013	0	0	0	0	0	0	0	0	PA_0028	0	0.0751552	0.0713217	0.235669	0.22779
PA_0029	7	Pachon	F	45.4444	Fed	1.71389	NA	NA	4.335	310	293	NA	71.511	67.5894	0	0	0	0	0	0	0	0	PA_0029	0	0.0994441	0.102602	0.169504	0.179451
PA_0030	7	Pachon	F	34.5	Fed	4.84722	NA	NA	4.633	313	345	NA	67.5588	74.4658	0	0	0	0	0	0	0	0	PA_0030	0	0.243451	0.240121	0.171337	0.164744
PA_0031	7	Pachon	F	68.8444	Fed	6.05833	NA	NA	4.502	305	306	NA	67.7477	67.9698	0	0	0	0	0	0	0	0	PA_0031	0	0.131846	0.131316	0.14881	0.149352
PA_0032	7	Pachon	F	53.8166	Fed	0.075	NA	NA	3.928	274	280	NA	69.7556	71.2831	0	0	0	0	0	0	0	0	PA_0032	0	0.0827788	0.0955569	0.0576228	0.0920985
PA_0033	8	Pachon	F	41.6611	Fed	0.355556	0	-0.355556	5.004	229	241	NA	45.7634	48.1615	0	0	0	0	0	0	0	0	PA_0033	0	-0.137735	-0.148581	-0.150179	-0.175938
PA_0034	8	Pachon	F	42.6889	Fed	0	0	0	4.575	188	203	NA	41.0929	44.3716	0	0	0	0	0	0	0	0	PA_0034	0	-0.283218	-0.285318	-0.336946	-0.340406
PA_0035	8	Pachon	F	77.861	Unfed	3.23611	14.5472	11.3111	5.071	233	263	NA	45.9475	51.8635	0	0	0	0	0	0	0	0	PA_0035	0	-0.0542519	-0.0663957	-0.134422	-0.16349
PA_0036	8	Pachon	F	73.1222	Unfed	0.661111	5.04167	4.38056	5.524	218	226	NA	39.4642	40.9124	0	0	0	0	0	0	0	0	PA_0036	0	-0.230794	-0.251287	-0.211001	-0.261357
PA_0037	12	Pachon	M	19.5611	Fed	5.86389	2.38611	-3.47778	4.325	267	273	NA	61.7341	63.1214	0	0	0	0	0	0	0	0	PA_0037	0	0.029416	0.0327992	0.0204511	0.0309724
PA_0038	12	Pachon	M	36.3055	Fed	1.38889	0.936111	-0.452778	4.209	228	233	NA	54.1696	55.3576	0	0	0	0	0	0	0	0	PA_0038	0	-0.121098	-0.115062	-0.134263	-0.116978
PA_0039	12	Pachon	M	24.9	Unfed	0.763889	0.95	0.186111	4.226	334	357	NA	79.0345	84.477	0	0	0	0	0	0	0	0	PA_0039	0	0.304425	0.310068	0.247059	0.263342
PA_0040	12	Pachon	F	69.961	Unfed	0.641667	4.85278	4.21111	4.201	259	262	NA	61.652	62.3661	0	0	0	0	0	0	0	0	PA_0040	0	-0.00323807	0.00298361	-0.00655776	0.0112009
PA_0041	21	Pachon	F	96.6666	Unfed	NA	NA	NA	4.182	337	307	1207.04	80.5835	73.4099	0	0	0	0	0	0	0	0	PA_0041	0	0.156586	0.16325	0.257229	0.276115
PA_0042	21	Pachon	F	53.6944	Unfed	NA	NA	NA	3.817	270	270	213.02	70.7362	70.7362	0	0	0	0	0	0	0	0	PA_0042	0	0.0547608	0.070336	0.0462787	0.0878862
PA_0043	21	Pachon	M	NA	Unfed	NA	NA	NA	4.186	273	306	187.44	65.2174	73.1008	0	0	0	0	0	0	0	0	PA_0043	0	0.153044	0.159615	0.0465055	0.0651541
PA_0044	21	Pachon	M	54.4777	Unfed	NA	NA	NA	4.406	NA	NA	219.07	NA	NA	0	0	0	0	0	0	0	0	PA_0044	0	NA	NA	NA	NA
PA_0045	21	Pachon	M	71.2499	Unfed	NA	NA	NA	4.519	257	314	239.84	56.871	69.4844	0	0	0	0	0	0	0	0	PA_0045	0	0.156556	0.155658	-0.0228677	-0.0232631
PA_0046	21	Pachon	M	61.2217	Unfed	NA	NA	NA	4.068	272	274	182.01	66.8633	67.355	0	0	0	0	0	0	0	0	PA_0046	0	0.0509163	0.0602772	0.0461894	0.071952
PA_0047	21	Pachon	M	58.4333	Unfed	NA	NA	NA	4.606	NA	317	250.34	NA	68.8233	0	0	0	0	0	0	0	0	PA_0047	0	0.160511	0.157752	NA	NA
PA_0048	21	Pachon	F	46.0722	Fed	NA	NA	NA	4.39	NA	249	198.09	NA	56.7198	0	0	0	0	0	0	0	0	PA_0048	0	-0.0669479	-0.0650203	NA	NA
PA_0049	21	Pachon	F	74.4833	Fed	NA	NA	NA	3.571	NA	276	870.75	NA	77.2893	0	0	0	0	0	0	0	0	PA_0049	0	0.0961445	0.11822	NA	NA
PA_0050	21	Pachon	M	53.5722	Fed	NA	NA	NA	4.244	319	327	231.31	75.1649	77.05	0	0	0	0	0	0	0	0	PA_0050	0	0.215411	0.220639	0.200611	0.215836
PA_0051	21	Pachon	M	55.6499	Fed	NA	NA	NA	4.046	NA	312	336.38	NA	77.1132	0	0	0	0	0	0	0	0	PA_0051	0	0.182371	0.192261	NA	NA
PA_0052	21	Pachon	M	70.261	Fed	NA	NA	NA	4.364	275	255	198.64	63.0156	58.4326	0	0	0	0	0	0	0	0	PA_0052	0	-0.041407	-0.0388998	0.0489207	0.0572086
PA_0053	21	Pachon	M	63.8277	Fed	NA	NA	NA	3.871	NA	291	1931.2	NA	75.1744	0	0	0	0	0	0	0	0	PA_0053	0	0.12557	0.139775	NA	NA
PA_0054	21	Pachon	M	74.3722	Fed	NA	NA	NA	3.99	293	259	233.36	73.4336	64.9123	0	0	0	0	0	0	0	0	PA_0054	0	0.000255534	0.0115055	0.122831	0.15341
PA_0055	34	Pachon	F	82.1444	Unfed	NA	NA	NA	NA	NA	NA	213.77	NA	NA	NA	NA	NA	NA	NA	NA	NA	NA	PA_0055	NA	NA	NA	NA	NA
PA_0056	34	Pachon	F	50.0944	Unfed	NA	NA	NA	NA	NA	NA	370.66	NA	NA	NA	NA	NA	NA	NA	NA	NA	NA	PA_0056	NA	NA	NA	NA	NA
PA_0057	34	Pachon	F	53.6833	Unfed	NA	NA	NA	NA	NA	NA	303.34	NA	NA	NA	NA	NA	NA	NA	NA	NA	NA	PA_0057	NA	NA	NA	NA	NA
PA_0058	34	Pachon	F	16.6166	Unfed	NA	NA	NA	NA	NA	NA	206.83	NA	NA	NA	NA	NA	NA	NA	NA	NA	NA	PA_0058	NA	NA	NA	NA	NA
PA_0059	34	Pachon	M	64.9666	Unfed	NA	NA	NA	NA	NA	NA	202	NA	NA	NA	NA	NA	NA	NA	NA	NA	NA	PA_0059	NA	NA	NA	NA	NA
PA_0060	34	Pachon	M	81.1666	Unfed	NA	NA	NA	NA	NA	NA	305.5	NA	NA	NA	NA	NA	NA	NA	NA	NA	NA	PA_0060	NA	NA	NA	NA	NA
PA_0061	36	Pachon	M	NA	NA	NA	NA	NA	NA	NA	NA	NA	NA	NA	NA	NA	NA	NA	NA	NA	NA	NA	PA_0061	NA	NA	NA	NA	NA
PA_0062	36	Pachon	M	NA	NA	NA	NA	NA	NA	NA	NA	NA	NA	NA	NA	NA	NA	NA	NA	NA	NA	NA	PA_0062	NA	NA	NA	NA	NA
PA_0063	36	Pachon	M	NA	NA	NA	NA	NA	NA	NA	NA	NA	NA	NA	NA	NA	NA	NA	NA	NA	NA	NA	PA_0063	NA	NA	NA	NA	NA
PA_0064	36	Pachon	M	NA	NA	NA	NA	NA	NA	NA	NA	NA	NA	NA	NA	NA	NA	NA	NA	NA	NA	NA	PA_0064	NA	NA	NA	NA	NA
PA_0065	36	Pachon	M	NA	NA	NA	NA	NA	NA	NA	NA	NA	NA	NA	NA	NA	NA	NA	NA	NA	NA	NA	PA_0065	NA	NA	NA	NA	NA
PA_0066	36	Pachon	M	NA	NA	NA	NA	NA	NA	NA	NA	NA	NA	NA	NA	NA	NA	NA	NA	NA	NA	NA	PA_0066	NA	NA	NA	NA	NA
PA_0067	36	Pachon	M	NA	NA	NA	NA	NA	NA	NA	NA	NA	NA	NA	NA	NA	NA	NA	NA	NA	NA	NA	PA_0067	NA	NA	NA	NA	NA
PA_0068	36	Pachon	M	NA	NA	NA	NA	NA	NA	NA	NA	NA	NA	NA	NA	NA	NA	NA	NA	NA	NA	NA	PA_0068	NA	NA	NA	NA	NA
PA_0069	37	Pachon	M	NA	Unfed	2.13056	0.141667	-1.98889	4.411	NA	NA	164.52	NA	NA	0	0	0	0	0	0	0	0	PA_0069	0	NA	NA	NA	NA
PA_0070	37	Pachon	M	NA	Unfed	1.95833	0.333333	-1.625	4.517	NA	NA	509.69	NA	NA	0	0	0	0	0	0	0	0	PA_0070	0	NA	NA	NA	NA
PA_0071	37	Pachon	M	NA	Fed	0.0444444	0.363889	0.319444	3.92	NA	NA	324.22	NA	NA	0	0	0	0	0	0	0	0	PA_0071	0	NA	NA	NA	NA
PA_0072	37	Pachon	M	NA	Fed	0.075	1.63611	1.56111	4.282	NA	NA	166.25	NA	NA	0	0	0	0	0	0	0	0	PA_0072	0	NA	NA	NA	NA
PA_0073	37	Pachon	M	NA	Unfed	0.538889	1.73056	1.19167	4.241	NA	NA	413.74	NA	NA	0	0	0	0	0	0	0	0	PA_0073	0	NA	NA	NA	NA
PA_0074	37	Pachon	M	NA	Unfed	0	2.73056	2.73056	4.727	NA	NA	482.29	NA	NA	0	0	0	0	0	0	0	0	PA_0074	0	NA	NA	NA	NA
PA_0075	37	Pachon	M	NA	Fed	0	0	0	4.216	NA	NA	202.9	NA	NA	0	0	0	0	0	0	0	0	PA_0075	0	NA	NA	NA	NA
PA_0076	37	Pachon	M	NA	Fed	0	0	0	4.174	NA	NA	110.65	NA	NA	0	0	0	0	0	0	0	0	PA_0076	0	NA	NA	NA	NA
PA_0077	39	Pachon	F	44.3611	Unfed	0	NA	NA	4.119	283	296	148.29	68.706	71.8621	0	0	0	0	0	0	0	0	PA_0077	0	0.124519	0.132664	0.084373	0.107036
PA_0078	39	Pachon	F	NA	Unfed	0.0194444	NA	NA	4.058	251	252	251.58	61.8531	62.0996	0	0	0	0	0	0	0	0	PA_0078	0	-0.0320658	-0.0224648	-0.0338711	-0.00749612
PA_0079	39	Pachon	F	73.9499	Unfed	0.363889	NA	NA	3.773	227	220	201.51	60.1643	58.309	0	0	0	0	0	0	0	0	PA_0079	0	-0.146656	-0.12995	-0.125833	-0.0813414
PA_0080	39	Pachon	F	39.75	Unfed	0	NA	NA	4.145	232	235	252.1	55.971	56.6948	0	0	0	0	0	0	0	0	PA_0080	0	-0.108088	-0.100557	-0.115075	-0.0939771
PA_0081	39	Pachon	F	46.7267	Unfed	0.125	NA	NA	3.512	245	202	492.29	69.7608	57.5171	0	0	0	0	0	0	0	0	PA_0081	0	-0.211136	-0.187435	-0.0411178	0.021209
PA_0082	39	Pachon	F	49.8166	Unfed	0	NA	NA	4.023	253	258	136.13	62.8884	64.1312	0	0	0	0	0	0	0	0	PA_0082	0	-0.00601212	0.00443413	-0.0249186	0.00361152
PA_0083	39	Pachon	M	50.7499	Unfed	0.238889	NA	NA	4.119	258	250	234.04	62.6366	60.6943	0	0	0	0	0	0	0	0	PA_0083	0	-0.0443799	-0.0362348	-0.00811432	0.0145486
PA_0084	39	Pachon	M	56.3111	Unfed	0	NA	NA	3.971	237	238	225.26	59.6827	59.9345	0	0	0	0	0	0	0	0	PA_0084	0	-0.0829115	-0.0711958	-0.0887221	-0.0569552
PA_0085	39	Pachon	M	46.2555	Unfed	0	NA	NA	4.148	266	285	201.45	64.1273	68.7078	0	0	0	0	0	0	0	0	PA_0085	0	0.0846048	0.0920653	0.0215996	0.042517
PA_0086	40	Pachon	F	67.8833	Unfed	0	NA	NA	4.492	273	286	135.08	60.7747	63.6687	0	0	0	0	0	0	0	0	PA_0086	0	0.0649006	0.0645871	0.0382308	0.0393264
PA_0087	40	Pachon	F	NA	Unfed	2.37222	NA	NA	4.623	229	214	93.86	49.5349	46.2903	0	0	0	0	0	0	0	0	PA_0087	0	-0.233488	-0.236607	-0.14089	-0.146947
PA_0088	40	Pachon	F	45.0555	Unfed	9.38056	NA	NA	5.662	263	251	150.36	46.45	44.3306	0	0	0	0	0	0	0	0	PA_0088	0	-0.133063	-0.155964	-0.0262357	-0.0827307
PA_0089	40	Pachon	M	61.9666	Unfed	0.05	NA	NA	5.02	221	237	109.69	44.0239	47.2112	0	0	0	0	0	0	0	0	PA_0089	0	-0.155402	-0.166559	-0.186112	-0.212666
PA_0090	40	Pachon	M	55.2666	Unfed	0	NA	NA	4.596	281	266	105.44	61.1401	57.8764	0	0	0	0	0	0	0	0	PA_0090	0	-0.0142618	-0.0168087	0.0644293	0.0598304
PA_0091	40	Pachon	M	14.95	Unfed	0	NA	NA	5.161	267	263	211.86	51.7342	50.9591	0	0	0	0	0	0	0	0	PA_0091	0	-0.0593762	-0.0732366	-0.000275076	-0.0337201
PA_0092	40	Pachon	M	33.6333	Unfed	0	NA	NA	4.814	241	259	217.57	50.0623	53.8014	0	0	0	0	0	0	0	0	PA_0092	0	-0.0544285	-0.0614974	-0.0945636	-0.110692
PA_0093	40	Pachon	M	37.2	Unfed	0	NA	NA	NA	NA	NA	NA	NA	NA	NA	NA	NA	NA	NA	NA	NA	NA	PA_0093	NA	NA	NA	NA	NA
PA_0094	40	Pachon	M	47.0944	Unfed	0.0472222	NA	NA	4.377	218	250	394.1	49.8058	57.1167	0	0	0	0	0	0	0	0	PA_0094	0	-0.0620761	-0.059859	-0.183704	-0.176156
PA_0095	44	Pachon	F	55.7666	Unfed	NA	NA	NA	NA	NA	NA	NA	NA	NA	NA	NA	NA	NA	NA	NA	NA	NA	PA_0095	NA	NA	NA	NA	NA
PA_0096	44	Pachon	F	58.6277	Unfed	NA	NA	NA	NA	NA	NA	NA	NA	NA	NA	NA	NA	NA	NA	NA	NA	NA	PA_0096	NA	NA	NA	NA	NA
PA_0097	44	Pachon	F	NA	Unfed	0	NA	NA	NA	NA	NA	NA	NA	NA	NA	NA	NA	NA	NA	NA	NA	NA	PA_0097	NA	NA	NA	NA	NA
PA_0098	44	Pachon	F	NA	Unfed	1.50556	NA	NA	3.993	295	269	86.88	73.8793	67.3679	0	0	0	0	0	0	0	0	PA_0098	0	0.0379199	0.0490965	0.129545	0.159937
PA_0099	44	Pachon	F	74.7777	Unfed	0	NA	NA	3.973	262	247	69.53	65.9451	62.1696	0	0	0	0	0	0	0	0	PA_0099	0	-0.0459405	-0.0342739	0.0115033	0.0431448
PA_0100	44	Pachon	F	27.3722	Unfed	0.177778	NA	NA	3.729	NA	NA	97.33	NA	NA	0	0	0	0	0	0	0	0	PA_0100	0	NA	NA	NA	NA
PA_0101	44	Pachon	F	43.2777	Unfed	0	NA	NA	3.572	NA	NA	255.99	NA	NA	0	0	0	0	0	0	0	0	PA_0101	0	NA	NA	NA	NA
PA_0102	44	Pachon	F	72.6277	Unfed	0	NA	NA	3.581	NA	NA	167.19	NA	NA	0	0	0	0	0	0	0	0	PA_0102	0	NA	NA	NA	NA
PA_0103	44	Pachon	M	44.7499	Unfed	0	NA	NA	3.931	NA	NA	110.46	NA	NA	0	0	0	0	0	0	0	0	PA_0103	0	NA	NA	NA	NA
PA_0104	44	Pachon	M	64.6166	Unfed	0	NA	NA	3.729	NA	NA	115.53	NA	NA	0	0	0	0	0	0	0	0	PA_0104	0	NA	NA	NA	NA
MO_0001	8	Molino	F	35.9722	Fed	0	3.08611	3.08611	5.171	251	244	NA	48.5399	47.1862	0	0	0	0	0	0	0	0	MO_0001	0	0.121822	0.155201	0.138612	0.192326
MO_0002	8	Molino	F	85.4166	Fed	0.0194444	0.302778	0.283333	5.155	238	248	NA	46.1688	48.1086	0	0	0	0	0	0	0	0	MO_0002	0	0.140609	0.172667	0.0886736	0.140279
MO_0003	8	Molino	F	65.5777	Unfed	0.616667	1.2	0.583333	4.693	217	234	NA	46.2391	49.8615	0	0	0	0	0	0	0	0	MO_0003	0	0.159073	0.151071	0.0945945	0.0822781
MO_0004	8	Molino	F	57.8333	Unfed	0.108333	1.15556	1.04722	4.231	219	242	NA	51.7608	57.1969	0	0	0	0	0	0	0	0	MO_0004	0	0.277203	0.224986	0.212258	0.12939
MO_0005	8	Molino	M	65.1666	Fed	0.15	1.38611	1.23611	4.83	226	211	NA	46.7909	43.6853	0	0	0	0	0	0	0	0	MO_0005	0	0.0321446	0.0364189	0.10511	0.112382
MO_0006	8	Molino	M	70.8777	Fed	0.0388889	0.208333	0.169444	5.211	222	223	NA	42.6022	42.7941	0	0	0	0	0	0	0	0	MO_0006	0	0.0255413	0.0622084	0.00776941	0.0667299
MO_0007	8	Molino	M	58.4888	Unfed	0	4.54167	4.54167	4.829	170	195	NA	35.204	40.381	0	0	0	0	0	0	0	0	MO_0007	0	-0.0465451	-0.0423592	-0.17941	-0.172279
MO_0008	8	Molino	M	65.6944	Unfed	0.0388889	5.84444	5.80556	NA	NA	NA	NA	NA	NA	NA	NA	NA	NA	NA	NA	NA	NA	MO_0008	NA	NA	NA	NA	NA
MO_0009	18	Molino	F	74.2333	Unfed	0.811111	0.947222	0.136111	4.831	194	202	NA	40.1573	41.8133	0	0	0	0	0	0	0	0	MO_0009	0	-0.0116146	-0.00725207	-0.047784	-0.0403705
MO_0010	18	Molino	F	77.811	Unfed	3.56111	0.486111	-3.075	4.516	240	206	NA	53.1444	45.6156	0	0	0	0	0	0	0	0	MO_0010	0	0.0629803	0.0385758	0.235583	0.197094
MO_0011	18	Molino	F	72.2221	Unfed	2.11667	3.23333	1.11667	5.601	225	206	NA	40.1714	36.7791	0	0	0	0	0	0	0	0	MO_0011	0	-0.112612	-0.0451523	-0.0543624	0.0537319
MO_0012	18	Molino	F	42.5388	Unfed	6.3	3.14444	-3.15556	5.272	246	241	87.34	46.6616	45.7132	0	0	0	0	0	0	0	0	MO_0012	0	0.0936757	0.135308	0.0982403	0.165124
MO_0013	18	Molino	M	78.8388	Unfed	0.0583333	4.38611	4.32778	5.13	230	225	71.73	44.8343	43.8596	0	0	0	0	0	0	0	0	MO_0013	0	0.0472456	0.0772289	0.0595714	0.107867
MO_0014	18	Molino	M	84.8555	Unfed	1.55	3.61389	2.06389	5.268	226	224	85.89	42.9005	42.5209	0	0	0	0	0	0	0	0	MO_0014	0	0.0211438	0.0624523	0.0142383	0.080605
MO_0015	18	Molino	M	67.3555	Unfed	NA	NA	NA	NA	NA	NA	NA	NA	NA	NA	NA	NA	NA	NA	NA	NA	NA	MO_0015	NA	NA	NA	NA	NA
MO_0016	18	Molino	F	81.8721	Fed	11	12.0444	1.04444	5.306	218	226	NA	41.0856	42.5933	0	0	0	0	0	0	0	0	MO_0016	0	0.0241714	0.0685464	-0.0293258	0.0419339
MO_0017	18	Molino	F	71.1499	Fed	4.53333	4.14444	-0.388889	5.447	240	237	NA	44.061	43.5102	0	0	0	0	0	0	0	0	MO_0017	0	0.0503086	0.105873	0.0393625	0.128477
MO_0018	18	Molino	M	NA	Fed	0.261111	0.0638889	-0.197222	5.497	244	244	NA	44.3878	44.3878	0	0	0	0	0	0	0	0	MO_0018	0	0.0719651	0.131428	0.0463262	0.141661
MO_0019	18	Molino	M	74.761	Fed	1.325	1.825	0.5	4.959	215	231	NA	43.3555	46.582	0	0	0	0	0	0	0	0	MO_0019	0	0.10121	0.116729	0.0276201	0.0528362
MO_0020	18	Molino	M	81.7166	Fed	2.27222	1.6	-0.672222	5.602	243	214	88.07	43.3774	38.2006	0	0	0	0	0	0	0	0	MO_0020	0	-0.0746573	-0.00712185	0.0224117	0.130628
MO_0021	18	Molino	M	62.9777	Fed	3.13333	0.0638889	-3.06944	5.532	241	230	72.74	43.5647	41.5763	0	0	0	0	0	0	0	0	MO_0021	0	0.0077003	0.069871	0.0273106	0.126966
MO_0022	18	Molino	M	80.1221	Fed	1.32778	1.38889	0.0611111	5.304	204	220	83.15	38.4615	41.4781	0	0	0	0	0	0	0	0	MO_0022	0	-0.00242865	0.0417855	-0.0953062	-0.0243032
MO_0023	21	Molino	M	86.8777	Fed	NA	NA	NA	4.595	174	NA	124.64	37.8672	NA	0	0	0	0	0	0	0	0	MO_0023	0	NA	NA	-0.104156	-0.130838
MO_0024	21	Molino	M	56.4833	Fed	NA	NA	NA	5.562	224	216	97.5	40.2733	38.835	0	0	0	0	0	0	0	0	MO_0024	0	-0.0595111	0.00496706	-0.051502	0.0518355
MO_0025	21	Molino	M	60.4611	Fed	NA	NA	NA	4.855	NA	NA	89.42	NA	NA	0	0	0	0	0	0	0	0	MO_0025	0	NA	NA	NA	NA
MO_0026	21	Molino	M	48.8555	Fed	NA	NA	NA	4.027	158	164	81.44	39.2352	40.7251	0	0	0	0	0	0	0	0	MO_0026	0	-0.0715693	-0.144869	-0.0624867	-0.178996
MO_0027	21	Molino	M	49.9944	Fed	NA	NA	NA	5.248	164	232	97.52	31.25	44.2073	0	0	0	0	0	0	0	0	MO_0027	0	0.059337	0.0990228	-0.302448	-0.238671
MO_0028	21	Molino	M	74.311	Fed	NA	NA	NA	5.185	186	220	142.5	35.8727	42.4301	0	0	0	0	0	0	0	0	MO_0028	0	0.0160762	0.0506092	-0.163925	-0.10837
MO_0029	21	Molino	M	61.8555	Fed	NA	NA	NA	4.555	197	197	128.62	43.2492	43.2492	0	0	0	0	0	0	0	0	MO_0029	0	0.0112955	-0.00944039	0.0291458	-0.00348935
MO_0030	21	Molino	M	59.4222	Unfed	NA	NA	NA	5.515	208	199	122.87	37.7153	36.0834	0	0	0	0	0	0	0	0	MO_0030	0	-0.134564	-0.0737066	-0.116726	-0.0191659
MO_0031	21	Molino	M	76.4444	Unfed	NA	NA	NA	5.215	208	191	85.27	39.8849	36.6251	0	0	0	0	0	0	0	0	MO_0031	0	-0.129983	-0.0929883	-0.0581731	0.00130974
MO_0032	21	Molino	M	76.761	Unfed	NA	NA	NA	5.202	193	153	138.59	37.1011	29.4118	0	0	0	0	0	0	0	0	MO_0032	0	-0.349783	-0.313853	-0.130408	-0.0726244
MO_0033	21	Molino	M	62.8055	Unfed	NA	NA	NA	4.738	187	201	142.82	39.4681	42.423	0	0	0	0	0	0	0	0	MO_0033	0	-0.000725471	-0.00465611	-0.0641844	-0.0700041
MO_0034	21	Molino	M	80.3888	Unfed	NA	NA	NA	5.042	232	212	79.75	46.0135	42.0468	0	0	0	0	0	0	0	0	MO_0034	0	0.00184193	0.0244431	0.086343	0.122859
MO_0035	21	Molino	M	82.2055	Unfed	NA	NA	NA	5.022	215	210	117.93	42.8116	41.816	0	0	0	0	0	0	0	0	MO_0035	0	-0.00439556	0.0165099	0.0144045	0.0482148
MO_0036	36	Molino	M	NA	NA	NA	NA	NA	NA	NA	NA	NA	NA	NA	NA	NA	NA	NA	NA	NA	NA	NA	MO_0036	NA	NA	NA	NA	NA
MO_0037	36	Molino	M	NA	NA	NA	NA	NA	NA	NA	NA	NA	NA	NA	NA	NA	NA	NA	NA	NA	NA	NA	MO_0037	NA	NA	NA	NA	NA
MO_0038	36	Molino	M	NA	NA	NA	NA	NA	NA	NA	NA	NA	NA	NA	NA	NA	NA	NA	NA	NA	NA	NA	MO_0038	NA	NA	NA	NA	NA
MO_0039	36	Molino	F	NA	NA	NA	NA	NA	NA	NA	NA	NA	NA	NA	NA	NA	NA	NA	NA	NA	NA	NA	MO_0039	NA	NA	NA	NA	NA
MO_0040	36	Molino	F	NA	NA	NA	NA	NA	NA	NA	NA	NA	NA	NA	NA	NA	NA	NA	NA	NA	NA	NA	MO_0040	NA	NA	NA	NA	NA
MO_0041	36	Molino	F	NA	NA	NA	NA	NA	NA	NA	NA	NA	NA	NA	NA	NA	NA	NA	NA	NA	NA	NA	MO_0041	NA	NA	NA	NA	NA
MO_0042	36	Molino	M	NA	NA	NA	NA	NA	NA	NA	NA	NA	NA	NA	NA	NA	NA	NA	NA	NA	NA	NA	MO_0042	NA	NA	NA	NA	NA
MO_0043	36	Molino	M	NA	NA	NA	NA	NA	NA	NA	NA	NA	NA	NA	NA	NA	NA	NA	NA	NA	NA	NA	MO_0043	NA	NA	NA	NA	NA
MO_0044	36	Molino	M	NA	NA	NA	NA	NA	NA	NA	NA	NA	NA	NA	NA	NA	NA	NA	NA	NA	NA	NA	MO_0044	NA	NA	NA	NA	NA
MO_0045	36	Molino	F	NA	NA	NA	NA	NA	NA	NA	NA	NA	NA	NA	NA	NA	NA	NA	NA	NA	NA	NA	MO_0045	NA	NA	NA	NA	NA
MO_0046	36	Molino	F	NA	NA	NA	NA	NA	NA	NA	NA	NA	NA	NA	NA	NA	NA	NA	NA	NA	NA	NA	MO_0046	NA	NA	NA	NA	NA
MO_0047	36	Molino	M	NA	NA	NA	NA	NA	NA	NA	NA	NA	NA	NA	NA	NA	NA	NA	NA	NA	NA	NA	MO_0047	NA	NA	NA	NA	NA
MO_0048	37	Molino	F	NA	Unfed	1.2	2.86944	1.66944	4.5	NA	NA	93.27	NA	NA	0	0	0	0	0	0	0	0	MO_0048	0	NA	NA	NA	NA
MO_0049	37	Molino	F	NA	Unfed	3.37778	7.73056	4.35278	3.974	NA	NA	106.5	NA	NA	0	0	0	0	0	0	0	0	MO_0049	0	NA	NA	NA	NA
MO_0050	37	Molino	F	NA	Fed	1.76111	0.161111	-1.6	4.581	NA	NA	130.95	NA	NA	0	0	0	0	0	0	0	0	MO_0050	0	NA	NA	NA	NA
MO_0051	37	Molino	F	NA	Fed	1.40278	0.936111	-0.466667	4.086	NA	NA	125.32	NA	NA	0	0	0	0	0	0	0	0	MO_0051	0	NA	NA	NA	NA
MO_0052	37	Molino	F	NA	Unfed	4	NA	NA	3.905	NA	NA	159.18	NA	NA	0	0	0	0	0	0	0	0	MO_0052	0	NA	NA	NA	NA
MO_0053	37	Molino	F	NA	Unfed	1.81667	NA	NA	4.355	NA	NA	125.82	NA	NA	0	0	0	0	0	0	0	0	MO_0053	0	NA	NA	NA	NA
MO_0054	37	Molino	F	NA	Unfed	7.36389	NA	NA	3.695	NA	NA	94	NA	NA	0	0	0	0	0	0	0	0	MO_0054	0	NA	NA	NA	NA
MO_0055	37	Molino	F	NA	Unfed	1.08611	NA	NA	4.129	NA	NA	125.09	NA	NA	0	0	0	0	0	0	0	0	MO_0055	0	NA	NA	NA	NA
MO_0056	37	Molino	M	NA	Fed	0.663889	0.922222	0.258333	4.564	NA	NA	157.87	NA	NA	0	0	0	0	0	0	0	0	MO_0056	0	NA	NA	NA	NA
MO_0057	37	Molino	M	NA	Fed	7.19167	1.23056	-5.96111	4.674	NA	NA	114.3	NA	NA	0	0	0	0	0	0	0	0	MO_0057	0	NA	NA	NA	NA
MO_0058	37	Molino	M	NA	Fed	2.27778	0.522222	-1.75556	4.147	NA	NA	134.56	NA	NA	0	0	0	0	0	0	0	0	MO_0058	0	NA	NA	NA	NA
MO_0059	37	Molino	M	NA	Fed	0.697222	0.475	-0.222222	4.349	NA	NA	111.71	NA	NA	0	0	0	0	0	0	0	0	MO_0059	0	NA	NA	NA	NA
MO_0060	38	Molino	F	81.4721	Unfed	NA	NA	NA	4.966	218	197	101.39	43.8985	39.6698	0	0	0	0	0	0	0	0	MO_0060	0	-0.0591547	-0.0430334	0.0400004	0.0661769
MO_0061	38	Molino	F	74.8166	Unfed	NA	NA	NA	4.931	204	205	123.71	41.3709	41.5737	0	0	0	0	0	0	0	0	MO_0061	0	-0.0135805	-0.000476808	-0.0189704	0.00239101
MO_0062	38	Molino	F	65.0499	Unfed	NA	NA	NA	4.334	NA	NA	90.73	NA	NA	0	0	0	0	0	0	0	0	MO_0062	0	NA	NA	NA	NA
MO_0063	38	Molino	F	53.6499	Unfed	NA	NA	NA	4.184	NA	NA	164.23	NA	NA	0	0	0	0	0	0	0	0	MO_0063	0	NA	NA	NA	NA
MO_0064	38	Molino	F	68.1166	Unfed	NA	NA	NA	4.949	195	218	87.4	39.4019	44.0493	0	0	0	0	0	0	0	0	MO_0064	0	0.0449331	0.0595914	-0.0679052	-0.0440633
MO_0065	38	Molino	M	59.2055	Unfed	NA	NA	NA	4.432	NA	NA	110.41	NA	NA	0	0	0	0	0	0	0	0	MO_0065	0	NA	NA	NA	NA
MO_0066	38	Molino	M	47.6111	Unfed	1.73333	5.25556	3.52222	4.716	190	171	114.45	40.2884	36.2595	0	0	0	0	0	0	0	0	MO_0066	0	-0.158571	-0.164488	-0.0433968	-0.0523849
MO_0067	38	Molino	M	68.3166	Unfed	2.30833	3.45278	1.14444	4.379	162	162	129.15	36.9947	36.9947	0	0	0	0	0	0	0	0	MO_0067	0	-0.152177	-0.189725	-0.12521	-0.184671
MO_0068	38	Molino	M	76.6888	Unfed	2.46667	2.43333	-0.0333333	4.759	218	199	112.03	45.8079	41.8155	0	0	0	0	0	0	0	0	MO_0068	0	-0.0143321	-0.0163759	0.0845724	0.0817634
MO_0069	38	Molino	M	53.2499	Unfed	1.78611	9.36111	7.575	4.828	223	204	110.86	46.1889	42.2535	0	0	0	0	0	0	0	0	MO_0069	0	-0.00125577	0.00284178	0.0921799	0.0991705
MO_0070	38	Molino	M	84.4666	Unfed	1.55556	0.138889	-1.41667	4.229	187	159	88.75	44.2185	37.5975	0	0	0	0	0	0	0	0	MO_0070	0	-0.142445	-0.194863	0.0547899	-0.0283996
MO_0071	38	Molino	M	81.8999	Unfed	1.36944	1.49167	0.122222	4.362	165	190	110.06	37.8267	43.558	0	0	0	0	0	0	0	0	MO_0071	0	0.0104227	-0.0287845	-0.102789	-0.164898
MO_0072	39	Molino	F	67.2888	Unfed	2.40833	NA	NA	4.354	231	252	104.57	53.0547	57.8778	0	0	0	0	0	0	0	0	MO_0072	0	0.294325	0.254334	0.235605	0.172246
MO_0073	39	Molino	F	89.7332	Unfed	0.897222	NA	NA	4.555	160	183	145.92	35.1262	40.1756	0	0	0	0	0	0	0	0	MO_0073	0	-0.0624221	-0.083158	-0.178884	-0.211519
MO_0074	39	Molino	F	78.3499	Unfed	0.338889	NA	NA	4.301	184	173	124.95	42.7807	40.2232	0	0	0	0	0	0	0	0	MO_0074	0	-0.071825	-0.117041	0.0209441	-0.0507525
MO_0075	39	Molino	F	NA	Unfed	0.75	NA	NA	4.726	216	233	127.28	45.7046	49.3017	0	0	0	0	0	0	0	0	MO_0075	0	0.149076	0.144064	0.0826401	0.075094
MO_0076	39	Molino	F	85.5055	Unfed	2.51667	NA	NA	4.575	187	176	86.54	40.8743	38.4699	0	0	0	0	0	0	0	0	MO_0076	0	-0.104997	-0.123864	-0.0275358	-0.0571883
MO_0077	39	Molino	F	87.3388	Unfed	3.92778	NA	NA	4.871	235	218	112.65	48.2447	44.7547	0	0	0	0	0	0	0	0	MO_0077	0	0.0578883	0.0657689	0.135311	0.148338
MO_0078	39	Molino	F	NA	Unfed	3.00278	NA	NA	4.447	230	208	142.27	51.7203	46.7731	0	0	0	0	0	0	0	0	MO_0078	0	0.0851984	0.0542249	0.209141	0.160171
MO_0079	39	Molino	F	82.661	Unfed	3.29722	NA	NA	4.873	231	224	108.58	47.4041	45.9676	0	0	0	0	0	0	0	0	MO_0079	0	0.0847045	0.0927602	0.117714	0.13102
MO_0080	39	Molino	F	75.7332	Unfed	6.19722	NA	NA	4.397	232	200	122.59	52.7632	45.4856	0	0	0	0	0	0	0	0	MO_0080	0	0.0551987	0.0194011	0.229636	0.172968
MO_0081	39	Molino	F	69.5555	Unfed	2.73056	NA	NA	4.725	192	209	132.55	40.6349	44.2328	0	0	0	0	0	0	0	0	MO_0081	0	0.0405445	0.0354416	-0.0349214	-0.0426115
MO_0082	41	Molino	F	89.6555	Unfed	2.41389	NA	NA	4.048	198	166	130.21	48.913	41.0079	0	0	0	0	0	0	0	0	MO_0082	0	-0.0636896	-0.13477	0.15774	0.0447721
MO_0083	41	Molino	F	73.011	Unfed	0.125	NA	NA	4.296	NA	NA	78.09	NA	NA	0	0	0	0	0	0	0	0	MO_0083	0	NA	NA	NA	NA
MO_0084	41	Molino	F	NA	Unfed	1.025	NA	NA	4.129	50	165	71.39	12.1095	39.9612	0	0	0	0	0	0	0	0	MO_0084	0	-0.0858888	-0.148517	-1.23924	-1.33872
MO_0085	41	Molino	F	NA	Unfed	0.155556	NA	NA	4.156	137	119	95.49	32.9644	28.6333	0	0	0	0	0	0	0	0	MO_0085	0	-0.418026	-0.477873	-0.23811	-0.333153
MO_0086	41	Molino	M	75.711	Unfed	1.175	NA	NA	4.001	194	209	140.67	48.4879	52.2369	0	0	0	0	0	0	0	0	MO_0086	0	0.176181	0.100118	0.149557	0.0286385
MO_0087	41	Molino	M	65.5888	Unfed	0.225	NA	NA	4.437	209	223	93.96	47.1039	50.2592	0	0	0	0	0	0	0	0	MO_0087	0	0.156668	0.124734	0.115753	0.0652496
MO_0088	41	Molino	M	77.8666	Unfed	0.0361111	NA	NA	4.459	218	195	115.13	48.8899	43.7318	0	0	0	0	0	0	0	0	MO_0088	0	0.0184622	-0.0113615	0.152736	0.1056
MO_0089	41	Molino	M	55.0999	Unfed	0.0166667	NA	NA	4.367	210	166	138.89	48.0879	38.0124	0	0	0	0	0	0	0	0	MO_0089	0	-0.125548	-0.164266	0.137174	0.0758443
MO_0090	41	Molino	M	88.5999	Unfed	0.869444	NA	NA	4.064	176	187	99.46	43.3071	46.0138	0	0	0	0	0	0	0	0	MO_0090	0	0.0522143	-0.0171833	0.0358277	-0.0744551
MO_0091	41	Molino	M	92.111	Unfed	1.13056	NA	NA	4.124	198	166	112.75	48.0116	40.2522	0	0	0	0	0	0	0	0	MO_0091	0	-0.0788584	-0.142003	0.138268	0.0379628
TI_0001	8	Tinaja	M	NA	Fed	NA	NA	NA	5.692	251	282	NA	44.097	49.5432	0	0	0	0	0	0	0	0	TI_0001	1	0.151878	0.195564	0.063774	0.0921926
TI_0002	8	Tinaja	M	61.1308	Fed	NA	NA	NA	5.517	194	209	NA	35.164	37.8829	0	0	0	0	0	0	0	0	TI_0002	1	-0.13018	-0.0918656	-0.178895	-0.153971
TI_0003	8	Tinaja	M	33.7576	Fed	NA	NA	NA	5.294	179	201	NA	33.8119	37.9675	0	0	0	0	0	0	0	0	TI_0003	1	-0.146068	-0.114851	-0.239646	-0.219339
TI_0004	8	Tinaja	M	NA	Fed	NA	NA	NA	5.657	239	246	NA	42.2485	43.4859	0	0	0	0	0	0	0	0	TI_0004	1	0.0187621	0.0613872	0.0177327	0.0454611
TI_0005	8	Tinaja	M	83.5579	Unfed	NA	NA	NA	5.862	259	262	NA	44.1829	44.6946	0	0	0	0	0	0	0	0	TI_0005	1	0.0618097	0.110558	0.0810826	0.112794
TI_0006	8	Tinaja	M	80.7384	Unfed	NA	NA	NA	5.517	254	235	NA	46.0395	42.5956	0	0	0	0	0	0	0	0	TI_0006	1	-0.0129287	0.0253857	0.0905813	0.115506
TI_0007	8	Tinaja	M	95.2321	Unfed	NA	NA	NA	5.907	246	231	NA	41.6455	39.1061	0	0	0	0	0	0	0	0	TI_0007	1	-0.0684063	-0.0183425	0.0259309	0.0584983
TI_0008	8	Tinaja	M	84.7375	Unfed	NA	NA	NA	5.843	214	196	NA	36.625	33.5444	0	0	0	0	0	0	0	0	TI_0008	1	-0.226599	-0.178409	-0.108218	-0.0768693
TI_0009	NA	Tinaja	M	73.9075	Fed	2.60833	0.822222	-1.78611	4.077	209	203	NA	51.2632	49.7915	0	0	0	0	0	0	0	0	TI_0009	1	0.0103404	-0.00337524	0.0401563	0.031234
TI_0010	NA	Tinaja	M	81.7937	Fed	3.27778	2.76944	-0.508334	4.358	181	186	NA	41.5328	42.6801	0	0	0	0	0	0	0	0	TI_0010	1	-0.114502	-0.116753	-0.135539	-0.137003
TI_0011	NA	Tinaja	F	92.014	Fed	4.07222	2.45	-1.62222	5.353	236	248	NA	44.0874	46.3292	0	0	0	0	0	0	0	0	TI_0011	1	0.05784	0.0909635	0.0315028	0.0530502
TI_0012	NA	Tinaja	F	83.0445	Fed	9.70833	3.83611	-5.87222	5.021	273	227	NA	54.3716	45.2101	0	0	0	0	0	0	0	0	TI_0012	1	0.00527285	0.0273825	0.207747	0.222129
TI_0013	NA	Tinaja	F	79.661	Unfed	1.98889	0.136111	-1.85278	4.985	224	235	NA	44.9348	47.1414	0	0	0	0	0	0	0	0	TI_0013	1	0.0439442	0.0648161	0.0133603	0.0269379
TI_0014	NA	Tinaja	F	64.2149	Unfed	8.175	10.1	1.925	4.914	265	259	NA	53.9276	52.7066	0	0	0	0	0	0	0	0	TI_0014	1	0.149233	0.167637	0.188301	0.200273
TI_0015	NA	Tinaja	F	91.8584	Unfed	9.13056	8.93889	-0.191667	4.731	268	277	NA	56.6476	58.55	0	0	0	0	0	0	0	0	TI_0015	1	0.237708	0.249584	0.217698	0.225424
TI_0016	NA	Tinaja	F	69.7884	Unfed	1.48056	7.08056	5.6	4.583	142	220	NA	30.9841	48.0035	0	0	0	0	0	0	0	0	TI_0016	1	0.0251442	0.031553	-0.402271	-0.398101
TI_0017	18	Tinaja	F	70.4151	Fed	6.74722	1.53333	-5.21389	4.912	226	225	351.65	46.0098	45.8062	0	0	0	0	0	0	0	0	TI_0017	1	0.00873322	0.0270675	0.0293005	0.0412273
TI_0018	18	Tinaja	F	88.3665	Fed	8.73611	7.49444	-1.24167	4.387	224	206	248.36	51.0599	46.9569	0	0	0	0	0	0	0	0	TI_0018	1	-0.0160925	-0.0172021	0.07444	0.0737181
TI_0019	18	Tinaja	F	79.974	Fed	2.56944	3.31944	0.75	4.854	219	251	370.88	45.1174	51.7099	0	0	0	0	0	0	0	0	TI_0019	1	0.124748	0.141039	0.0035147	0.0141123
TI_0020	18	Tinaja	F	88.5016	Fed	2.06111	3.77222	1.71111	4.72	233	215	233.41	49.3644	45.5508	0	0	0	0	0	0	0	0	TI_0020	1	-0.0143658	-0.00289025	0.0788621	0.0863271
TI_0021	18	Tinaja	F	65.7914	Fed	1.9	1.73889	-0.161111	4.82	229	208	759.83	47.5104	43.1535	0	0	0	0	0	0	0	0	TI_0021	1	-0.0592245	-0.0441426	0.0515248	0.0613358
TI_0022	18	Tinaja	F	69.7999	Fed	1.00833	1.79722	0.788889	4.317	218	225	480.2	50.498	52.1195	0	0	0	0	0	0	0	0	TI_0022	1	0.0811533	0.0772768	0.0549772	0.0524555
TI_0023	18	Tinaja	F	87.0473	Fed	1.68056	2.85	1.16944	4.579	206	194	NA	44.988	42.3673	0	0	0	0	0	0	0	0	TI_0023	1	-0.100135	-0.0938768	-0.0298041	-0.0257327
TI_0024	18	Tinaja	M	79.5516	Unfed	2.55278	3.81111	1.25833	4.338	212	189	NA	48.8704	43.5685	0	0	0	0	0	0	0	0	TI_0024	1	-0.0959218	-0.0989635	0.0247489	0.0227702
TI_0025	18	Tinaja	M	86.9558	Unfed	4.25278	12.8722	8.61944	4.899	171	220	NA	34.9051	44.9071	0	0	0	0	0	0	0	0	TI_0025	1	-0.0122533	0.00562513	-0.248304	-0.236674
TI_0026	18	Tinaja	M	67.2166	Unfed	0.688889	2.13056	1.44167	4.227	193	178	NA	45.6589	42.1102	0	0	0	0	0	0	0	0	TI_0026	1	-0.141347	-0.148847	-0.0567576	-0.0616368
TI_0027	18	Tinaja	M	73.5924	Unfed	5.67222	12.8778	7.20556	3.547	197	182	NA	55.5399	51.311	0	0	0	0	0	0	0	0	TI_0027	1	-0.0207522	-0.0584226	0.0475885	0.0230832
TI_0028	18	Tinaja	M	83.1511	Unfed	0.341667	3.23056	2.88889	4.835	211	210	NA	43.6401	43.4333	0	0	0	0	0	0	0	0	TI_0028	1	-0.0513978	-0.0357814	-0.0318243	-0.0216655
TI_0029	18	Tinaja	M	87.8321	Unfed	0	2.94444	2.94444	4.641	267	268	NA	57.5307	57.7462	0	0	0	0	0	0	0	0	TI_0029	1	0.21545	0.224022	0.22314	0.228716
TI_0030	18	Tinaja	F	82.2202	Unfed	3.98056	6.69167	2.71111	4.427	208	217	NA	46.9844	49.0174	0	0	0	0	0	0	0	0	TI_0030	1	0.0308379	0.0312896	-0.00400637	-0.00371255
TI_0031	36	Tinaja	F	NA	NA	NA	NA	NA	NA	NA	NA	NA	NA	NA	NA	NA	NA	NA	NA	NA	NA	NA	TI_0031	NA	NA	NA	NA	NA
TI_0032	36	Tinaja	F	NA	NA	NA	NA	NA	NA	NA	NA	NA	NA	NA	NA	NA	NA	NA	NA	NA	NA	NA	TI_0032	NA	NA	NA	NA	NA
TI_0033	36	Tinaja	F	NA	NA	NA	NA	NA	NA	NA	NA	NA	NA	NA	NA	NA	NA	NA	NA	NA	NA	NA	TI_0033	NA	NA	NA	NA	NA
TI_0034	36	Tinaja	F	NA	NA	NA	NA	NA	NA	NA	NA	NA	NA	NA	NA	NA	NA	NA	NA	NA	NA	NA	TI_0034	NA	NA	NA	NA	NA
TI_0035	36	Tinaja	F	NA	NA	NA	NA	NA	NA	NA	NA	NA	NA	NA	NA	NA	NA	NA	NA	NA	NA	NA	TI_0035	NA	NA	NA	NA	NA
TI_0036	36	Tinaja	F	NA	NA	NA	NA	NA	NA	NA	NA	NA	NA	NA	NA	NA	NA	NA	NA	NA	NA	NA	TI_0036	NA	NA	NA	NA	NA
TI_0037	36	Tinaja	M	NA	NA	NA	NA	NA	NA	NA	NA	NA	NA	NA	NA	NA	NA	NA	NA	NA	NA	NA	TI_0037	NA	NA	NA	NA	NA
TI_0038	36	Tinaja	F	NA	NA	NA	NA	NA	NA	NA	NA	NA	NA	NA	NA	NA	NA	NA	NA	NA	NA	NA	TI_0038	NA	NA	NA	NA	NA
TI_0039	37	Tinaja	F	NA	Unfed	2.25833	NA	NA	4.354	NA	NA	191.92	NA	NA	NA	NA	NA	NA	NA	NA	NA	NA	TI_0039	NA	NA	NA	NA	NA
TI_0040	37	Tinaja	F	NA	Unfed	0.341667	NA	NA	4.849	NA	NA	276.33	NA	NA	0	0	0	0	0	0	0	0	TI_0040	1	NA	NA	NA	NA
TI_0041	37	Tinaja	F	NA	Unfed	0.208333	NA	NA	5.041	NA	NA	227.88	NA	NA	0	0	0	0	0	0	0	0	TI_0041	1	NA	NA	NA	NA
TI_0042	37	Tinaja	F	NA	Unfed	0.2	NA	NA	4.154	NA	NA	232.13	NA	NA	0	0	0	0	0	0	0	0	TI_0042	1	NA	NA	NA	NA
TI_0043	37	Tinaja	F	NA	Fed	0.694444	0.247222	-0.447222	4.517	NA	NA	285.52	NA	NA	0	0	0	0	0	0	0	0	TI_0043	1	NA	NA	NA	NA
TI_0044	37	Tinaja	F	NA	Fed	2.80833	6.58056	3.77222	3.995	NA	NA	311.08	NA	NA	0	0	0	0	0	0	0	0	TI_0044	1	NA	NA	NA	NA
TI_0045	37	Tinaja	F	NA	Fed	5.68333	5.21944	-0.463889	4.595	NA	NA	505.33	NA	NA	0	0	0	0	0	0	0	0	TI_0045	1	NA	NA	NA	NA
TI_0046	37	Tinaja	M	NA	Fed	0.258333	0.552778	0.294444	4.214	NA	NA	340.3	NA	NA	0	0	0	0	0	0	0	0	TI_0046	1	NA	NA	NA	NA
TI_0047	41	Tinaja	F	NA	Unfed	7.34167	NA	NA	4.095	229	230	328.02	55.9219	56.1661	0	0	0	0	0	0	0	0	TI_0047	1	0.132743	0.119785	0.129438	0.121009
TI_0048	41	Tinaja	F	NA	Unfed	4.05833	NA	NA	3.837	160	179	184.48	41.6992	46.651	0	0	0	0	0	0	0	0	TI_0048	1	-0.0814513	-0.105603	-0.198005	-0.213716
TI_0049	41	Tinaja	F	90.1498	Unfed	0.580556	NA	NA	3.738	243	225	211.9	65.008	60.1926	0	0	0	0	0	0	0	0	TI_0049	1	0.161925	0.133276	0.232377	0.213741
TI_0050	41	Tinaja	F	81.3493	Unfed	2.35	NA	NA	3.898	209	197	318.83	53.6172	50.5387	0	0	0	0	0	0	0	0	TI_0050	1	0.00552014	-0.0159187	0.0616165	0.0476701
TI_0051	41	Tinaja	F	86.4919	Unfed	2.11944	NA	NA	4.066	278	244	462	68.3719	60.0098	0	0	0	0	0	0	0	0	TI_0051	1	0.195818	0.181638	0.326735	0.31751
TI_0052	41	Tinaja	F	64.3004	Unfed	5.79167	NA	NA	3.721	219	240	217.72	58.8551	64.4988	0	0	0	0	0	0	0	0	TI_0052	1	0.22902	0.199587	0.130566	0.11142
TI_0053	41	Tinaja	F	49.9415	Unfed	2.50833	NA	NA	3.354	166	185	412.85	49.4931	55.158	0	0	0	0	0	0	0	0	TI_0053	1	0.0269769	-0.0203175	-0.0968853	-0.127651
TI_0054	44	Tinaja	F	80.5008	Unfed	5.68333	NA	NA	3.906	261	227	460.64	66.8203	58.1157	0	0	0	0	0	0	0	0	TI_0054	1	0.146117	0.12503	0.282823	0.269106
TI_0055	44	Tinaja	F	87.3072	Unfed	9.52222	NA	NA	4.187	230	238	313.74	54.9319	56.8426	0	0	0	0	0	0	0	0	TI_0055	1	0.154473	0.145337	0.123176	0.117233
TI_0056	44	Tinaja	F	80.5371	Unfed	2.24167	NA	NA	4.164	229	223	348.88	54.9952	53.5543	0	0	0	0	0	0	0	0	TI_0056	1	0.0924636	0.0823799	0.121452	0.114892
TI_0057	44	Tinaja	F	NA	Unfed	6.71389	NA	NA	3.666	234	224	271.49	63.8298	61.102	0	0	0	0	0	0	0	0	TI_0057	1	0.168379	0.136385	0.203933	0.18312
TI_0058	44	Tinaja	F	86.7635	Unfed	NA	NA	NA	3.423	167	162	359.34	48.7876	47.3269	0	0	0	0	0	0	0	0	TI_0058	1	-0.117204	-0.160996	-0.100613	-0.1291
TI_0059	44	Tinaja	F	NA	Unfed	NA	NA	NA	4.089	235	241	259.32	57.4713	58.9386	0	0	0	0	0	0	0	0	TI_0059	1	0.180283	0.167073	0.156003	0.147409
TI_0060	44	Tinaja	F	73.2323	Unfed	NA	NA	NA	4.01	212	187	273.01	52.8678	46.6334	0	0	0	0	0	0	0	0	TI_0060	1	-0.0624632	-0.0790292	0.0623285	0.051552
TI_0061	44	Tinaja	M	95.7309	Unfed	NA	NA	NA	4.017	179	201	274.78	44.5606	50.0373	0	0	0	0	0	0	0	0	TI_0061	1	0.0087549	-0.00751109	-0.107706	-0.118287
TI_0062	44	Tinaja	M	93.7591	Unfed	NA	NA	NA	4.173	185	180	319.41	44.3326	43.1344	0	0	0	0	0	0	0	0	TI_0062	1	-0.122962	-0.132675	-0.0929464	-0.0992644
TI_0063	44	Tinaja	M	92.8329	Unfed	NA	NA	NA	4.281	205	204	267.17	47.886	47.6524	0	0	0	0	0	0	0	0	TI_0063	1	-0.0121303	-0.0174472	-0.00250526	-0.00596405
TI_0064	45	Tinaja	F	90.6812	Unfed	1.26111	7.33889	6.07778	3.904	160	141	606.23	40.9836	36.1168	0	0	0	0	0	0	0	0	TI_0064	1	-0.329786	-0.350961	-0.206279	-0.220053
TI_0065	45	Tinaja	F	85.2879	Unfed	2.72222	4.49167	1.76944	4.413	177	211	618.43	40.1088	47.8133	0	0	0	0	0	0	0	0	TI_0065	1	0.00457524	0.00448206	-0.163881	-0.163941
TI_0066	45	Tinaja	F	78.3921	Unfed	5.55556	14.8083	9.25278	3.953	176	183	644.47	44.5231	46.294	0	0	0	0	0	0	0	0	TI_0066	1	-0.0760559	-0.0950846	-0.116931	-0.129309
TI_0067	45	Tinaja	F	86.886	Unfed	3.16944	6.85278	3.68333	4.389	166	197	797.37	37.8218	44.8849	0	0	0	0	0	0	0	0	TI_0067	1	-0.0610205	-0.0620518	-0.225436	-0.226107
TI_0068	45	Tinaja	F	89.907	Unfed	1.22222	2.00833	0.786111	3.93	199	159	993.54	50.6361	40.458	0	0	0	0	0	0	0	0	TI_0068	1	-0.213365	-0.233397	0.00867919	-0.0043523
TI_0069	45	Tinaja	F	83.5532	Unfed	5.45278	3.96944	-1.48333	3.966	187	208	600	47.1508	52.4458	0	0	0	0	0	0	0	0	TI_0069	1	0.0501545	0.0316906	-0.0578755	-0.0698866
TI_0070	45	Tinaja	F	87.2356	Unfed	5.72778	2.71389	-3.01389	3.83	146	144	336.87	38.1201	37.5979	0	0	0	0	0	0	0	0	TI_0070	1	-0.298	-0.322466	-0.288699	-0.304615
TI_0071	45	Tinaja	F	90.1482	Unfed	1.24444	0.997222	-0.247222	3.881	165	166	317.3	42.5148	42.7725	0	0	0	0	0	0	0	0	TI_0071	1	-0.163244	-0.185435	-0.172683	-0.187119
TI_0072	45	Tinaja	M	83.8381	Unfed	0.158333	1.17222	1.01389	4.094	175	195	772.74	42.7455	47.6307	0	0	0	0	0	0	0	0	TI_0072	1	-0.0321998	-0.0451997	-0.139381	-0.147838
SFPAF1_0021	40	SFPAF1	F	96.2777	Unfed	5.375	NA	NA	4.795	199	193	71.35	41.5016	40.2503	0.374	0.164	0.358	0.161	0.0779979	0.0342023	0.0746611	0.0335766	SFPAF1_0021	1	0.0159441	0.0077738	0.063555	0.0536028
SFPAF1_0022	40	SFPAF1	F	96.1777	Unfed	2.93056	NA	NA	4.836	191	193	88.44	39.4955	39.909	0.347	0.163	0.342	0.162	0.0717535	0.0337055	0.0707196	0.0334988	SFPAF1_0022	1	0.0148392	0.00446298	0.0220938	0.00945455
SFPAF1_0023	40	SFPAF1	F	90.8221	Unfed	5.43889	NA	NA	4.52	179	185	83.65	39.6018	40.9292	0.345	0.163	0.344	0.158	0.0763274	0.0360619	0.0761062	0.0349558	SFPAF1_0023	1	-0.0187264	-0.011594	-0.039383	-0.030695
SFPAF1_0024	40	SFPAF1	F	88.1499	Unfed	11.75	NA	NA	4.888	176	203	80.7	36.0065	41.5303	0.381	0.173	0.369	0.175	0.077946	0.0353928	0.075491	0.035802	SFPAF1_0024	1	0.0639672	0.0508198	-0.0602354	-0.0762502
SFPAF1_0025	40	SFPAF1	F	NA	Unfed	7.44722	NA	NA	4.687	207	208	69.29	44.1647	44.3781	0.266	0.132	0.275	0.127	0.0567527	0.028163	0.0586729	0.0270962	SFPAF1_0025	1	0.093748	0.0914802	0.104119	0.101356
SFPAF1_0026	40	SFPAF1	F	NA	Unfed	11.25	NA	NA	5.168	206	213	73.07	39.8607	41.2152	0.366	0.174	0.36	0.17	0.0708204	0.0336687	0.0696594	0.0328947	SFPAF1_0026	1	0.104825	0.0772457	0.0943452	0.0607505
SFPAF1_0027	40	SFPAF1	F	94.3555	Unfed	6.07222	NA	NA	3.668	189	192	66.56	51.5267	52.3446	0.202	0.086	0.241	0.103	0.0550709	0.023446	0.0657034	0.0280807	SFPAF1_0027	1	0.0455155	0.106764	0.0255204	0.100127
SFPAF1_0028	40	SFPAF1	F	85.961	Unfed	16.2167	NA	NA	4.445	177	172	84.89	39.82	38.6952	0.322	0.154	0.314	0.15	0.0724409	0.0346457	0.0706412	0.0337458	SFPAF1_0028	1	-0.0894166	-0.077949	-0.0497746	-0.0358059
SFPAF1_0029	40	SFPAF1	F	96.5332	Unfed	12.7333	NA	NA	4.864	154	155	96.09	31.6612	31.8668	0.381	0.166	0.368	0.16	0.0783306	0.0341283	0.0756579	0.0328947	SFPAF1_0029	1	-0.205175	-0.217047	-0.193518	-0.20798
SFPAF1_0030	40	SFPAF1	F	99.0277	Unfed	4.58611	NA	NA	4.763	193	185	63.07	40.5207	38.8411	0.353	0.165	0.359	0.164	0.074113	0.034642	0.0753727	0.0344321	SFPAF1_0030	1	-0.0255214	-0.0319568	0.0332783	0.0254394
SFTIF1_0019	45	SFTIF1	F	66.4333	Unfed	3.41944	9.64444	6.225	3.578	115	119	70.83	32.1409	33.2588	0.198	0.075	0.199	0.083	0.0553382	0.0209614	0.0556177	0.0231973	SFTIF1_0019	1	-0.051396	-0.0872763	-0.0493898	-0.108994
SFTIF1_0020	45	SFTIF1	F	60.0999	Unfed	4.10556	10.5694	6.46389	4.428	122	127	77.37	27.5519	28.6811	0.258	0.113	0.258	0.104	0.0582656	0.0255194	0.0582656	0.0234869	SFTIF1_0020	1	-0.127509	-0.105095	-0.165165	-0.127932
SFTIF1_0021	45	SFTIF1	F	62.9333	Unfed	6.87778	5.66944	-1.20833	4.229	148	152	54.52	34.9965	35.9423	0.225	0.091	0.232	0.101	0.0532041	0.0215181	0.0548593	0.0238827	SFTIF1_0021	1	0.0826414	0.0924788	0.0657505	0.0820923
SFTIF1_0022	45	SFTIF1	F	76.1333	Unfed	6.60833	11.4333	4.825	3.829	133	131	75.77	34.7349	34.2126	0.23	0.09	0.237	0.097	0.0600679	0.0235048	0.0618961	0.025333	SFTIF1_0022	1	-0.000229362	-0.0175668	0.0404041	0.0116033
SFTIF1_0023	45	SFTIF1	F	66.6611	Unfed	2.925	1.05833	-1.86667	3.806	134	141	79.08	35.2076	37.0468	0.252	0.104	0.247	0.102	0.0662112	0.0273253	0.0648975	0.0267998	SFTIF1_0023	1	0.0773238	0.0583386	0.0528377	0.0212995
SFTIF1_0024	45	SFTIF1	F	64.3722	Unfed	2.48889	5.81111	3.32222	4.776	158	153	87.76	33.0821	32.0352	0.28	0.113	0.268	0.111	0.0586265	0.02366	0.0561139	0.0232412	SFTIF1_0024	1	0.00863188	0.0517365	0.0313412	0.102946
SFTIF1_0025	45	SFTIF1	F	62.6777	NA	NA	NA	NA	NA	NA	NA	NA	NA	NA	NA	NA	NA	NA	NA	NA	NA	NA	SFTIF1_0025	NA	NA	NA	NA	NA
SFTIF1_0026	45	SFTIF1	F	83.8944	Unfed	5.66111	0.727778	-4.93333	4.099	136	127	116.49	33.1788	30.9832	0.239	0.09	0.255	0.119	0.0583069	0.0219566	0.0622103	0.0290315	SFTIF1_0026	1	-0.0763718	-0.0750735	0.00680813	0.00896476
SFTIF1_0027	45	SFTIF1	F	79.0388	Unfed	0	0.247222	0.247222	4.3	149	155	76.19	34.6512	36.0465	0.246	0.105	0.237	0.105	0.0572093	0.0244186	0.0551163	0.0244186	SFTIF1_0027	1	0.0911582	0.105549	0.0588252	0.0827313
SFTIF1_0028	45	SFTIF1	F	66.2555	Unfed	6.83889	2.70556	-4.13333	3.808	122	130	71.32	32.0378	34.1387	0.23	0.089	0.23	0.091	0.0603992	0.0233718	0.0603992	0.0238971	SFTIF1_0028	1	-0.0042496	-0.0230912	-0.0414121	-0.0727115
SFMOF1_0001	38	SFMOF1	F	70.6666	Unfed	10.1389	15.0917	4.95278	5.043	165	147	92.94	32.7186	29.1493	0.274	0.09	0.276	0.08	0.0543327	0.0178465	0.0547293	0.0158636	SFMOF1_0001	1	-0.0186429	0.0211633	0.0945265	0.13985
SFMOF1_0002	38	SFMOF1	F	85.9444	Unfed	5.01944	17.9361	12.9167	4.572	NA	NA	92.37	NA	NA	0.276	0.094	0.263	0.094	0.0603675	0.0205599	0.0575241	0.0205599	SFMOF1_0002	1	NA	NA	NA	NA
SFMOF1_0003	38	SFMOF1	F	78.0055	Unfed	9.72778	5.13889	-4.58889	4.326	NA	NA	143.72	NA	NA	0.258	0.106	0.282	0.1	0.0596394	0.024503	0.0651872	0.023116	SFMOF1_0003	1	NA	NA	NA	NA
SFMOF1_0004	38	SFMOF1	F	82.6444	Unfed	6.89167	5.94444	-0.947222	4.744	156	168	86.68	32.8836	35.4132	0.267	0.095	0.265	0.098	0.0562816	0.0200253	0.05586	0.0206577	SFMOF1_0004	1	0.151118	0.178462	0.075001	0.106135
SFMOF1_0005	38	SFMOF1	F	75.9777	Unfed	10.8056	6.15	-4.65556	4.712	119	123	90.12	25.2547	26.1036	0.26	0.093	0.243	0.094	0.0551783	0.0197368	0.0515705	0.0199491	SFMOF1_0005	1	-0.15665	-0.130686	-0.191683	-0.16212
SFMOF1_0006	38	SFMOF1	F	96.4888	Unfed	6.24722	1.97222	-4.275	4.373	NA	NA	103.45	NA	NA	NA	NA	NA	NA	NA	NA	NA	NA	SFMOF1_0006	NA	NA	NA	NA	NA
SFMOF1_0007	38	SFMOF1	F	72.1499	Unfed	9.36667	15.2472	5.88056	4.07	134	141	106.59	32.9238	34.6437	0.24	0.09	0.238	0.086	0.0589681	0.022113	0.0584767	0.0211302	SFMOF1_0007	1	0.0667448	0.0628453	0.0146557	0.0102157
SFMOF1_0008	38	SFMOF1	F	93.4555	Unfed	8.68056	11.5889	2.90833	3.621	112	118	97.68	30.9307	32.5877	0.232	0.089	0.238	0.086	0.0640707	0.0245788	0.0657277	0.0237503	SFMOF1_0008	1	-0.0420425	-0.0697755	-0.0947568	-0.126333
SFMOF1_0009	38	SFMOF1	F	99.7721	Unfed	3.70833	4.71944	1.01111	3.507	132	125	89.6	37.639	35.643	0.205	0.092	0.208	0.079	0.0584545	0.0262332	0.05931	0.0225264	SFMOF1_0009	1	0.0345482	0.000292884	0.0886831	0.0496802
SFMOF1_0010	38	SFMOF1	M	96.5332	Unfed	0.594444	8.72222	8.12778	3.63	125	119	65.33	34.4353	32.7824	0.214	0.086	0.222	0.091	0.0589532	0.0236915	0.061157	0.0250689	SFMOF1_0010	1	-0.0350751	-0.0623019	0.0135731	-0.0174273
SFPAF2_0001	NA	SFPAF2	F	95.3888	Unfed	NA	NA	NA	NA	70	108	NA	NA	NA	NA	NA	NA	NA	NA	NA	NA	NA	SFPAF2_0001	NA	NA	NA	NA	NA
SFPAF2_0002	NA	SFPAF2	F	NA	Unfed	NA	NA	NA	NA	133	147	NA	NA	NA	NA	NA	NA	NA	NA	NA	NA	NA	SFPAF2_0002	NA	NA	NA	NA	NA
SFPAF2_0003	NA	SFPAF2	F	99.4832	Unfed	NA	NA	NA	NA	109	128	NA	NA	NA	NA	NA	NA	NA	NA	NA	NA	NA	SFPAF2_0003	NA	NA	NA	NA	NA
SFPAF2_0004	NA	SFPAF2	F	NA	Unfed	NA	NA	NA	NA	NA	NA	NA	NA	NA	NA	NA	NA	NA	NA	NA	NA	NA	SFPAF2_0004	NA	NA	NA	NA	NA
SFPAF2_0005	NA	SFPAF2	F	96.611	Unfed	NA	NA	NA	NA	188	168	NA	NA	NA	NA	NA	NA	NA	NA	NA	NA	NA	SFPAF2_0005	NA	NA	NA	NA	NA
SFPAF2_0006	NA	SFPAF2	F	93.3166	Unfed	NA	NA	NA	NA	78	112	NA	NA	NA	NA	NA	NA	NA	NA	NA	NA	NA	SFPAF2_0006	NA	NA	NA	NA	NA
SFPAF2_0007	NA	SFPAF2	F	91.6166	Unfed	NA	NA	NA	NA	110	168	NA	NA	NA	NA	NA	NA	NA	NA	NA	NA	NA	SFPAF2_0007	NA	NA	NA	NA	NA
SFPAF2_0008	NA	SFPAF2	F	99.5888	Unfed	NA	NA	NA	NA	109	NA	NA	NA	NA	NA	NA	NA	NA	NA	NA	NA	NA	SFPAF2_0008	NA	NA	NA	NA	NA
SFPAF2_0009	NA	SFPAF2	F	96.011	Unfed	NA	NA	NA	NA	NA	88	NA	NA	NA	NA	NA	NA	NA	NA	NA	NA	NA	SFPAF2_0009	NA	NA	NA	NA	NA
SFPAF2_0010	NA	SFPAF2	F	92.2999	Unfed	NA	NA	NA	NA	160	NA	NA	NA	NA	NA	NA	NA	NA	NA	NA	NA	NA	SFPAF2_0010	NA	NA	NA	NA	NA
SFPAF2_0011	NA	SFPAF2	F	66.6277	Unfed	NA	NA	NA	NA	147	147	NA	NA	NA	NA	NA	NA	NA	NA	NA	NA	NA	SFPAF2_0011	NA	NA	NA	NA	NA
SFPAF2_0012	NA	SFPAF2	F	NA	Unfed	NA	NA	NA	NA	85	98	NA	NA	NA	NA	NA	NA	NA	NA	NA	NA	NA	SFPAF2_0012	NA	NA	NA	NA	NA
SFPAF2_0013	NA	SFPAF2	F	78.9888	Unfed	NA	NA	NA	NA	164	174	NA	NA	NA	NA	NA	NA	NA	NA	NA	NA	NA	SFPAF2_0013	NA	NA	NA	NA	NA
SFPAF2_0014	NA	SFPAF2	F	NA	Unfed	NA	NA	NA	NA	158	161	NA	NA	NA	NA	NA	NA	NA	NA	NA	NA	NA	SFPAF2_0014	NA	NA	NA	NA	NA
SFPAF2_0015	NA	SFPAF2	F	39.0611	Unfed	NA	NA	NA	NA	106	112	NA	NA	NA	NA	NA	NA	NA	NA	NA	NA	NA	SFPAF2_0015	NA	NA	NA	NA	NA
SFPAF2_0016	NA	SFPAF2	F	84.9221	Unfed	NA	NA	NA	NA	115	116	NA	NA	NA	NA	NA	NA	NA	NA	NA	NA	NA	SFPAF2_0016	NA	NA	NA	NA	NA
SFPAF2_0017	NA	SFPAF2	F	97.161	Unfed	NA	NA	NA	NA	151	NA	NA	NA	NA	NA	NA	NA	NA	NA	NA	NA	NA	SFPAF2_0017	NA	NA	NA	NA	NA
SFPAF2_0018	NA	SFPAF2	F	53.3388	Unfed	NA	NA	NA	NA	134	133	NA	NA	NA	NA	NA	NA	NA	NA	NA	NA	NA	SFPAF2_0018	NA	NA	NA	NA	NA
SFPAF2_0019	NA	SFPAF2	F	94.0499	Unfed	NA	NA	NA	NA	172	NA	NA	NA	NA	NA	NA	NA	NA	NA	NA	NA	NA	SFPAF2_0019	NA	NA	NA	NA	NA
SFPAF2_0020	NA	SFPAF2	F	83.7555	Unfed	NA	NA	NA	NA	77	136	NA	NA	NA	NA	NA	NA	NA	NA	NA	NA	NA	SFPAF2_0020	NA	NA	NA	NA	NA
SFPAF2_0021	NA	SFPAF2	F	96.9888	Unfed	NA	NA	NA	NA	102	119	NA	NA	NA	NA	NA	NA	NA	NA	NA	NA	NA	SFPAF2_0021	NA	NA	NA	NA	NA
SFPAF2_0022	NA	SFPAF2	M	98.7999	Unfed	NA	NA	NA	NA	132	101	NA	NA	NA	NA	NA	NA	NA	NA	NA	NA	NA	SFPAF2_0022	NA	NA	NA	NA	NA
SFPAF2_0023	NA	SFPAF2	M	NA	Unfed	NA	NA	NA	NA	NA	NA	NA	NA	NA	NA	NA	NA	NA	NA	NA	NA	NA	SFPAF2_0023	NA	NA	NA	NA	NA
SFPAF2_0024	NA	SFPAF2	M	85.5221	Unfed	NA	NA	NA	NA	156	109	NA	NA	NA	NA	NA	NA	NA	NA	NA	NA	NA	SFPAF2_0024	NA	NA	NA	NA	NA
SFPAF2_0025	NA	SFPAF2	F	82.3	Unfed	NA	NA	NA	NA	NA	99	NA	NA	NA	NA	NA	NA	NA	NA	NA	NA	NA	SFPAF2_0025	NA	NA	NA	NA	NA
SFPAF2_0026	NA	SFPAF2	F	68.6166	Unfed	NA	NA	NA	NA	146	132	NA	NA	NA	NA	NA	NA	NA	NA	NA	NA	NA	SFPAF2_0026	NA	NA	NA	NA	NA
SFPAF2_0027	NA	SFPAF2	F	88.9223	Unfed	NA	NA	NA	NA	210	204	NA	NA	NA	NA	NA	NA	NA	NA	NA	NA	NA	SFPAF2_0027	NA	NA	NA	NA	NA
SFPAF2_0028	NA	SFPAF2	F	NA	Unfed	NA	NA	NA	NA	137	164	NA	NA	NA	NA	NA	NA	NA	NA	NA	NA	NA	SFPAF2_0028	NA	NA	NA	NA	NA
SFPAF2_0029	NA	SFPAF2	F	NA	Unfed	NA	NA	NA	NA	143	145	NA	NA	NA	NA	NA	NA	NA	NA	NA	NA	NA	SFPAF2_0029	NA	NA	NA	NA	NA
SFPAF2_0030	NA	SFPAF2	F	NA	Unfed	NA	NA	NA	NA	163	125	NA	NA	NA	NA	NA	NA	NA	NA	NA	NA	NA	SFPAF2_0030	NA	NA	NA	NA	NA
SFPAF2_0031	NA	SFPAF2	F	73.1055	Unfed	NA	NA	NA	NA	164	174	NA	NA	NA	NA	NA	NA	NA	NA	NA	NA	NA	SFPAF2_0031	NA	NA	NA	NA	NA
SFPAF2_0032	NA	SFPAF2	F	NA	Unfed	NA	NA	NA	NA	152	146	NA	NA	NA	NA	NA	NA	NA	NA	NA	NA	NA	SFPAF2_0032	NA	NA	NA	NA	NA
SFPAF2_0033	NA	SFPAF2	F	69.1333	Unfed	NA	NA	NA	NA	101	172	NA	NA	NA	NA	NA	NA	NA	NA	NA	NA	NA	SFPAF2_0033	NA	NA	NA	NA	NA
SFPAF2_0034	NA	SFPAF2	F	NA	Unfed	NA	NA	NA	NA	129	130	NA	NA	NA	NA	NA	NA	NA	NA	NA	NA	NA	SFPAF2_0034	NA	NA	NA	NA	NA
SFPAF2_0035	NA	SFPAF2	F	42.0944	Unfed	NA	NA	NA	NA	NA	147	NA	NA	NA	NA	NA	NA	NA	NA	NA	NA	NA	SFPAF2_0035	NA	NA	NA	NA	NA
SFPAF2_0036	NA	SFPAF2	F	63.2666	Unfed	NA	NA	NA	NA	141	162	NA	NA	NA	NA	NA	NA	NA	NA	NA	NA	NA	SFPAF2_0036	NA	NA	NA	NA	NA
SFPAF2_0037	NA	SFPAF2	F	50.1166	Unfed	NA	NA	NA	NA	201	159	NA	NA	NA	NA	NA	NA	NA	NA	NA	NA	NA	SFPAF2_0037	NA	NA	NA	NA	NA
SFPAF2_0038	NA	SFPAF2	F	82.2555	Unfed	NA	NA	NA	NA	145	142	NA	NA	NA	NA	NA	NA	NA	NA	NA	NA	NA	SFPAF2_0038	NA	NA	NA	NA	NA
SFPAF2_0039	NA	SFPAF2	F	NA	Unfed	NA	NA	NA	NA	29	141	NA	NA	NA	NA	NA	NA	NA	NA	NA	NA	NA	SFPAF2_0039	NA	NA	NA	NA	NA
SFPAF2_0040	NA	SFPAF2	F	65.3611	Unfed	NA	NA	NA	NA	98	149	NA	NA	NA	NA	NA	NA	NA	NA	NA	NA	NA	SFPAF2_0040	NA	NA	NA	NA	NA
SFPAF2_0041	NA	SFPAF2	F	61.8944	Unfed	NA	NA	NA	NA	NA	185	NA	NA	NA	NA	NA	NA	NA	NA	NA	NA	NA	SFPAF2_0041	NA	NA	NA	NA	NA
SFPAF2_0042	NA	SFPAF2	F	41.1166	Unfed	NA	NA	NA	NA	122	168	NA	NA	NA	NA	NA	NA	NA	NA	NA	NA	NA	SFPAF2_0042	NA	NA	NA	NA	NA
SFPAF2_0043	NA	SFPAF2	F	61.6944	Unfed	NA	NA	NA	NA	153	170	NA	NA	NA	NA	NA	NA	NA	NA	NA	NA	NA	SFPAF2_0043	NA	NA	NA	NA	NA
SFPAF2_0044	NA	SFPAF2	F	NA	Unfed	NA	NA	NA	NA	97	147	NA	NA	NA	NA	NA	NA	NA	NA	NA	NA	NA	SFPAF2_0044	NA	NA	NA	NA	NA
SFPAF2_0045	NA	SFPAF2	M	NA	Unfed	NA	NA	NA	NA	150	71	NA	NA	NA	NA	NA	NA	NA	NA	NA	NA	NA	SFPAF2_0045	NA	NA	NA	NA	NA
SFPAF2_0046	NA	SFPAF2	M	94.3499	Unfed	NA	NA	NA	NA	91	124	NA	NA	NA	NA	NA	NA	NA	NA	NA	NA	NA	SFPAF2_0046	NA	NA	NA	NA	NA
SFPAF2_0047	NA	SFPAF2	M	95.1721	Unfed	NA	NA	NA	NA	124	183	NA	NA	NA	NA	NA	NA	NA	NA	NA	NA	NA	SFPAF2_0047	NA	NA	NA	NA	NA
SFPAF2_0048	NA	SFPAF2	M	NA	Unfed	NA	NA	NA	NA	195	159	NA	NA	NA	NA	NA	NA	NA	NA	NA	NA	NA	SFPAF2_0048	NA	NA	NA	NA	NA
SFPAF2_0049	NA	SFPAF2	M	NA	Unfed	NA	NA	NA	NA	92	107	NA	NA	NA	NA	NA	NA	NA	NA	NA	NA	NA	SFPAF2_0049	NA	NA	NA	NA	NA
SFPAF2_0050	NA	SFPAF2	M	96.9221	Unfed	NA	NA	NA	NA	107	128	NA	NA	NA	NA	NA	NA	NA	NA	NA	NA	NA	SFPAF2_0050	NA	NA	NA	NA	NA
SFPAF2_0051	NA	SFPAF2	M	67.9888	Unfed	NA	NA	NA	NA	142	156	NA	NA	NA	NA	NA	NA	NA	NA	NA	NA	NA	SFPAF2_0051	NA	NA	NA	NA	NA
SFPAF2_0052	NA	SFPAF2	F	NA	Unfed	NA	NA	NA	NA	129	148	NA	NA	NA	NA	NA	NA	NA	NA	NA	NA	NA	SFPAF2_0052	NA	NA	NA	NA	NA
SFPAF2_0053	NA	SFPAF2	F	NA	Unfed	NA	NA	NA	NA	158	118	NA	NA	NA	NA	NA	NA	NA	NA	NA	NA	NA	SFPAF2_0053	NA	NA	NA	NA	NA
SFPAF2_0054	NA	SFPAF2	F	NA	Unfed	NA	NA	NA	NA	118	130	NA	NA	NA	NA	NA	NA	NA	NA	NA	NA	NA	SFPAF2_0054	NA	NA	NA	NA	NA
SFPAF2_0055	NA	SFPAF2	F	NA	Unfed	NA	NA	NA	NA	155	136	NA	NA	NA	NA	NA	NA	NA	NA	NA	NA	NA	SFPAF2_0055	NA	NA	NA	NA	NA
SFPAF2_0056	NA	SFPAF2	F	NA	Unfed	NA	NA	NA	NA	187	184	NA	NA	NA	NA	NA	NA	NA	NA	NA	NA	NA	SFPAF2_0056	NA	NA	NA	NA	NA
SFPAF2_0057	NA	SFPAF2	F	NA	Unfed	NA	NA	NA	NA	183	194	NA	NA	NA	NA	NA	NA	NA	NA	NA	NA	NA	SFPAF2_0057	NA	NA	NA	NA	NA
SFPAF2_0058	NA	SFPAF2	F	NA	Unfed	NA	NA	NA	NA	78	168	NA	NA	NA	NA	NA	NA	NA	NA	NA	NA	NA	SFPAF2_0058	NA	NA	NA	NA	NA
SFPAF2_0059	NA	SFPAF2	F	NA	Unfed	NA	NA	NA	NA	140	139	NA	NA	NA	NA	NA	NA	NA	NA	NA	NA	NA	SFPAF2_0059	NA	NA	NA	NA	NA
SFPAF2_0060	NA	SFPAF2	F	NA	Unfed	NA	NA	NA	NA	141	144	NA	NA	NA	NA	NA	NA	NA	NA	NA	NA	NA	SFPAF2_0060	NA	NA	NA	NA	NA
SFPAF2_0061	NA	SFPAF2	F	NA	Unfed	NA	NA	NA	NA	161	188	NA	NA	NA	NA	NA	NA	NA	NA	NA	NA	NA	SFPAF2_0061	NA	NA	NA	NA	NA
SFPAF2_0062	NA	SFPAF2	F	NA	Unfed	NA	NA	NA	NA	146	128	NA	NA	NA	NA	NA	NA	NA	NA	NA	NA	NA	SFPAF2_0062	NA	NA	NA	NA	NA
SFPAF2_0063	NA	SFPAF2	F	NA	Unfed	NA	NA	NA	NA	165	163	NA	NA	NA	NA	NA	NA	NA	NA	NA	NA	NA	SFPAF2_0063	NA	NA	NA	NA	NA
SFPAF2_0064	NA	SFPAF2	F	NA	Unfed	NA	NA	NA	NA	150	132	NA	NA	NA	NA	NA	NA	NA	NA	NA	NA	NA	SFPAF2_0064	NA	NA	NA	NA	NA
SFPAF2_0065	NA	SFPAF2	F	NA	Unfed	NA	NA	NA	NA	NA	NA	NA	NA	NA	NA	NA	NA	NA	NA	NA	NA	NA	SFPAF2_0065	NA	NA	NA	NA	NA
SFPAF2_0066	NA	SFPAF2	F	NA	Unfed	NA	NA	NA	NA	NA	NA	NA	NA	NA	NA	NA	NA	NA	NA	NA	NA	NA	SFPAF2_0066	NA	NA	NA	NA	NA
SFPAF2_0067	NA	SFPAF2	F	NA	Unfed	NA	NA	NA	NA	NA	NA	NA	NA	NA	NA	NA	NA	NA	NA	NA	NA	NA	SFPAF2_0067	NA	NA	NA	NA	NA
SFPAF2_0068	NA	SFPAF2	F	NA	Unfed	NA	NA	NA	NA	NA	NA	NA	NA	NA	NA	NA	NA	NA	NA	NA	NA	NA	SFPAF2_0068	NA	NA	NA	NA	NA
SFPAF2_0069	NA	SFPAF2	F	NA	Unfed	NA	NA	NA	NA	NA	NA	NA	NA	NA	NA	NA	NA	NA	NA	NA	NA	NA	SFPAF2_0069	NA	NA	NA	NA	NA
SFPAF2_0070	NA	SFPAF2	F	NA	Unfed	NA	NA	NA	NA	NA	NA	NA	NA	NA	NA	NA	NA	NA	NA	NA	NA	NA	SFPAF2_0070	NA	NA	NA	NA	NA
SFPAF2_0071	NA	SFPAF2	F	NA	Unfed	NA	NA	NA	NA	NA	NA	NA	NA	NA	NA	NA	NA	NA	NA	NA	NA	NA	SFPAF2_0071	NA	NA	NA	NA	NA
SFPAF2_0072	NA	SFPAF2	F	NA	Unfed	NA	NA	NA	NA	NA	NA	NA	NA	NA	NA	NA	NA	NA	NA	NA	NA	NA	SFPAF2_0072	NA	NA	NA	NA	NA
SFPAF2_0073	NA	SFPAF2	F	NA	Unfed	NA	NA	NA	NA	NA	NA	NA	NA	NA	NA	NA	NA	NA	NA	NA	NA	NA	SFPAF2_0073	NA	NA	NA	NA	NA
SFPAF2_0074	NA	SFPAF2	F	NA	Unfed	NA	NA	NA	NA	NA	NA	NA	NA	NA	NA	NA	NA	NA	NA	NA	NA	NA	SFPAF2_0074	NA	NA	NA	NA	NA
SFPAF2_0075	NA	SFPAF2	M	NA	Unfed	NA	NA	NA	NA	NA	NA	NA	NA	NA	NA	NA	NA	NA	NA	NA	NA	NA	SFPAF2_0075	NA	NA	NA	NA	NA
SFPAF2_0076	NA	SFPAF2	M	NA	Unfed	NA	NA	NA	NA	NA	NA	NA	NA	NA	NA	NA	NA	NA	NA	NA	NA	NA	SFPAF2_0076	NA	NA	NA	NA	NA
SFPAF2_0077	NA	SFPAF2	F	NA	Unfed	NA	NA	NA	NA	86	138	NA	NA	NA	NA	NA	NA	NA	NA	NA	NA	NA	SFPAF2_0077	NA	NA	NA	NA	NA
SFPAF2_0078	NA	SFPAF2	F	NA	Unfed	NA	NA	NA	NA	144	140	NA	NA	NA	NA	NA	NA	NA	NA	NA	NA	NA	SFPAF2_0078	NA	NA	NA	NA	NA
SFPAF2_0079	NA	SFPAF2	F	NA	Unfed	NA	NA	NA	NA	89	99	NA	NA	NA	NA	NA	NA	NA	NA	NA	NA	NA	SFPAF2_0079	NA	NA	NA	NA	NA
SFPAF2_0080	NA	SFPAF2	F	NA	Unfed	NA	NA	NA	NA	118	137	NA	NA	NA	NA	NA	NA	NA	NA	NA	NA	NA	SFPAF2_0080	NA	NA	NA	NA	NA
SFPAF2_0081	NA	SFPAF2	F	NA	Unfed	NA	NA	NA	NA	70	160	NA	NA	NA	NA	NA	NA	NA	NA	NA	NA	NA	SFPAF2_0081	NA	NA	NA	NA	NA
SFPAF2_0082	NA	SFPAF2	F	NA	Unfed	NA	NA	NA	NA	132	162	NA	NA	NA	NA	NA	NA	NA	NA	NA	NA	NA	SFPAF2_0082	NA	NA	NA	NA	NA
SFPAF2_0083	NA	SFPAF2	F	NA	Unfed	NA	NA	NA	NA	94	69	NA	NA	NA	NA	NA	NA	NA	NA	NA	NA	NA	SFPAF2_0083	NA	NA	NA	NA	NA
SFPAF2_0084	NA	SFPAF2	F	NA	Unfed	NA	NA	NA	NA	122	147	NA	NA	NA	NA	NA	NA	NA	NA	NA	NA	NA	SFPAF2_0084	NA	NA	NA	NA	NA
SFPAF2_0085	NA	SFPAF2	F	NA	Unfed	NA	NA	NA	NA	144	138	NA	NA	NA	NA	NA	NA	NA	NA	NA	NA	NA	SFPAF2_0085	NA	NA	NA	NA	NA
SFPAF2_0086	NA	SFPAF2	F	NA	Unfed	NA	NA	NA	NA	149	175	NA	NA	NA	NA	NA	NA	NA	NA	NA	NA	NA	SFPAF2_0086	NA	NA	NA	NA	NA
SFPAF2_0087	NA	SFPAF2	F	NA	Unfed	NA	NA	NA	NA	123	127	NA	NA	NA	NA	NA	NA	NA	NA	NA	NA	NA	SFPAF2_0087	NA	NA	NA	NA	NA
SFPAF2_0088	NA	SFPAF2	M	NA	Unfed	NA	NA	NA	NA	124	121	NA	NA	NA	NA	NA	NA	NA	NA	NA	NA	NA	SFPAF2_0088	NA	NA	NA	NA	NA
SFPAF2_0089	NA	SFPAF2	F	NA	Unfed	NA	NA	NA	NA	37	38	NA	NA	NA	NA	NA	NA	NA	NA	NA	NA	NA	SFPAF2_0089	NA	NA	NA	NA	NA
SFPAF2_0090	NA	SFPAF2	F	NA	Unfed	NA	NA	NA	NA	90	80	NA	NA	NA	NA	NA	NA	NA	NA	NA	NA	NA	SFPAF2_0090	NA	NA	NA	NA	NA
SFPAF2_0091	NA	SFPAF2	F	NA	Unfed	NA	NA	NA	NA	56	106	NA	NA	NA	NA	NA	NA	NA	NA	NA	NA	NA	SFPAF2_0091	NA	NA	NA	NA	NA
SFPAF2_0092	NA	SFPAF2	F	NA	Unfed	NA	NA	NA	NA	84	87	NA	NA	NA	NA	NA	NA	NA	NA	NA	NA	NA	SFPAF2_0092	NA	NA	NA	NA	NA
SFPAF2_0093	NA	SFPAF2	F	NA	Unfed	NA	NA	NA	NA	70	67	NA	NA	NA	NA	NA	NA	NA	NA	NA	NA	NA	SFPAF2_0093	NA	NA	NA	NA	NA
SFPAF2_0094	NA	SFPAF2	F	NA	Unfed	NA	NA	NA	NA	64	93	NA	NA	NA	NA	NA	NA	NA	NA	NA	NA	NA	SFPAF2_0094	NA	NA	NA	NA	NA
SFPAF2_0095	NA	SFPAF2	F	NA	Unfed	NA	NA	NA	NA	119	113	NA	NA	NA	NA	NA	NA	NA	NA	NA	NA	NA	SFPAF2_0095	NA	NA	NA	NA	NA
SFPAF2_0096	NA	SFPAF2	F	NA	Unfed	NA	NA	NA	NA	65	8	NA	NA	NA	NA	NA	NA	NA	NA	NA	NA	NA	SFPAF2_0096	NA	NA	NA	NA	NA
SFPAF2_0097	NA	SFPAF2	F	NA	Unfed	NA	NA	NA	NA	138	109	NA	NA	NA	NA	NA	NA	NA	NA	NA	NA	NA	SFPAF2_0097	NA	NA	NA	NA	NA
SFPAF2_0098	NA	SFPAF2	F	NA	Unfed	NA	NA	NA	NA	140	112	NA	NA	NA	NA	NA	NA	NA	NA	NA	NA	NA	SFPAF2_0098	NA	NA	NA	NA	NA
SFPAF2_0099	NA	SFPAF2	M	NA	Unfed	NA	NA	NA	NA	108	145	NA	NA	NA	NA	NA	NA	NA	NA	NA	NA	NA	SFPAF2_0099	NA	NA	NA	NA	NA
SFPAF2_0100	NA	SFPAF2	M	NA	Unfed	NA	NA	NA	NA	176	177	NA	NA	NA	NA	NA	NA	NA	NA	NA	NA	NA	SFPAF2_0100	NA	NA	NA	NA	NA
SFPAF2_0101	NA	SFPAF2	F	NA	Unfed	NA	NA	NA	NA	131	135	NA	NA	NA	NA	NA	NA	NA	NA	NA	NA	NA	SFPAF2_0101	NA	NA	NA	NA	NA
SFPAF2_0102	NA	SFPAF2	F	NA	Unfed	NA	NA	NA	NA	11	NA	NA	NA	NA	NA	NA	NA	NA	NA	NA	NA	NA	SFPAF2_0102	NA	NA	NA	NA	NA
SFPAF2_0103	NA	SFPAF2	F	NA	Unfed	NA	NA	NA	NA	23	34	NA	NA	NA	NA	NA	NA	NA	NA	NA	NA	NA	SFPAF2_0103	NA	NA	NA	NA	NA
SFPAF2_0104	NA	SFPAF2	F	NA	Unfed	NA	NA	NA	NA	153	110	NA	NA	NA	NA	NA	NA	NA	NA	NA	NA	NA	SFPAF2_0104	NA	NA	NA	NA	NA
SFPAF2_0105	NA	SFPAF2	F	NA	Unfed	NA	NA	NA	NA	135	160	NA	NA	NA	NA	NA	NA	NA	NA	NA	NA	NA	SFPAF2_0105	NA	NA	NA	NA	NA
SFPAF2_0106	NA	SFPAF2	F	NA	Unfed	NA	NA	NA	NA	104	106	NA	NA	NA	NA	NA	NA	NA	NA	NA	NA	NA	SFPAF2_0106	NA	NA	NA	NA	NA
SFPAF2_0107	NA	SFPAF2	F	NA	Unfed	NA	NA	NA	NA	NA	130	NA	NA	NA	NA	NA	NA	NA	NA	NA	NA	NA	SFPAF2_0107	NA	NA	NA	NA	NA
SFPAF2_0108	NA	SFPAF2	F	NA	Unfed	NA	NA	NA	NA	160	92	NA	NA	NA	NA	NA	NA	NA	NA	NA	NA	NA	SFPAF2_0108	NA	NA	NA	NA	NA
SFPAF2_0109	NA	SFPAF2	F	NA	Unfed	NA	NA	NA	NA	144	142	NA	NA	NA	NA	NA	NA	NA	NA	NA	NA	NA	SFPAF2_0109	NA	NA	NA	NA	NA
SFPAF2_0110	NA	SFPAF2	F	NA	Unfed	NA	NA	NA	NA	71	127	NA	NA	NA	NA	NA	NA	NA	NA	NA	NA	NA	SFPAF2_0110	NA	NA	NA	NA	NA
SFPAF2_0111	NA	SFPAF2	F	NA	Unfed	NA	NA	NA	NA	160	143	NA	NA	NA	NA	NA	NA	NA	NA	NA	NA	NA	SFPAF2_0111	NA	NA	NA	NA	NA
SFPAF2_0112	NA	SFPAF2	F	NA	Unfed	NA	NA	NA	NA	133	129	NA	NA	NA	NA	NA	NA	NA	NA	NA	NA	NA	SFPAF2_0112	NA	NA	NA	NA	NA
SFPAF2_0113	NA	SFPAF2	M	88.1666	Unfed	NA	NA	NA	NA	157	92	NA	NA	NA	NA	NA	NA	NA	NA	NA	NA	NA	SFPAF2_0113	NA	NA	NA	NA	NA
SFPAF2_0114	NA	SFPAF2	M	98.0332	Unfed	NA	NA	NA	NA	166	118	NA	NA	NA	NA	NA	NA	NA	NA	NA	NA	NA	SFPAF2_0114	NA	NA	NA	NA	NA
SFPAF2_0115	NA	SFPAF2	F	91.0777	Unfed	NA	NA	NA	NA	NA	NA	NA	NA	NA	NA	NA	NA	NA	NA	NA	NA	NA	SFPAF2_0115	NA	NA	NA	NA	NA
SFPAF2_0116	NA	SFPAF2	F	94.1277	Unfed	NA	NA	NA	NA	180	155	NA	NA	NA	NA	NA	NA	NA	NA	NA	NA	NA	SFPAF2_0116	NA	NA	NA	NA	NA
SFPAF2_0117	NA	SFPAF2	F	89.4444	Unfed	NA	NA	NA	NA	170	190	NA	NA	NA	NA	NA	NA	NA	NA	NA	NA	NA	SFPAF2_0117	NA	NA	NA	NA	NA
SFPAF2_0118	NA	SFPAF2	F	86.2555	Unfed	NA	NA	NA	NA	151	137	NA	NA	NA	NA	NA	NA	NA	NA	NA	NA	NA	SFPAF2_0118	NA	NA	NA	NA	NA
SFPAF2_0119	NA	SFPAF2	F	99.7943	Unfed	NA	NA	NA	NA	159	178	NA	NA	NA	NA	NA	NA	NA	NA	NA	NA	NA	SFPAF2_0119	NA	NA	NA	NA	NA
SFPAF2_0120	NA	SFPAF2	F	86.8888	Unfed	NA	NA	NA	NA	251	202	NA	NA	NA	NA	NA	NA	NA	NA	NA	NA	NA	SFPAF2_0120	NA	NA	NA	NA	NA
SFPAF2_0121	NA	SFPAF2	F	92.3277	Unfed	NA	NA	NA	NA	NA	NA	NA	NA	NA	NA	NA	NA	NA	NA	NA	NA	NA	SFPAF2_0121	NA	NA	NA	NA	NA
SFPAF2_0122	5	SFPAF2	F	56.4888	Unfed	NA	NA	NA	3.011	104	109	NA	34.54	36.2006	0.111	NA	0.094	0.037	0.0368648	NA	0.0312189	0.0122883	SFPAF2_0122	0	-0.295282	-0.279708	-0.341037	-0.336705
SFPAF2_0123	5	SFPAF2	F	66.9999	Unfed	NA	NA	NA	3.691	222	193	NA	60.1463	52.2894	0	0	0	0	0	0	0	0	SFPAF2_0123	0	0.20578	0.212453	0.345184	0.347039
SFPAF2_0124	5	SFPAF2	F	77.9222	Unfed	NA	NA	NA	3.274	160	154	NA	48.8699	47.0373	0.195	0.057	0.207	0.063	0.0595602	0.0174099	0.0632254	0.0192425	SFPAF2_0124	0	0.02142	0.0333339	0.0601094	0.0634226
SFPAF2_0125	5	SFPAF2	F	71.9499	Unfed	NA	NA	NA	3.184	130	178	NA	40.8291	55.9045	0.181	0.046	0.183	0.055	0.0568467	0.0144472	0.0574749	0.0172739	SFPAF2_0125	0	0.175872	0.189004	-0.137665	-0.134013
SFPAF2_0126	5	SFPAF2	F	99.5666	Unfed	NA	NA	NA	5.114	176	200	NA	34.4153	39.1083	0.242	0.089	0.264	0.096	0.0473211	0.0174032	0.051623	0.018772	SFPAF2_0126	1	0.128859	0.12128	-0.0024159	-0.0045266
SFPAF2_0127	5	SFPAF2	F	85.8277	Unfed	NA	NA	NA	5.645	245	249	NA	43.4012	44.1098	0.451	0.199	0.455	0.213	0.0798937	0.0352524	0.0806023	0.0377325	SFPAF2_0127	1	0.313898	0.302001	0.293396	0.290083
SFPAF2_0128	5	SFPAF2	F	80.4555	Unfed	NA	NA	NA	4.347	122	127	NA	28.0653	29.2156	0.319	0.15	0.33	0.144	0.0733839	0.0345066	0.0759144	0.0331263	SFPAF2_0128	0	-0.269186	-0.269662	-0.311369	-0.311503
SFPAF2_0129	5	SFPAF2	F	89.8888	Unfed	NA	NA	NA	NA	NA	NA	NA	NA	NA	NA	NA	NA	NA	NA	NA	NA	NA	SFPAF2_0129	NA	NA	NA	NA	NA
SFPAF2_0130	5	SFPAF2	M	90.6444	Unfed	NA	NA	NA	4.74	156	160	NA	32.9114	33.7553	0.335	0.167	0.333	0.158	0.0706751	0.0352321	0.0702532	0.0333333	SFPAF2_0130	1	-0.068072	-0.0723314	-0.0961659	-0.0973529
SFPAF2_0131	5	SFPAF2	M	74.7777	Unfed	NA	NA	NA	4.73	169	167	NA	35.7294	35.3066	NA	NA	0.348	0.165	NA	NA	0.0735729	0.0348837	SFPAF2_0131	1	-0.0245231	-0.0286902	-0.0153757	-0.0165371
SFPAF2_0132	5	SFPAF2	M	99.7943	Unfed	NA	NA	NA	4.891	176	167	NA	35.9845	34.1443	0.249	0.108	0.26	0.109	0.0509098	0.0220814	0.0531589	0.0222858	SFPAF2_0132	1	-0.0360757	-0.0417059	0.0133634	0.011795
SFPAF2_0133	5	SFPAF2	M	82.4221	Unfed	NA	NA	NA	3.848	134	127	NA	34.8233	33.0042	0.235	0.074	0.205	0.075	0.0610707	0.0192308	0.0532744	0.0194906	SFPAF2_0133	1	-0.227101	-0.222248	-0.174397	-0.173048
SFPAF2_0134	5	SFPAF2	M	83.9388	Unfed	NA	NA	NA	4.352	127	143	NA	29.182	32.8585	0.325	0.145	0.319	0.127	0.0746783	0.033318	0.0732996	0.029182	SFPAF2_0134	1	-0.150925	-0.151452	-0.27161	-0.271758
SFPAF2_0135	6	SFPAF2	F	87.7332	Unfed	1.09167	1.62222	0.530556	4.953	200	169	NA	40.3796	34.1207	0.147	0	0.166	0.006	0.029679	0	0.033515	0.00121139	SFPAF2_0135	0	-0.0285185	-0.0346993	0.136739	0.135017
SFPAF2_0136	6	SFPAF2	F	75.461	Unfed	0.158333	12.3917	12.2333	5.367	251	249	NA	46.7673	46.3946	0.162	0	0.184	0	0.0301845	0	0.0342836	0	SFPAF2_0136	0	0.331329	0.321639	0.335463	0.332765
SFPAF2_0137	6	SFPAF2	F	93.1332	Unfed	8.96667	17.5472	8.58056	4.893	222	215	NA	45.3709	43.9403	0.211	0.049	0.203	0.058	0.0431228	0.0100143	0.0414878	0.0118537	SFPAF2_0137	0	0.216427	0.210779	0.245412	0.243839
SFPAF2_0138	6	SFPAF2	F	89.4277	Unfed	1.5	14.825	13.325	5.06	138	148	NA	27.2727	29.249	0.236	0.018	0.244	0.074	0.0466403	0.00355731	0.0482213	0.0146245	SFPAF2_0138	1	-0.168582	-0.175697	-0.241889	-0.243871
SFPAF2_0139	6	SFPAF2	F	86.7055	Unfed	3.64167	13.5417	9.9	4.897	184	188	NA	37.574	38.3909	0.141	0.038	0.166	0	0.0287931	0.00775985	0.0338983	0	SFPAF2_0139	0	0.0819493	0.0762656	0.0573813	0.055798
SFPAF2_0140	6	SFPAF2	F	90.0277	Unfed	4.25	12.7222	8.47222	4.289	146	126	NA	34.0406	29.3775	0.205	0.048	0.181	0	0.0477967	0.0111914	0.042201	0	SFPAF2_0140	0	-0.272455	-0.272344	-0.12703	-0.127001
SFPAF2_0141	6	SFPAF2	F		Unfed	1.26111	13.1167	11.8556	4.58	165	151	NA	36.0262	32.9694	0.292	0.118	0.32	0.133	0.0637555	0.0257642	0.069869	0.0290393	SFPAF2_0141	0	-0.114114	-0.116873	-0.0279236	-0.028693
SFPAF2_0142	6	SFPAF2	F	96.711	Unfed	3.54722	8.91111	5.36389	5.066	190	179	NA	37.5049	35.3336	0.245	0.067	0.253	0.071	0.0483616	0.0132254	0.0499408	0.014015	SFPAF2_0142	0	0.0211827	0.014016	0.0774617	0.0754657
SFPAF2_0143	6	SFPAF2	F	93.2277	Unfed	1.14722	14.7	13.5528	3.901	116	121	NA	29.736	31.0177	0.214	0.008	0.195	0.025	0.0548577	0.00205076	0.0499872	0.00640861	SFPAF2_0143	1	-0.280219	-0.275964	-0.323487	-0.322305
SFPAF2_0144	6	SFPAF2	F	90.9388	Unfed	7.74167	13.9306	6.18889	4.416	180	154	NA	40.7609	34.8732	0.235	0.062	0.199	0.062	0.0532156	0.0140399	0.0450634	0.0140399	SFPAF2_0144	0	-0.0818558	-0.0830205	0.0719932	0.0716672
SFPAF2_0145	6	SFPAF2	F	92.861	Unfed	0.463889	5.275	4.81111	4.409	165	179	NA	37.4235	40.5988	0.287	0.152	0.295	0.153	0.0650941	0.0344749	0.0669086	0.0347017	SFPAF2_0145	1	0.069125	0.0680296	-0.0144567	-0.0147634
SFPAF2_0146	6	SFPAF2	F	88.811	Unfed	0.611111	6.55278	5.94167	4.528	180	200	NA	39.7527	44.1696	0.197	0	0.158	0	0.0435071	0	0.034894	0	SFPAF2_0146	1	0.170864	0.168605	0.063129	0.0624984
SFPAF2_0147	6	SFPAF2	F	89.5277	Unfed	6.8	18.6056	11.8056	5.648	206	174	NA	36.4731	30.8074	0.404	0.228	0.404	0.226	0.0715297	0.0403683	0.0715297	0.0400142	SFPAF2_0147	1	-0.0446826	-0.0566027	0.119826	0.116507
SFPAF2_0148	6	SFPAF2	F	99.7888	Unfed	4.8	12.4583	7.65833	4.377	164	167	NA	37.4686	38.154	0.278	0.136	0.287	0.143	0.0635138	0.0310715	0.06557	0.0326708	SFPAF2_0148	1	0.00224716	0.00147016	-0.0179577	-0.0181758
SFPAF2_0149	6	SFPAF2	F	70.7333	Unfed	6.68611	11.5722	4.88611	2.914	141	148	NA	48.3871	50.7893	0.139	0	NA	NA	0.0477008	0	NA	NA	SFPAF2_0149	1	0.0218845	0.0388899	-0.0250784	-0.0203485
SFPAF2_0150	6	SFPAF2	F	76.2777	Unfed	6.89167	16.5583	9.66667	2.744	186	159	NA	67.7843	57.9446	0.167	0.005	0.143	0.042	0.0608601	0.00182216	0.0521137	0.0153061	SFPAF2_0150	0	0.114323	0.133956	0.273182	0.278643
SFPAF2_0151	9	SFPAF2	M	69.7221	Unfed	NA	0.533333	NA	4.944	157	132	NA	31.7557	26.699	0.299	0.143	0.31	0.143	0.0604773	0.0289239	0.0627023	0.0289239	SFPAF2_0151	1	-0.274988	-0.281089	-0.104689	-0.106389
SFPAF2_0152	9	SFPAF2	F	93.811	Unfed	NA	9.73333	NA	2.984	101	112	NA	33.8472	37.5335	0.195	0.066	0.22	0.071	0.0653485	0.022118	0.0737265	0.0237936	SFPAF2_0152	1	-0.265022	-0.249054	-0.367119	-0.362678
SFPAF2_0153	9	SFPAF2	F	NA	Unfed	NA	5.87222	NA	3.947	175	178	NA	44.3375	45.0975	0.207	0.051	0.254	0.144	0.0524449	0.0129212	0.0643527	0.0364834	SFPAF2_0153	1	0.101728	0.105471	0.0835594	0.084599
SFPAF2_0154	9	SFPAF2	F	NA	Unfed	NA	4.38889	NA	5.47	133	126	NA	24.3144	23.0347	0.378	0.208	0.37	0.203	0.0691042	0.0380256	0.0676417	0.0371115	SFPAF2_0154	1	-0.356403	-0.366924	-0.306368	-0.309297
SFPAF2_0155	9	SFPAF2	F	97.0721	Unfed	NA	8.35833	NA	5.155	190	169	NA	36.8574	32.7837	0.378	0.182	0.41	0.185	0.0733269	0.0353055	0.0795344	0.0358875	SFPAF2_0155	0	-0.0423153	-0.0502433	0.0712981	0.0690903
SFPAF2_0156	9	SFPAF2	F	58.011	Unfed	NA	0.936111	NA	3.275	147	142	NA	44.8855	43.3588	0.177	0.012	0.18	0.016	0.0540458	0.00366412	0.0549618	0.0048855	SFPAF2_0156	0	-0.059811	-0.0479104	-0.0247399	-0.0214304
SFPAF2_0157	9	SFPAF2	F	75.0555	Unfed	NA	3.22222	NA	3.873	154	91	NA	39.7625	23.496	0.235	0.1	0.232	0.101	0.0606765	0.0258198	0.0599019	0.026078	SFPAF2_0157	1	-0.562664	-0.558094	-0.0375756	-0.0363058
SFPAF2_0158	9	SFPAF2	F	88.3499	Unfed	NA	10.4111	NA	5.486	213	204	NA	38.8261	37.1856	0.334	0.155	0.315	0.159	0.0608822	0.0282537	0.0574189	0.0289829	SFPAF2_0158	1	0.124427	0.113779	0.163541	0.160577
SFPAF2_0159	9	SFPAF2	M	43.6055	Unfed	NA	0.383333	NA	3.877	149	174	NA	38.4318	44.8801	0.192	0.053	0.191	0.059	0.0495228	0.0136704	0.0492649	0.015218	SFPAF2_0159	0	0.0851757	0.0897007	-0.0709472	-0.06969
SFPAF2_0160	9	SFPAF2	M	73.4888	Unfed	NA	4.18889	NA	5.165	130	135	NA	25.1694	26.1375	0.297	0.18	0.281	0.166	0.0575024	0.03485	0.0544046	0.0321394	SFPAF2_0160	1	-0.267608	-0.275621	-0.308877	-0.311109
SFPAF2_0161	9	SFPAF2	F	NA	Unfed	NA	10.8861	NA	5.2	115	215	NA	22.1154	41.3462	0.33	0.187	0.299	0.175	0.0634615	0.0359615	0.0575	0.0336538	SFPAF2_0161	1	0.195424	0.187116	-0.43387	-0.436183
SFPAF2_0162	9	SFPAF2	F	NA	Unfed	NA	11.9889	NA	4.614	205	215	NA	44.43	46.5973	0.323	0.174	0.32	0.178	0.0700043	0.0377113	0.0693541	0.0385782	SFPAF2_0162	1	0.236691	0.233609	0.186523	0.185664
SFPAF2_0163	9	SFPAF2	F	79.2555	Unfed	NA	5.98056	NA	4.747	114	133	NA	24.0152	28.0177	0.302	0.151	0.309	0.157	0.0636191	0.0318096	0.0650937	0.0330735	SFPAF2_0163	1	-0.253406	-0.25773	-0.410346	-0.411551
SFPAF2_0164	9	SFPAF2	M	64.5388	Unfed	NA	15.9361	NA	4.74	179	168	NA	37.7637	35.443	0.223	0	0.248	0.086	0.0470464	0	0.0523207	0.0181435	SFPAF2_0164	1	-0.0192818	-0.0235413	0.0413639	0.0401769
SFPAF2_0165	9	SFPAF2	M	96.7166	Unfed	NA	3.58889	NA	5.781	152	140	NA	26.293	24.2173	0.356	0.185	0.363	0.186	0.061581	0.0320014	0.0627919	0.0321744	SFPAF2_0165	1	-0.270129	-0.283066	-0.192408	-0.196009
SFPAF2_0166	9	SFPAF2	M	76.8277	Unfed	NA	3.10833	NA	4.878	130	129	NA	26.6503	26.4453	NA	0.092	NA	0.082	NA	0.0188602	NA	0.0168102	SFPAF2_0166	1	-0.293339	-0.298852	-0.288644	-0.29018
SFPAF2_0167	9	SFPAF2	F	56.511	Unfed	NA	5.575	NA	4.875	199	189	NA	40.8205	38.7692	0.259	0.083	0.242	0.098	0.0531282	0.0170256	0.049641	0.0201026	SFPAF2_0167	1	0.0888084	0.0833215	0.137344	0.135815
SFPAF2_0168	9	SFPAF2	F	64.2999	Unfed	NA	15.1889	NA	3.606	150	148	NA	41.5973	41.0427	0.147	0.03	0.151	0.054	0.0407654	0.00831947	0.0418747	0.014975	SFPAF2_0168	1	-0.051657	-0.0439648	-0.0386126	-0.0364741
SFPAF2_0169	9	SFPAF2	M	NA	Unfed	NA	0.994444	NA	3.896	148	119	NA	37.9877	30.5441	0.109	0.041	NA	NA	0.0279774	0.0105236	NA	NA	SFPAF2_0169	1	-0.296443	-0.292132	-0.0794115	-0.0782137
SFPAF2_0170	9	SFPAF2	F	NA	Unfed	NA	7.23056	NA	5.028	171	169	NA	34.0095	33.6118	0.287	0.123	0.292	0.124	0.0570804	0.024463	0.0580748	0.0246619	SFPAF2_0170	0	-0.0337057	-0.0405433	-0.0252341	-0.0271385
SFPAF2_0171	9	SFPAF2	F	97.0721	Unfed	NA	6.78333	NA	5.185	168	192	NA	32.4012	37.0299	0.321	0.179	0.312	0.173	0.0619094	0.0345227	0.0601736	0.0333655	SFPAF2_0171	1	0.0832785	0.0750969	-0.0538157	-0.0560941
SFPAF2_0172	9	SFPAF2	F	86.8221	Unfed	NA	6.70833	NA	3.953	178	161	NA	45.0291	40.7286	0	0	0.125	0	0	0	0.0316216	0	SFPAF2_0172	0	0.000824405	0.00450086	0.100019	0.101041
SFPAF2_0173	9	SFPAF2	F	68.3333	Unfed	NA	9.32778	NA	4.677	145	167	NA	31.0028	35.7066	0.277	0.14	0.292	0.141	0.059226	0.0299337	0.0624332	0.0301475	SFPAF2_0173	1	-0.0206338	-0.0243084	-0.164553	-0.165577
SFPAF2_0174	9	SFPAF2	F	48.0444	Unfed	NA	3.95278	NA	4.524	183	193	NA	40.4509	42.6614	0.285	0.149	0.281	0.151	0.0629973	0.0329355	0.0621132	0.0333775	SFPAF2_0174	1	0.135542	0.133321	0.0799711	0.0793513
SFPAF2_0175	9	SFPAF2	M	78.0944	Unfed	NA	2.96389	NA	4.691	241	220	NA	51.375	46.8983	0.345	0.199	0.348	0.202	0.0735451	0.0424217	0.0741846	0.0430612	SFPAF2_0175	1	0.253968	0.250163	0.342453	0.341392
SFPAF2_0176	9	SFPAF2	M	95.6388	Unfed	NA	0.0611111	NA	4.148	195	194	NA	47.0106	46.7695	0.308	0.163	0.32	0.168	0.0742527	0.039296	0.0771456	0.0405014	SFPAF2_0176	1	0.170659	0.172231	0.174194	0.174629
SFPAF2_0177	9	SFPAF2	M	NA	Unfed	NA	0	NA	4.249	130	137	NA	30.5954	32.2429	0.211	0.085	0.212	0.085	0.0496587	0.0200047	0.0498941	0.0200047	SFPAF2_0177	1	-0.185522	-0.185001	-0.239786	-0.239643
SFPAF2_0178	9	SFPAF2	M	53.7666	Unfed	NA	1.625	NA	5.533	210	199	NA	37.9541	35.966	0.386	0.209	0.385	0.207	0.0697632	0.0377734	0.0695825	0.0374119	SFPAF2_0178	1	0.0966671	0.0856461	0.146337	0.143269
SFPAF2_0179	9	SFPAF2	M	63.2277	Unfed	NA	0.486111	NA	4.584	139	140	NA	30.3229	30.541	0.339	0.163	0.335	0.174	0.0739529	0.0355585	0.0730803	0.0379581	SFPAF2_0179	1	-0.190053	-0.19285	-0.199704	-0.200484
SFPAF2_0180	9	SFPAF2	M	57.3333	Unfed	NA	1.49444	NA	5.294	148	160	NA	27.9562	30.2229	0.271	0.142	0.279	0.146	0.05119	0.0268228	0.0527012	0.0275784	SFPAF2_0180	1	-0.106224	-0.115314	-0.18793	-0.190462
SFPAF2_0181	9	SFPAF2	F	62.5666	Unfed	NA	0	NA	3.639	139	149	NA	38.1973	40.9453	0.225	0	0.227	0.004	0.0618302	0	0.0623798	0.0010992	SFPAF2_0181	1	-0.0480672	-0.0407731	-0.117998	-0.11597
SFPAF2_0182	9	SFPAF2	M	96.8888	Unfed	NA	6.77778	NA	4.623	176	173	NA	38.0705	37.4216	0.337	0.181	0.338	0.174	0.0728964	0.0391521	0.0731127	0.0376379	SFPAF2_0182	0	0.0186722	0.0155051	0.0333076	0.0324245
SFPAF2_0183	10	SFPAF2	M	88.4666	Unfed	4.125	NA	NA	5.212	248	214	NA	47.5825	41.0591	0.311	0.141	0.306	0.138	0.05967	0.027053	0.0587107	0.0264774	SFPAF2_0183	1	0.189967	0.181558	0.333811	0.331469
SFPAF2_0184	10	SFPAF2	M	NA	Unfed	0.422222	NA	NA	4.612	165	162	NA	35.7762	35.1258	0.244	0.087	0.249	0.085	0.0529055	0.0188638	0.0539896	0.0184302	SFPAF2_0184	0	-0.0462009	-0.0492638	-0.0303878	-0.0312419
SFPAF2_0185	10	SFPAF2	F	NA	Unfed	0.322222	NA	NA	3.623	163	136	NA	44.9903	37.538	0.188	0.084	0	0	0.0518907	0.0231852	0	0	SFPAF2_0185	1	-0.137838	-0.130351	0.0428377	0.044919
SFPAF2_0186	10	SFPAF2	F	NA	Unfed	0.169444	NA	NA	4.359	179	191	NA	41.0645	43.8174	0.202	0.045	0.209	0.044	0.0463409	0.0103235	0.0479468	0.0100941	SFPAF2_0186	0	0.137949	0.137352	0.0710201	0.0708521
SFPAF2_0187	10	SFPAF2	F	59.511	Unfed	0.0916667	NA	NA	4.207	275	257	NA	65.3672	61.0887	0	0	0	0	0	0	0	0	SFPAF2_0187	1	0.447002	0.447957	0.512967	0.513231
SFPAF2_0188	10	SFPAF2	M	NA	Unfed	3.84167	NA	NA	2.952	133	144	NA	45.0542	48.7805	0.16	0.005	0.12	0	0.0542005	0.00169377	0.0406504	0	SFPAF2_0188	0	-0.0099863	0.00645281	-0.0880746	-0.0835022
SFPAF2_0189	10	SFPAF2	M	93.0332	Unfed	0	NA	NA	3.381	104	101	NA	30.7601	29.8728	0.24	0.115	0.236	0.114	0.0709849	0.0340136	0.0698018	0.0337178	SFPAF2_0189	0	-0.411512	-0.401003	-0.382055	-0.379133
SFPAF2_0190	10	SFPAF2	F	77.0444	Unfed	3.72778	NA	NA	2.842	181	188	NA	63.6875	66.1506	0.066	0.037	0.063	0.035	0.0232231	0.013019	0.0221675	0.0123153	SFPAF2_0190	1	0.269749	0.287848	0.233513	0.238547
SFPAF2_0191	10	SFPAF2	F	45.2	Unfed	3.21667	NA	NA	3.373	139	124	NA	41.2096	36.7625	0.221	0.102	0.215	0.095	0.0655203	0.0302401	0.0637415	0.0281648	SFPAF2_0191	1	-0.205533	-0.194921	-0.0911337	-0.0881828
SFPAF2_0192	10	SFPAF2	F	92.9277	Unfed	1.51944	NA	NA	3.903	147	150	NA	37.6633	38.432	0.287	0.129	0.273	0.14	0.0735332	0.0330515	0.0699462	0.0358698	SFPAF2_0192	0	-0.0655512	-0.0613183	-0.0868265	-0.0856505
SFPAF2_0193	10	SFPAF2	F	NA	Unfed	9.87222	NA	NA	4.333	111	146	NA	25.6174	33.6949	0.25	0.052	0.206	0.054	0.0576967	0.0120009	0.0475421	0.0124625	SFPAF2_0193	1	-0.128653	-0.128988	-0.404718	-0.404813
SFPAF2_0194	14	SFPAF2	F	70.4055	Unfed	0.494444	8.25	7.75556	5.214	153	142	NA	29.3441	27.2344	0.349	0.162	0.353	0.162	0.0669352	0.0310702	0.0677023	0.0310702	SFPAF2_0194	1	-0.220315	-0.22874	-0.149316	-0.151662
SFPAF2_0195	14	SFPAF2	F	95.6721	Unfed	11.0028	8.54167	-2.46111	4.608	175	171	NA	37.9774	37.1094	0.345	0.163	0.347	0.154	0.0748698	0.0353733	0.0753038	0.0334201	SFPAF2_0195	1	0.00816583	0.00514086	0.0287598	0.0279162
SFPAF2_0196	14	SFPAF2	F	71.461	Unfed	18.6028	10.2056	-8.39722	4.278	169	148	NA	39.5044	34.5956	0.242	0.11	0.245	0.103	0.0565685	0.0257129	0.0572698	0.0240767	SFPAF2_0196	1	-0.110638	-0.110415	0.0201714	0.0202316
SFPAF2_0197	14	SFPAF2	F	47.0722	Unfed	13.6667	5.65	-8.01667	4.406	193	157	NA	43.8039	35.6332	0.194	0.073	0.192	0.072	0.0440309	0.0165683	0.0435769	0.0163414	SFPAF2_0197	1	-0.0617801	-0.0628457	0.142529	0.14223
SFPAF2_0198	14	SFPAF2	F	91.9721	Unfed	8.76667	11.8	3.03333	4.09	155	144	NA	37.8973	35.2078	0.313	0.142	0.32	0.134	0.0765281	0.0347188	0.0782396	0.0327628	SFPAF2_0198	1	-0.122526	-0.120339	-0.050397	-0.0497903
SFPAF2_0199	14	SFPAF2	F	87.7666	Unfed	10.8194	15.6722	4.85278	4.331	189	204	NA	43.6389	47.1023	0.265	0.128	0.27	0.122	0.0611868	0.0295544	0.0623413	0.028169	SFPAF2_0199	1	0.20602	0.205705	0.127662	0.127572
SFPAF2_0200	14	SFPAF2	F	84.961	Unfed	8.94722	4.17778	-4.76944	4.598	204	189	NA	44.3671	41.1048	0.309	0.154	0.302	0.146	0.0672031	0.0334928	0.0656807	0.0317529	SFPAF2_0200	1	0.108999	0.106069	0.182863	0.182046
SFPAF2_0201	NA	SFPAF2	F	72.3333	Unfed	NA	NA	NA	7.163	209	166	NA	29.1777	23.1746	0.474	0.261	0.465	0.263	0.0661734	0.0364372	0.0649169	0.0367165	SFPAF2_0201	1	-0.173767	-0.196073	0.0501836	0.0439749
SFPAF2_0202	NA	SFPAF2	F	NA	Unfed	NA	NA	NA	7.152	222	215	NA	31.0403	30.0615	0.364	0.155	0.333	0.165	0.0508949	0.0216723	0.0465604	0.0230705	SFPAF2_0202	1	0.085414	0.0631746	0.111071	0.104881
SFPAF2_0203	NA	SFPAF2	F	NA	Unfed	NA	NA	NA	6.268	218	238	NA	34.7798	37.9706	0.398	0.185	0.422	0.199	0.0634971	0.029515	0.0673261	0.0317486	SFPAF2_0203	1	0.232584	0.216111	0.139582	0.134997
SFPAF2_0204	NA	SFPAF2	M	NA	Unfed	NA	NA	NA	6.06	146	122	NA	24.0924	20.132	0.193	0.069	0.198	0.099	0.0318482	0.0113861	0.0326733	0.0163366	SFPAF2_0204	1	-0.424018	-0.439016	-0.249363	-0.253538
SFPAF2_0205	NA	SFPAF2	F	NA	Unfed	NA	NA	NA	6.264	102	122	NA	16.2835	19.4764	0.412	0.198	0.409	0.195	0.0657727	0.0316092	0.0652937	0.0311303	SFPAF2_0205	1	-0.435446	-0.45189	-0.619714	-0.624292
SFPAF2_0206	NA	SFPAF2	F	NA	Unfed	NA	NA	NA	6.633	253	266	NA	38.1426	40.1025	0.381	0.182	0.383	0.186	0.0574401	0.0274386	0.0577416	0.0280416	SFPAF2_0206	1	0.324274	0.305327	0.268445	0.263171
SFPAF2_0207	15	SFPAF2	F	78.5944	Unfed	3.26111	8.46111	5.2	4.774	100	75	NA	20.9468	15.7101	0.332	0.143	0.34	0.142	0.0695434	0.0299539	0.0712191	0.0297444	SFPAF2_0207	0	-0.828225	-0.832796	-0.543381	-0.544655
SFPAF2_0208	15	SFPAF2	F	94.5888	Unfed	4.75	16.7417	11.9917	3.875	143	197	NA	36.9032	50.8387	0.301	0.13	0.313	0.128	0.0776774	0.0335484	0.0807742	0.0330323	SFPAF2_0208	0	0.209502	0.21405	-0.111866	-0.110603
SFPAF2_0209	15	SFPAF2	F	83.2555	Unfed	5.57778	16.0333	10.4556	4.086	135	122	NA	33.0396	29.8581	0.302	0.147	0.3	0.146	0.0739109	0.0359765	0.0734214	0.0357318	SFPAF2_0209	1	-0.28798	-0.28575	-0.188201	-0.187582
SFPAF2_0210	15	SFPAF2	F	91.3221	Unfed	NA	NA	NA	NA	NA	NA	NA	NA	NA	NA	NA	NA	NA	NA	NA	NA	NA	SFPAF2_0210		NA	NA	NA	NA
SFPAF2_0211	15	SFPAF2	F	95.8221	Unfed	0.0583333	14.6861	14.6278	4.033	47	147	NA	11.6539	36.4493	0.276	0.138	0.272	0.137	0.0684354	0.0342177	0.0674436	0.0339697	SFPAF2_0211	1	-0.0970627	-0.094262	-1.23871	-1.23793
SFPAF2_0212	16	SFPAF2	F	71.4555	Unfed	0.919444	10.325	9.40556	3.257	205	169	81.9	62.9414	51.8882	0.2	0.095	0.199	0.095	0.0614062	0.0291679	0.0610992	0.0291679	SFPAF2_0212	1	0.116163	0.128304	0.309788	0.313165
SFPAF2_0213	16	SFPAF2	M	35.7166	Unfed	0.933333	4.51389	3.58056	5.02	139	159	88.31	27.6892	31.6733	0.265	0.146	0.261	0.141	0.0527888	0.0290837	0.051992	0.0280876	SFPAF2_0213	1	-0.0941506	-0.100919	-0.23186	-0.233745
SFPAF2_0214	16	SFPAF2	F	88.5888	Unfed	1.52222	2.83056	1.30833	4.666	164	183	62.01	35.1479	39.2199	0.263	0.136	0.261	0.128	0.0563652	0.029147	0.0559366	0.0274325	SFPAF2_0214	1	0.0716712	0.0680995	-0.0405866	-0.0415823
SFPAF2_0215	16	SFPAF2	F	58.1777	Unfed	1.19722	15.5639	14.3667	4.089	175	183	64.33	42.7978	44.7542	0.258	0.095	0.25	0.094	0.0630961	0.0232331	0.0611396	0.0229885	SFPAF2_0215	1	0.117231	0.119429	0.0710504	0.0716601
SFPAF2_0216	16	SFPAF2	M	68.4277	Unfed	8.65556	18.3444	9.68888	4.1	165	141	148.73	40.2439	34.3902	0.234	0.106	0.237	0.103	0.0570732	0.0258537	0.0578049	0.025122	SFPAF2_0216	1	-0.144422	-0.142342	0.0112591	0.0118361
SFPAF2_0217	17	SFPAF2	F	75.8999	Unfed	7.05556	11.9028	4.84722	4.423	188	159	118.13	42.5051	35.9485	0.276	0.114	0.281	0.125	0.0624011	0.0257744	0.0635315	0.0282614	SFPAF2_0217	1	-0.0504508	-0.0516848	0.114918	0.114573
SFPAF2_0218	17	SFPAF2	F	78.6444	Unfed	0.0333333	8.41944	8.38611	3.841	141	134	77.87	36.7092	34.8867	0.27	0.119	0.267	0.115	0.0702942	0.0309815	0.0695131	0.0299401	SFPAF2_0218	1	-0.17282	-0.167887	-0.122832	-0.121461
SFPAF2_0219	17	SFPAF2	M	90.2832	Unfed	0.844444	9.13889	8.29444	4.106	200	189	85.34	48.7092	46.0302	0.25	0.126	0.257	0.127	0.0608865	0.0306868	0.0625913	0.0309303	SFPAF2_0219	1	0.14806	0.150077	0.203113	0.203673
SFPAF2_0220	17	SFPAF2	F	83.111	Unfed	2.09444	17.2917	15.1972	4.267	146	144	117.85	34.2161	33.7474	0.184	0.08	0.187	0.086	0.0431216	0.0187485	0.0438247	0.0201547	SFPAF2_0220	1	-0.137148	-0.136813	-0.125209	-0.125118
SFPAF2_0221	17	SFPAF2	F	90.9555	Unfed	6.15278	9.56944	3.41667	4.54	136	181	88.56	29.9559	39.8678	0.259	0.12	0.26	0.114	0.0570485	0.0264317	0.0572687	0.0251101	SFPAF2_0221	1	0.0701306	0.0677554	-0.21811	-0.218772
SFPAF2_0222	17	SFPAF2	F	87.1388	Unfed	3.60278	18.0472	14.4444	4.366	145	150	81	33.2112	34.3564	0.304	0.116	0.295	0.112	0.069629	0.0265689	0.0675676	0.0256528	SFPAF2_0222	1	-0.104243	-0.10491	-0.1402	-0.140387
SFPAF2_0223	19	SFPAF2	F	81.4888	Unfed	2.51111	NA	NA	4.147	120	125	77.01	28.9366	30.1423	0.304	0.116	0.295	0.112	0.073306	0.027972	0.0711358	0.0270075	SFPAF2_0223	1	-0.268802	-0.26722	-0.311229	-0.31079
SFPAF2_0224	19	SFPAF2	M	80.5055	Unfed	0.119444	NA	NA	3.565	106	167	60.26	29.7335	46.8443	0.196	0	0.218	0.055	0.054979	0	0.0611501	0.0154278	SFPAF2_0224	1	0.0730713	0.0812634	-0.381762	-0.379484
SFPAF2_0225	19	SFPAF2	M	66.4222	Unfed	12.9944	NA	NA	4.046	148	156	86.22	36.5793	38.5566	0.163	0.053	0.17	0.044	0.0402867	0.0130994	0.0420168	0.0108749	SFPAF2_0225	1	-0.03875	-0.03609	-0.0927818	-0.0920435
SFPAF2_0226	19	SFPAF2	F	59.9833	Unfed	2.20556	NA	NA	4.495	177	152	81.27	39.3771	33.8154	0.242	0.119	0.249	0.117	0.0538376	0.0264739	0.0553949	0.0260289	SFPAF2_0226	1	-0.101048	-0.102988	0.0489107	0.0483691
SFPAF2_0227	19	SFPAF2	F	76.2555	Unfed	5.88889	NA	NA	4.381	187	210	63.83	42.6843	47.9343	0.25	0.085	0.265	0.082	0.0570646	0.019402	0.0604885	0.0187172	SFPAF2_0227	1	0.231046	0.230229	0.112961	0.112732
SFPAF2_0228	19	SFPAF2	F	82.7277	Unfed	1.60556	NA	NA	4.594	128	162	110.17	27.8624	35.2634	0.232	0.084	0.255	0.106	0.0505007	0.0182847	0.0555072	0.0230736	SFPAF2_0228	1	-0.0448512	-0.0477431	-0.282919	-0.283726
SFPAF2_0229	19	SFPAF2	F	89.861	Unfed	4.78056	NA	NA	4.416	168	176	88.49	38.0435	39.8551	0.336	0.156	0.326	0.16	0.076087	0.0353261	0.0738225	0.0362319	SFPAF2_0229	1	0.0516756	0.0505109	0.00300031	0.00267437
SFPAF2_0230	19	SFPAF2	F	58.2444	Unfed	2.16111	NA	NA	3.995	196	204	57.01	49.0613	51.0638	0.26	0.141	0.266	0.141	0.0650814	0.0352941	0.0665832	0.0352941	SFPAF2_0230	1	0.233892	0.237107	0.19261	0.193503
SFPAF2_0231	19	SFPAF2	M	69.1999	Unfed	8.34444	NA	NA	4.648	152	164	124.53	32.7022	35.284	0.271	0.124	0.204	0.09	0.0583046	0.0266781	0.0438898	0.0193632	SFPAF2_0231	1	-0.0366144	-0.0400172	-0.115205	-0.116153
SFPAF2_0232	20	SFPAF2	F	78.3999	Unfed	7.28611	16.95	9.66389	4.189	222	195	110.13	52.9959	46.5505	0.232	0.118	0.236	0.12	0.0553831	0.028169	0.056338	0.0286465	SFPAF2_0232	1	0.172405	0.173547	0.300391	0.300707
SFPAF2_0233	20	SFPAF2	F	70.2944	Unfed	3.71389	8.72778	5.01389	4.016	192	195	77.14	47.8088	48.5558	0.185	0.063	0.219	0.026	0.0460657	0.0156873	0.0545319	0.0064741	SFPAF2_0233	1	0.186962	0.189948	0.170135	0.170964
SFPAF2_0234	20	SFPAF2	F	59.111	Unfed	3.61667	10.0222	6.40555	4.19	180	164	113.08	42.9594	39.1408	0.287	0.145	0.286	0.144	0.0684964	0.0346062	0.0682578	0.0343675	SFPAF2_0234	1	-0.000810092	0.000321364	0.0905856	0.0908986
SFPAF2_0235	20	SFPAF2	F	80.4721	Unfed	15.3389	18.1306	2.79167	4.404	148	137	56.34	33.6058	31.1081	0.214	0.089	0.222	0.085	0.0485922	0.0202089	0.0504087	0.0193006	SFPAF2_0235	1	-0.197888	-0.198934	-0.122788	-0.123081
SFPAF2_0236	20	SFPAF2	F	67.6444	Unfed	2.01389	10.3639	8.35	3.713	166	160	75.58	44.7078	43.0918	0.21	0.091	0.226	0.094	0.056558	0.0245085	0.0608672	0.0253165	SFPAF2_0236	1	0.0162121	0.0226262	0.052391	0.0541739
SFPAF2_0237	20	SFPAF2	F	80.7166	Unfed	1.35	7.825	6.475	3.987	165	161	89.07	41.3845	40.3812	0.184	0.057	0.186	0.036	0.04615	0.0142965	0.0466516	0.00902935	SFPAF2_0237	1	-0.00213154	0.00117058	0.0211503	0.0220672
SFPAF2_0238	20	SFPAF2	F	NA	Unfed	5.35278	13.7833	8.43055	3.948	174	179	121.25	44.0729	45.3394	0.16	0.07	0.168	0.072	0.0405268	0.0177305	0.0425532	0.0182371	SFPAF2_0238	1	0.107243	0.110974	0.0777391	0.0787756
SFPAF2_0239	20	SFPAF2	F	87.2721	Unfed	4.60833	9.93889	5.33056	4.171	171	197	75.21	40.9974	47.2309	0.242	0.114	0.229	0.109	0.0580197	0.0273316	0.0549029	0.0261328	SFPAF2_0239	1	0.184096	0.185426	0.0409009	0.0412691
SFPAF2_0240	20	SFPAF2	F	81.3888	Unfed	5.44722	3.63056	-1.81667	4.083	148	149	109.77	36.2479	36.4928	0.245	N/A	0.209	N/A	0.0600049	NA	0.0511879	NA	SFPAF2_0240	0	-0.0878017	-0.0855395	-0.0960036	-0.095376
SFPAF2_0241	20	SFPAF2	F	74.6722	Unfed	7.20556	6.33611	-0.869445	4.187	207	188	122.11	49.4387	44.9009	0.227	0.078	0.238	0.071	0.0542154	0.0186291	0.0568426	0.0169572	SFPAF2_0241	0	0.136013	0.137175	0.230601	0.230923
SFPAF2_0242	20	SFPAF2	F	NA	Unfed	10.4083	13.2444	2.83611	4.431	224	221	90.96	50.5529	49.8759	0.233	0.069	0.21	0.061	0.0525841	0.0155721	0.0473934	0.0137666	SFPAF2_0242	1	0.278184	0.276871	0.289482	0.289115
SFPAF2_0243	20	SFPAF2	M	85.3444	Unfed	0	3.84444	3.84444	4.232	177	159	201.23	41.8242	37.5709	0.211	0.08	0.204	0.072	0.0498582	0.0189036	0.0482042	0.0170132	SFPAF2_0243	1	-0.0352148	-0.0345193	0.0702486	0.0704402
SFPAF2_0244	22	SFPAF2	F	89.8055	Unfed	6.21667	16.9944	10.7778	4.243	201	247	63.32	47.3721	58.2135	0.169	0.047	0.193	0.06	0.0398303	0.0110771	0.0454867	0.0141409	SFPAF2_0244	1	0.404373	0.404955	0.196485	0.196645
SFPAF2_0245	22	SFPAF2	F	99.1055	Unfed	0.0166667	12.8361	12.8194	4.125	202	196	57.7	48.9697	47.5152	0.297	0.147	0.302	0.148	0.072	0.0356364	0.0732121	0.0358788	SFPAF2_0245	1	0.182834	0.184649	0.21143	0.211933
SFPAF2_0246	22	SFPAF2	M	99.2221	Unfed	0.0527778	3.01944	2.96667	4.17	195	162	81.29	46.7626	38.8489	0.318	0.166	0.318	0.164	0.076259	0.0398082	0.076259	0.0393285	SFPAF2_0246	1	-0.0114288	-0.0100882	0.172322	0.172693
SFPAF2_0247	22	SFPAF2	F	NA	Unfed	8.21667	12.7222	4.50555	4.393	229	199	85.95	52.1284	45.2993	0.23	0.091	0.219	0.084	0.052356	0.0207148	0.049852	0.0191213	SFPAF2_0247	1	0.176299	0.175362	0.314606	0.314344
SFPAF2_0248	22	SFPAF2	F	NA	Unfed	9.31389	18.3444	9.03055	4.047	137	135	66.57	33.8522	33.358	0.276	0.132	0.271	0.119	0.0681987	0.0326168	0.0669632	0.0294045	SFPAF2_0248	0	-0.183417	-0.180767	-0.170101	-0.169365
SFPAF2_0249	22	SFPAF2	F	73.7444	Unfed	0.5	11.5778	11.0778	4.683	142	140	105.35	30.3224	29.8954	0.228	0.089	0.235	0.098	0.0486867	0.0190049	0.0501815	0.0209268	SFPAF2_0249	1	-0.197428	-0.201158	-0.185913	-0.186953
SFPAF2_0250	22	SFPAF2	F	84.7221	Unfed	2.24444	7.98611	5.74167	5.098	142	161	67.24	27.8541	31.581	0.37	0.174	0.361	0.174	0.0725775	0.034131	0.0708121	0.034131	SFPAF2_0250	1	-0.0869721	-0.094414	-0.215964	-0.218036
SFPAF2_0251	22	SFPAF2	M	91.9943	Unfed	0.380556	0	-0.380556	4.462	132	137	91.64	29.5831	30.7037	0.324	0.163	0.331	0.157	0.0726132	0.0365307	0.074182	0.035186	SFPAF2_0251	1	-0.202404	-0.204022	-0.241829	-0.242281
SFPAF2_0252	22	SFPAF2	M	87.4888	Unfed	0.0222222	0.925	0.902778	4.48	165	188	67.29	36.8304	41.9643	0.323	0.152	0.332	0.151	0.0720982	0.0339286	0.0741071	0.0337054	SFPAF2_0252	1	0.112667	0.110874	-0.0201106	-0.0206115
SFPAF2_0253	23	SFPAF2	F	97.0554	Unfed	11.6861	8.12778	-3.55833	5.382	209	232	68.22	38.8331	43.1067	0.314	0.128	0.298	0.121	0.0583426	0.023783	0.0553698	0.0224823	SFPAF2_0253	1	0.25965	0.249838	0.151357	0.148625
SFPAF2_0254	23	SFPAF2	F	NA	Unfed	3.28056	10.1694	6.88888	4.703	180	194	50.97	38.2734	41.2503	0.391	0.183	0.395	0.176	0.0831384	0.0389113	0.0839889	0.0374229	SFPAF2_0254	1	0.127317	0.1234	0.0497084	0.0486167
SFPAF2_0255	23	SFPAF2	F	NA	Unfed	4.61111	5.55556	0.944445	4.355	172	175	93.16	39.4948	40.1837	0.313	0.166	0.327	0.166	0.0718714	0.0381171	0.0750861	0.0381171	SFPAF2_0255	1	0.0507785	0.0502218	0.0314537	0.0312969
SFPAF2_0256	23	SFPAF2	F	NA	Unfed	0.183333	5.82778	5.64444	4.642	143	142	54.14	30.8057	30.5903	0.291	0.12	0.305	0.121	0.0626885	0.0258509	0.0657044	0.0260664	SFPAF2_0256	1	-0.180208	-0.183554	-0.175783	-0.176716
SFPAF2_0257	23	SFPAF2	F	98.311	Unfed	0	4.61944	4.61944	4.369	157	165	56.19	35.935	37.7661	0.231	0.078	0.226	0.073	0.0528725	0.0178531	0.0517281	0.0167086	SFPAF2_0257	1	-0.00916976	-0.0098668	-0.0609309	-0.0611267
SFPAF2_0258	23	SFPAF2	F	NA	Unfed	1.06667	5.85833	4.79167	4.759	198	178	95.63	41.6054	37.4028	0.247	0.099	0.255	0.098	0.0519017	0.0208027	0.0535827	0.0205926	SFPAF2_0258	1	0.037157	0.0327227	0.140829	0.139594
SFPAF2_0259	23	SFPAF2	F	NA	Unfed	8.77778	10.675	1.89722	4.345	178	180	60.78	40.9666	41.4269	0.254	0.104	0.259	0.104	0.058458	0.0239356	0.0596087	0.0239356	SFPAF2_0259	1	0.0797428	0.0792866	0.0665563	0.0664275
SFPAF2_0260	23	SFPAF2	F	83.311	Unfed	0.275	4.38889	4.11389	4.408	156	164	48.4	35.3902	37.2051	0.202	0.064	0.222	0.073	0.0458258	0.0145191	0.050363	0.0165608	SFPAF2_0260	1	-0.0183161	-0.0194016	-0.0704659	-0.0707698
SFPAF2_0261	23	SFPAF2	F	90.5221	Unfed	6.66389	8.76389	2.1	4.431	136	161	71.49	30.6928	36.3349	0.257	0.123	0.251	0.129	0.0580005	0.027759	0.0566464	0.0291131	SFPAF2_0261	1	-0.0385744	-0.0398873	-0.209509	-0.209876
SFPAF2_0262	23	SFPAF2	F	96.761	Unfed	14.5583	7.38333	-7.175	5.224	252	213	50.42	48.2389	40.7734	0.399	0.192	0.401	0.193	0.0763783	0.0367534	0.0767611	0.0369449	SFPAF2_0262	1	0.184489	0.17598	0.348997	0.346628
SFPAF2_0263	24	SFPAF2	F	94.2388	Unfed	7.91944	10.4972	2.57778	4.146	149	156	114.62	35.9383	37.6266	0.294	0.148	0.275	0.146	0.0709117	0.0356971	0.066329	0.0352147	SFPAF2_0263	1	-0.0471769	-0.045584	-0.0946887	-0.0942474
SFPAF2_0264	24	SFPAF2	F	75.9333	Unfed	10.5444	14.875	4.33056	4.883	184	185	52.5	37.6818	37.8865	0.366	0.171	0.36	0.164	0.0749539	0.0350195	0.0737252	0.0335859	SFPAF2_0264	1	0.0668513	0.0612927	0.0583946	0.056846
SFPAF2_0265	24	SFPAF2	F	NA	Unfed	2.60556	6.01111	3.40556	4.166	176	153	57.78	42.2468	36.7259	0.308	0.152	0.31	0.154	0.0739318	0.0364858	0.0744119	0.0369659	SFPAF2_0265	1	-0.0682559	-0.0668734	0.0701458	0.0705286
SFPAF2_0266	24	SFPAF2	F	71.3666	Unfed	6.26667	5.78056	-0.486111	4.377	198	198	82.31	45.2365	45.2365	0.289	0.12	0.287	0.119	0.066027	0.027416	0.06557	0.0271876	SFPAF2_0266	1	0.17252	0.171743	0.170443	0.170225
SFPAF2_0267	24	SFPAF2	F	85.4832	Unfed	0.075	17.3083	17.2333	4.855	135	134	91.12	27.8064	27.6004	0.307	0.155	0.316	0.153	0.0632338	0.0319258	0.0650875	0.0315139	SFPAF2_0267	1	-0.25368	-0.258987	-0.249231	-0.25071
SFPAF2_0268	24	SFPAF2	F	92.4499	Unfed	12.4583	12.6528	0.194447	4.462	214	200	81.98	47.9606	44.8229	0.36	0.161	0.358	0.154	0.0806813	0.0360825	0.0802331	0.0345137	SFPAF2_0268	1	0.175932	0.174315	0.241345	0.240893
SFPAF2_0269	24	SFPAF2	F	68.2277	Unfed	12.7194	16.2667	3.54723	4.472	215	211	58.79	48.0769	47.1825	0.277	0.125	0.278	0.126	0.061941	0.0279517	0.0621646	0.0281753	SFPAF2_0269	1	0.2287	0.226985	0.245215	0.244735
SFPAF2_0270	24	SFPAF2	F	98.3777	Unfed	11.0278	0.136111	-10.8917	4.379	139	169	74.58	31.7424	38.5933	0.251	0.103	0.261	0.103	0.057319	0.0235214	0.0596026	0.0235214	SFPAF2_0270	1	0.0139944	0.0131974	-0.183512	-0.183736
SFPAF2_0271	24	SFPAF2	F	NA	Unfed	3.13056	11.0611	7.93055	3.869	147	151	59.53	37.9943	39.0282	0.26	0.105	0.261	0.109	0.0672008	0.0271388	0.0674593	0.0281727	SFPAF2_0271	1	-0.0558868	-0.0512715	-0.0837299	-0.0824476
SFPAF2_0272	24	SFPAF2	F	67.061	Unfed	0.180556	0.980556	0.8	4.005	232	195	76.24	57.9276	48.6891	0.25	0.112	0.253	0.109	0.062422	0.027965	0.063171	0.027216	SFPAF2_0272	1	0.187909	0.191014	0.360348	0.36121
SFPAF2_0273	24	SFPAF2	F	76.011	Unfed	9.76667	7.31389	-2.45278	4.564	193	171	60.58	42.2875	37.4671	0.348	0.171	0.345	0.168	0.0762489	0.0374671	0.0755916	0.0368098	SFPAF2_0273	1	0.0114773	0.00887174	0.13006	0.129333
SFPAF2_0274	24	SFPAF2	F	69.4055	Unfed	0.716667	0.908333	0.191666	4.486	121	117	68.85	26.9728	26.0811	0.308	0.148	0.305	0.143	0.068658	0.0329915	0.0679893	0.031877	SFPAF2_0274	1	-0.362063	-0.363915	-0.330739	-0.331256
SFPAF2_0275	24	SFPAF2	F	99.1721	Unfed	7.45	13.4361	5.98611	3.991	187	189	78.73	46.8554	47.3566	0.218	0.087	0.229	0.092	0.0546229	0.021799	0.0573791	0.0230519	SFPAF2_0275	1	0.157865	0.161123	0.145959	0.146863
SFPAF2_0276	24	SFPAF2	M	72.4666	Unfed	9.26667	11.5528	2.28611	4.449	151	146	74.25	33.9402	32.8164	0.256	0.117	0.26	0.12	0.057541	0.026298	0.0584401	0.0269724	SFPAF2_0276	1	-0.137771	-0.139262	-0.106319	-0.106735
SFPAF2_0277	24	SFPAF2	F	87.1833	Unfed	13.2944	5.77778	-7.51667	4.107	196	183	54.22	47.7234	44.5581	0.26	0.12	0.254	0.101	0.0633065	0.0292184	0.0618456	0.0245922	SFPAF2_0277	1	0.115715	0.117721	0.182825	0.183381
SFPAF2_0278	24	SFPAF2	F	69.1777	Unfed	13.2694	13.6389	0.369446	3.894	176	171	96.43	45.1977	43.9137	0.26	0.111	0.253	0.101	0.0667694	0.0285054	0.0649718	0.0259373	SFPAF2_0278	1	0.0662739	0.0706076	0.094042	0.095246
SFPAF2_0279	25	SFPAF2	F	NA	Unfed	4.72222	9.15278	4.43056	4.175	132	119	53.57	31.6168	28.503	0.324	0.155	0.326	0.156	0.0776048	0.0371257	0.0780838	0.0373653	SFPAF2_0279	1	-0.320315	-0.319027	-0.2183	-0.217943
SFPAF2_0280	25	SFPAF2	F	96.661	Unfed	0.472222	10.975	10.5028	4.143	NA	NA	42.57	NA	NA	0.221	0.119	0.254	0.1	0.053343	0.0287231	0.0613082	0.0241371	SFPAF2_0280	1	NA	NA	NA	NA
SFPAF2_0281	25	SFPAF2	F	88.0666	Unfed	0.277778	1.85833	1.58056	4.191	132	134	62.34	31.4961	31.9733	0.229	0.081	0.211	0.077	0.0546409	0.0193271	0.050346	0.0183727	SFPAF2_0281	1	-0.202919	-0.201798	-0.219654	-0.219344
SFPAF2_0282	25	SFPAF2	F	40.0666	Unfed	2.39444	19.7361	17.3417	4.075	192	180	60.05	47.1166	44.1718	0.197	0.046	0.242	0.068	0.0483436	0.0112883	0.0593865	0.0166871	SFPAF2_0282	1	0.101886	0.104234	0.164974	0.165625
SFPAF2_0283	25	SFPAF2	F	89.1888	Unfed	2.88889	8.68333	5.79444	4.575	163	166	51.58	35.6284	36.2842	0.239	0.097	0.244	0.089	0.0522404	0.0212022	0.0533333	0.0194536	SFPAF2_0283	0	-0.0190293	-0.0217401	-0.0397323	-0.0404884
SFPAF2_0284	25	SFPAF2	F	91.5999	Unfed	6.56667	10.0806	3.51389	3.89	117	133	100.01	30.0771	34.1902	0.188	0.086	0.133	0	0.048329	0.022108	0.0341902	0	SFPAF2_0284	1	-0.184686	-0.180307	-0.313904	-0.312688
SFPAF2_0285	25	SFPAF2	F	96.6999	Unfed	5.67222	15.3639	9.69167	4.552	205	221	66.55	45.0351	48.5501	0.198	0.084	0.214	0.085	0.0434974	0.0184534	0.0470123	0.0186731	SFPAF2_0285	0	0.268885	0.266395	0.191311	0.190616
SFPAF2_0286	25	SFPAF2	F	81.7332	Unfed	1.30556	3.63889	2.33333	4.264	205	198	131.25	48.0769	46.4353	0.227	0.095	0.225	0.084	0.0532364	0.0222795	0.0527674	0.0196998	SFPAF2_0286	1	0.181548	0.181914	0.214443	0.214543
SFPAF2_0287	25	SFPAF2	F	61.1166	Unfed	0.283333	9.49722	9.21389	3.875	170	156	78.15	43.871	40.2581	0.098	0	0.155	0.026	0.0252903	0	0.04	0.00670968	SFPAF2_0287	1	-0.0238455	-0.0192979	0.0610875	0.062351
SFPAF2_0288	25	SFPAF2	F	44.9888	Unfed	4.78333	13.45	8.66667	4.027	246	243	101.88	61.0877	60.3427	0.201	0.076	0.19	0.071	0.0499131	0.0188726	0.0471815	0.017631	SFPAF2_0288	0	0.40608	0.408946	0.417003	0.417799
SFPAF2_0289	25	SFPAF2	F	74.5944	Unfed	3.7	14.9889	11.2889	4.361	160	147	47.33	36.6888	33.7079	0.268	0.142	0.265	0.144	0.0614538	0.0325613	0.0607659	0.0330199	SFPAF2_0289	1	-0.12405	-0.124667	-0.0413543	-0.0415278
SFPAF2_0290	25	SFPAF2	F	54.1888	Unfed	0.05	1.35556	1.30556	4.779	169	155	67.12	35.363	32.4336	0	0	0	0	0	0	0	0	SFPAF2_0290	0	-0.102649	-0.107267	-0.0190232	-0.0203099
SFPAF2_0291	25	SFPAF2	M	NA	Unfed	0.0222222	0.061111	0.0388888	4.255	170	152	145.18	39.953	35.7227	0.174	0.055	0.163	0	0.0408931	0.012926	0.0383079	0	SFPAF2_0291	1	-0.0821092	-0.0816506	0.027979	0.0281048
SFPAF2_0292	25	SFPAF2	F	57.7166	Unfed	2.78889	9.36944	6.58056	4.34	181	142	79.83	41.7051	32.7189	0.229	0.081	0.214	0.074	0.052765	0.0186636	0.0493088	0.0170507	SFPAF2_0292	1	-0.15699	-0.157396	0.0836773	0.0835625
SFPAF2_0293	25	SFPAF2	M	63.9277	Unfed	0.636111	9.97778	9.34167	3.984	143	151	83.43	35.8936	37.9016	0.187	0.051	0.181	0.051	0.0469378	0.0128012	0.0454317	0.0128012	SFPAF2_0293	0	-0.0659963	-0.0626612	-0.121684	-0.120758
SFPAF2_0294	25	SFPAF2	M	31.7388	Unfed	0	0	0	4.063	115	106	79.22	28.3042	26.0891	0.289	0.144	0.296	0.14	0.0711297	0.0354418	0.0728526	0.0344573	SFPAF2_0294	1	-0.426614	-0.424137	-0.346546	-0.345859
SFPAF2_0295	26	SFPAF2	F	87.761	Unfed	2.83889	NA	NA	4.016	85	88	86.48	21.1653	21.9124	0.25	0.114	0.243	0.107	0.062251	0.0283865	0.060508	0.0266434	SFPAF2_0295	1	-0.6087	-0.605715	-0.644709	-0.64388
SFPAF2_0296	26	SFPAF2	F	85.7832	Unfed	6.55833	NA	NA	3.999	151	161	114.41	37.7594	40.2601	0.236	0.1	0.239	0.102	0.0590148	0.0250063	0.0597649	0.0255064	SFPAF2_0296	1	-0.0031688	1.96071e-06	-0.068579	-0.0676986
SFPAF2_0297	26	SFPAF2	F	NA	Unfed	NA	NA	NA	NA	NA	NA	NA	NA	NA	NA	NA	NA	NA	NA	NA	NA	NA	SFPAF2_0297	NA	NA	NA	NA	NA
SFPAF2_0298	26	SFPAF2	F	96.161	Unfed	3.19444	NA	NA	4.061	183	149	72.7	45.0628	36.6905	0.291	0.15	0.297	0.149	0.0716572	0.0369367	0.0731347	0.0366905	SFPAF2_0298	1	-0.0859369	-0.0834386	0.118182	0.118876
SFPAF2_0299	26	SFPAF2	F	99.6221	Unfed	6.92222	NA	NA	3.731	175	176	95.67	46.9043	47.1723	0.239	0.099	0.259	0.099	0.0640579	0.0265344	0.0694184	0.0265344	SFPAF2_0299	1	0.109853	0.116056	0.103478	0.105202
SFPAF2_0300	26	SFPAF2	F	80.2332	Unfed	1.60833	NA	NA	3.592	156	167	73.74	43.4298	46.4922	0.269	0.115	0.273	0.112	0.0748886	0.0320156	0.0760022	0.0311804	SFPAF2_0300	1	0.0704672	0.0783294	0.00198479	0.00417062
SFPAF2_0301	26	SFPAF2	F	53.6111	Unfed	0	NA	NA	3.885	102	97	78.86	26.2548	24.9678	0.267	0.109	0.268	0.113	0.0687259	0.0280566	0.0689833	0.0290862	SFPAF2_0301	1	-0.49988	-0.495445	-0.45065	-0.449418
SFPAF2_0302	26	SFPAF2	F	87.4277	Unfed	0	NA	NA	4.309	177	168	93.56	41.0768	38.9882	0.25	0.123	0.252	0.114	0.0580181	0.0285449	0.0584822	0.0264563	SFPAF2_0302	1	0.0136216	0.0135289	0.0638671	0.0638394
SFPAF2_0303	26	SFPAF2	F	NA	Unfed	2.09444	6.63889	4.54444	4.723	171	152	73.68	36.2058	32.1829	0.232	0.067	0.216	0.067	0.0491213	0.0141859	0.0457336	0.0141859	SFPAF2_0303	1	-0.118125	-0.122228	-0.00308673	-0.00423008
SFPAF2_0304	26	SFPAF2	F	56.3999	Unfed	0.808333	5.15278	4.34444	4.91729	160	163	198.07	32.5382	33.1483	0.217	0.066	0.219	0.056	0.04413	0.013422	0.0445367	0.0113884	SFPAF2_0304	1	-0.0621696	-0.068034	-0.083844	-0.0854776
SFPAF2_0305	26	SFPAF2	F	58.2666	Unfed	2.48333	15.3889	12.9056	3.876	130	121	85.28	33.5397	31.2178	0.278	0.152	0.247	0.135	0.0717234	0.0392157	0.0637255	0.0348297	SFPAF2_0305	1	-0.278	-0.273464	-0.207268	-0.206007
SFPAF2_0306	26	SFPAF2	F	87.7666	Unfed	4.87222	6.18889	1.31667	4.089	212	188	146.94	51.8464	45.977	0	0	0	0	0	0	0	0	SFPAF2_0306	1	0.144187	0.146385	0.262851	0.26346
SFPAF2_0307	26	SFPAF2	M	77.3277	Unfed	6.04722	0.991667	-5.05556	4.185	177	202	104.83	42.2939	48.2676	0.246	0.013	0.208	0.005	0.0587814	0.00310633	0.0497013	0.00119474	SFPAF2_0307	1	0.208003	0.209187	0.0742011	0.0745286
SFPAF2_0308	27	SFPAF2	F	NA	Unfed	10.1611	4.71389	-5.44722	4.476	209	197	108.27	46.6935	44.0125	0.219	0.074	0.239	0.078	0.0489276	0.0165326	0.0533959	0.0174263	SFPAF2_0308	0	0.159737	0.157983	0.216594	0.216104
SFPAF2_0309	27	SFPAF2	F	83.5444	Unfed	3.61111	4.86944	1.25833	4.343	198	181	74.83	45.5906	41.6763	0.165	0.032	0.139	0.032	0.0379922	0.00736818	0.0320055	0.00736818	SFPAF2_0309	1	0.0854419	0.0850058	0.173203	0.17308
SFPAF2_0310	27	SFPAF2	F	NA	Unfed	1.73333	1.35556	-0.377778	4.508	197	148	131.08	43.7001	32.8305	0.166	0.017	0.0175	0.01	0.0368234	0.00377107	0.00388199	0.00221828	SFPAF2_0310	0	-0.128713	-0.130779	0.154943	0.154366
SFPAF2_0311	27	SFPAF2	F	NA	Unfed	5.55	0.9	-4.65	4.445	189	202	60.93	42.5197	45.4443	0.24	0.099	0.206	0.091	0.0539933	0.0222722	0.0463442	0.0204724	SFPAF2_0311	1	0.1872	0.185749	0.118467	0.118061
SFPAF2_0312	27	SFPAF2	F	NA	Unfed	0	1.24167	1.24167	4.186	138	136	106.86	32.967	32.4892	0.184	0.058	0.167	0.03	0.043956	0.0138557	0.0398949	0.00716675	SFPAF2_0312	1	-0.187692	-0.186519	-0.17478	-0.174455
SFPAF2_0313	27	SFPAF2	F	90.7166	Unfed	3.33056	10.625	7.29444	4.254	237	244	99.89	55.7123	57.3578	0.13	0.002	0.071	0	0.0305595	0.000470146	0.0166902	0	SFPAF2_0313	1	0.39126	0.391728	0.360324	0.360453
SFPAF2_0314	27	SFPAF2	F	73.0333	Unfed	0	0.333333	0.333333	4.155	184	186	78.99	44.284	44.7653	0.194	0.01	0.212	0.029	0.0466907	0.00240674	0.0510229	0.00697954	SFPAF2_0314	1	0.127965	0.129463	0.115533	0.115948
SFPAF2_0315	27	SFPAF2	F	80.8166	Unfed	1.61389	5.57778	3.96389	4.404	143	123	124.43	32.4705	27.9292	0.28	0.119	0.276	0.12	0.0635786	0.0270209	0.0626703	0.027248	SFPAF2_0315	1	-0.305685	-0.306731	-0.157156	-0.157449
SFPAF2_0316	27	SFPAF2	F	48.4389	Unfed	4.97778	0	-4.97778	4.15	184	174	143.54	44.3373	41.9277	0	0	0.117	0	0	0	0.0281928	0	SFPAF2_0316	1	0.0616896	0.0632403	0.115959	0.116389
SFPAF2_0317	27	SFPAF2	F	93.1055	Unfed	3.26944	0.908333	-2.36111	4.059	155	155	94.01	38.1867	38.1867	0.29	0.133	0.315	0.126	0.0714462	0.0327667	0.0776053	0.0310421	SFPAF2_0317	0	-0.0462881	-0.0437683	-0.0477043	-0.047005
SFPAF2_0318	27	SFPAF2	F	69.1111	Unfed	3.75556	NA	NA	4.591	152	139	107.26	33.1083	30.2766	0.239	0.089	0.229	0.083	0.0520584	0.0193858	0.0498802	0.0180788	SFPAF2_0318	0	-0.197748	-0.200612	-0.110838	-0.111636
SFPAF2_0319	27	SFPAF2	F	NA	Unfed	3.28056	3.76667	0.486111	4.811	183	178	99.27	38.0378	36.9985	0.266	0.109	0.279	0.104	0.05529	0.0226564	0.0579921	0.0216171	SFPAF2_0319	1	0.0334061	0.0284968	0.0582023	0.0568344
SFPAF2_0320	27	SFPAF2	F	NA	Unfed	11.0111	7.35	-3.66111	4.153	142	154	103.67	34.1922	37.0816	0.327	0.154	0.31	0.147	0.0787383	0.0370816	0.0746448	0.0353961	SFPAF2_0320	0	-0.0606625	-0.0591434	-0.143405	-0.142984
SFPAF2_0321	27	SFPAF2	F	83.4166	Unfed	11.0778	14.0611	2.98333	4.153	175	181	120.64	42.1382	43.583	0.272	0.148	0.311	0.151	0.0654948	0.0356369	0.0748856	0.0363593	SFPAF2_0321	1	0.100882	0.102401	0.0655539	0.0659747
SFPAF2_0322	27	SFPAF2	M	NA	Unfed	0.508333	0.663889	0.155556	4.376	171	181	80.23	39.0768	41.362	0.261	0.117	0.254	0.109	0.0596435	0.0267367	0.0580439	0.0249086	SFPAF2_0322	1	0.0828292	0.0820622	0.0239203	0.023705
SFPAF2_0323	27	SFPAF2	F	NA	Unfed	1.91111	2.42778	0.516667	5.128	295	291	120.34	57.5273	56.7473	0.289	0.13	0.294	0.131	0.0563573	0.025351	0.0573323	0.025546	SFPAF2_0323	1	0.502922	0.495223	0.513108	0.510964
SFPAF2_0324	29	SFPAF2	F	72.6944	Unfed	2.56944	5.22778	2.65833	4.41	165	150	189.86	37.415	34.0136	0.183	0.064	0.159	0.033	0.0414966	0.0145125	0.0360544	0.00748299	SFPAF2_0324	1	-0.107704	-0.108809	-0.014537	-0.0148464
SFPAF2_0325	29	SFPAF2	F	85.7999	Unfed	2.14444	5.84167	3.69722	4.417	157	161	180.71	35.5445	36.4501	0.144	0	0.189	0.041	0.0326013	0	0.0427892	0.00928232	SFPAF2_0325	1	-0.0374822	-0.0386568	-0.064798	-0.0651267
SFPAF2_0326	29	SFPAF2	F	83.9388	Unfed	3.98056	8.56111	4.58056	4.311	151	159	141.82	35.0267	36.8824	0.296	0.145	0.316	0.154	0.0686616	0.0336349	0.0733009	0.0357226	SFPAF2_0326	0	-0.0415984	-0.0417113	-0.0951671	-0.0952003
SFPAF2_0327	29	SFPAF2	F	48.6055	Unfed	0.0388889	0.636111	0.597222	4.727	217	205	122.61	45.9065	43.3679	0.23	0.073	0.242	0.07	0.0486567	0.0154432	0.0511953	0.0148085	SFPAF2_0327	1	0.180712	0.176573	0.234847	0.233694
SFPAF2_0328	29	SFPAF2	F	43.7333	Unfed	1.89722	10.4167	8.51944	4.372	156	153	103.6	35.6816	34.9954	0.235	0.087	0.256	0.092	0.0537511	0.0198994	0.0585544	0.021043	SFPAF2_0328	1	-0.0849142	-0.0856413	-0.0675636	-0.0677678
SFPAF2_0329	29	SFPAF2	F	47.9111	Unfed	3.39444	7.64444	4.25	3.805	207	195	105.03	54.4021	51.2484	0	0	0	0	0	0	0	0	SFPAF2_0329	1	0.20559	0.210934	0.26446	0.265945
SFPAF2_0330	29	SFPAF2	F	75.1888	Unfed	0.108333	5.58889	5.48056	4.196	104	126	152.81	24.7855	30.0286	0.262	0.137	0.281	0.138	0.0624404	0.0326501	0.0669685	0.0328885	SFPAF2_0330	1	-0.264889	-0.26382	-0.458487	-0.458191
SFPAF2_0331	29	SFPAF2	F	91.1221	Unfed	NA	NA	NA	NA	NA	NA	NA	NA	NA	NA	NA	NA	NA	NA	NA	NA	NA	SFPAF2_0331	NA	NA	NA	NA	NA
SFPAF2_0332	29	SFPAF2	F	50.2666	Unfed	7.57222	3.62778	-3.94444	3.75	150	163	156.53	40	43.4667	0.145	0.046	0.142	0.03	0.0386667	0.0122667	0.0378667	0.008	SFPAF2_0332	1	0.0313661	0.0373468	-0.0524708	-0.0508085
SFPAF2_0333	29	SFPAF2	F	NA	Unfed	5.5	2.12222	-3.37778	3.698	181	182	148.12	48.9454	49.2158	0.175	0.049	0.168	0.049	0.0473229	0.0132504	0.04543	0.0132504	SFPAF2_0333	1	0.146442	0.153033	0.140333	0.142165
SFPAF2_0334	29	SFPAF2	M	72.8166	Unfed	0	0	0	3.714	232	243	89.93	62.4663	65.4281	0.205	0.088	0.206	0.083	0.0551966	0.0236941	0.0554658	0.0223479	SFPAF2_0334	1	0.434007	0.440409	0.387045	0.388825
SFPAF2_0335	29	SFPAF2	F	NA	Unfed	3.82778	0.316667	-3.51111	3.622	170	156	96.76	46.9354	43.0701	0.087	0	0.116	0	0.0240199	0	0.0320265	0	SFPAF2_0335	0	-0.000541319	0.00695741	0.0849836	0.0870683
SFPAF2_0336	29	SFPAF2	F	74.3777	Unfed	2.46944	6.41667	3.94722	3.979	195	204	115.6	49.0073	51.2692	0.258	0.122	0.253	0.116	0.0648404	0.030661	0.0635838	0.0291531	SFPAF2_0336	1	0.235277	0.238667	0.188915	0.189857
SFPAF2_0337	29	SFPAF2	F	49.9277	Unfed	0.786111	3.59167	2.80556	3.767	238	224	103.76	63.1802	59.4638	0	0	0	0	0	0	0	0	SFPAF2_0337	1	0.347701	0.353484	0.407564	0.409171
SFPAF2_0338	29	SFPAF2	F	56.261	Unfed	0.488889	0.227778	-0.261111	3.885	149	142	107.07	38.3526	36.5508	0.245	0.14	0.241	0.132	0.0630631	0.036036	0.0620335	0.0339768	SFPAF2_0338	0	-0.118764	-0.114329	-0.0716768	-0.0704446
SFPAF2_0339	29	SFPAF2	M	85.8055	Unfed	0.0194444	4.10556	4.08611	4.106	213	208	125.76	51.8753	50.6576	0.288	0.163	0.287	0.167	0.0701413	0.039698	0.0698977	0.0406722	SFPAF2_0339	1	0.243851	0.245868	0.266088	0.266648
SFPAF2_0340	29	SFPAF2	F	56.8833	Unfed	0.466667	5.25	4.78333	4.436	190	184	84.99	42.8314	41.4788	0.287	0.167	0.27	0.147	0.0646979	0.0376465	0.0608656	0.033138	SFPAF2_0340	1	0.0945677	0.0932055	0.124461	0.12408
SFPAF2_0341	29	SFPAF2	F	57.9944	Unfed	0	5.67222	5.67222	3.635	89	98	96.88	24.4842	26.9601	0.277	0.138	0.272	0.113	0.0762036	0.0379642	0.0748281	0.0310867	SFPAF2_0341	1	-0.466666	-0.459324	-0.563446	-0.561405
SFPAF2_0342	29	SFPAF2	F	53.9333	Unfed	2.95278	0	-2.95278	4.38	191	217	96.33	43.6073	49.5434	0	0	0.164	0.053	0	0	0.0374429	0.0121005	SFPAF2_0342	0	0.263914	0.263107	0.134207	0.13398
SFPAF2_0343	29	SFPAF2	M	53.7666	Unfed	2.65556	0.702778	-1.95278	4.294	160	151	74.28	37.2613	35.1653	0.183	0.074	0.165	0.014	0.0426176	0.0172333	0.0384257	0.00326036	SFPAF2_0343	0	-0.091859	-0.0917992	-0.0358747	-0.0358599
SFPAF2_0344	29	SFPAF2	F	68.5444	Unfed	2.10278	0.333333	-1.76944	3.886	246	237	104.62	63.3042	60.9882	0.199	0.078	0.194	0.073	0.0512095	0.0200721	0.0499228	0.0187854	SFPAF2_0344	1	0.39338	0.397804	0.429617	0.430846
SFPAF2_0345	29	SFPAF2	F	NA	Unfed	0.261111	6.82222	6.56111	3.902	192	201	78.54	49.2055	51.512	0.153	0.009	0.138	0.007	0.0392107	0.00230651	0.0353665	0.00179395	SFPAF2_0345	0	0.227207	0.231451	0.180327	0.181506
SFPAF2_0346	29	SFPAF2	M	96.6221	Unfed	9.14444	5.35833	-3.78611	4.996	158	204	119.48	31.6253	40.8327	0.282	0.136	0.278	0.131	0.0564452	0.0272218	0.0556445	0.026221	SFPAF2_0346	1	0.156719	0.150161	-0.102043	-0.10387
SFPAF2_0347	30	SFPAF2	F	89.3444	Unfed	0.588889	7.79167	7.20278	4.324	192	190	144.11	44.4033	43.9408	0.352	0.165	0.355	0.16	0.0814061	0.0381591	0.0820999	0.0370028	SFPAF2_0347	1	0.135482	0.135238	0.143983	0.143913
SFPAF2_0348	30	SFPAF2	F	99.4666	Unfed	4.00833	9.16111	5.15278	4.286	172	180	90.03	40.1307	41.9972	0.293	0.135	0.298	0.138	0.0683621	0.0314979	0.0695287	0.0321979	SFPAF2_0348	1	0.0844616	0.084603	0.0371059	0.0371434
SFPAF2_0349	30	SFPAF2	F	77.6388	Unfed	0.919444	12.075	11.1556	4.097	204	200	217.75	49.7925	48.8162	0.221	0.096	0.219	0.094	0.0539419	0.0234318	0.0534537	0.0229436	SFPAF2_0349	1	0.205388	0.2075	0.223693	0.224279
SFPAF2_0350	30	SFPAF2	F	NA	Unfed	3.51944	5.59167	2.07222	4.3	173	178	133.31	40.2326	41.3953	0.255	0.108	0.249	0.115	0.0593023	0.0251163	0.057907	0.0267442	SFPAF2_0350	1	0.0721628	0.0721615	0.0417489	0.0417467
SFPAF2_0351	30	SFPAF2	F	94.6666	Unfed	0.0388889	2.81667	2.77778	4.15	175	163	167.06	42.1687	39.2771	0.328	0.168	0.335	0.166	0.0790361	0.0404819	0.0807229	0.04	SFPAF2_0351	1	-0.00361552	-0.00206479	0.0658097	0.0662393
SFPAF2_0352	30	SFPAF2	F	94.8999	Unfed	2.26111	5.68333	3.42222	4.104	184	176	121.34	44.8343	42.885	0.311	0.162	0.31	0.156	0.0757797	0.0394737	0.0755361	0.0380117	SFPAF2_0352	1	0.0769654	0.0790033	0.119904	0.120469
SFPAF2_0353	30	SFPAF2	F	99.661	Unfed	12.0111	10.0444	-1.96667	4.302	156	152	148.19	36.2622	35.3324	0.325	0.163	0.325	0.164	0.0755463	0.0378894	0.0755463	0.0381218	SFPAF2_0353	1	-0.0859008	-0.0859223	-0.0618513	-0.0618591
SFPAF2_0354	30	SFPAF2	F	73.7332	Unfed	5.59167	14.6472	9.05556	4.689	171	175	176.55	36.4683	37.3214	0.325	0.164	0.329	0.163	0.0693112	0.0349755	0.0701642	0.0347622	SFPAF2_0354	1	0.0252739	0.0214873	-0.00052974	-0.00158523
SFPAF2_0355	30	SFPAF2	F	90.5999	Unfed	1.58611	6.88056	5.29444	4.307	128	161	138.07	29.7191	37.381	0.334	0.153	0.311	0.146	0.0775482	0.0355236	0.072208	0.0338983	SFPAF2_0355	1	-0.0287778	-0.0288502	-0.260088	-0.26011
SFPAF2_0356	30	SFPAF2	F	99.2777	Unfed	0	3.71667	3.71667	3.952	162	189	127.76	40.9919	47.8239	0.309	0.151	0.296	0.153	0.0781883	0.0382085	0.0748988	0.0387146	SFPAF2_0356	1	0.161254	0.164942	0.00592172	0.00694592
SFPAF2_0357	30	SFPAF2	F	NA	Unfed	1.47778	7.75556	6.27778	4.216	178	170	138.57	42.2201	40.3226	0.298	0.138	0.311	0.145	0.0706831	0.0327324	0.0737666	0.0343928	SFPAF2_0357	1	0.0329868	0.0338479	0.077223	0.0774607
SFPAF2_0358	30	SFPAF2	F	87.3055	Unfed	6.09167	3.05	-3.04167	4.001	203	195	154.1	50.7373	48.7378	0.233	0.119	0.234	0.124	0.0582354	0.0297426	0.0584854	0.0309923	SFPAF2_0358	1	0.188254	0.191403	0.22717	0.228045
SFPAF2_0359	30	SFPAF2	F	72.2221	Unfed	0.252778	0.341667	0.0888889	4.107	122	135	97.31	29.7054	32.8707	0.23	0.064	0.227	0.07	0.0560019	0.0155832	0.0552715	0.0170441	SFPAF2_0359	1	-0.188496	-0.18649	-0.291269	-0.290713
SFPAF2_0360	30	SFPAF2	F	72.8388	Unfed	0.0694444	0.411111	0.341667	4.18	163	141	112.26	38.9952	33.7321	0.226	0.062	0.226	0.07	0.054067	0.0148325	0.054067	0.0167464	SFPAF2_0360	0	-0.151092	-0.149856	-0.00777534	-0.00743331
SFPAF2_0361	30	SFPAF2	M	90.5332	Unfed	2.77222	7.96111	5.18889	4.221	172	193	90.33	40.7486	45.7238	0	0	0.168	0.025	0	0	0.039801	0.00592277	SFPAF2_0361	1	0.159469	0.160279	0.0425144	0.0427377
SFPAF2_0362	30	SFPAF2	M	94.0443	Unfed	4.57222	0.525	-4.04722	4.205	189	205	104.94	44.9465	48.7515	0.244	0.138	0.267	0.135	0.0580262	0.0328181	0.0634958	0.0321046	SFPAF2_0362	0	0.2211	0.222075	0.138111	0.138381
SFPAF2_0363	31	SFPAF2	F	67.2666	Unfed	10.1889	13.7639	3.575	3.571	177	173	114.44	49.5659	48.4458	0.256	0.106	0.249	0.103	0.0716886	0.0296836	0.0697284	0.0288435	SFPAF2_0363	1	0.107789	0.115907	0.130354	0.132611
SFPAF2_0364	31	SFPAF2	F	87.1888	Unfed	0.0611111	12.4917	12.4306	3.622	146	153	83.19	40.3092	42.2419	0.295	0.138	0.288	0.134	0.0814467	0.0381005	0.0795141	0.0369961	SFPAF2_0364	1	-0.0199594	-0.0124607	-0.0672082	-0.0651235
SFPAF2_0365	31	SFPAF2	F	95.7666	Unfed	0.897222	8.225	7.32778	3.621	169	147	118.91	46.6722	40.5965	0.231	0.101	0.234	0.105	0.0637945	0.0278928	0.064623	0.0289975	SFPAF2_0365	1	-0.0598694	-0.0523586	0.0791816	0.0812697
SFPAF2_0366	31	SFPAF2	F	86.9166	Unfed	8.67778	16.7139	8.03611	4.097	177	184	132.42	43.2023	44.9109	0.321	0.165	0.32	0.157	0.07835	0.0402734	0.0781059	0.0383207	SFPAF2_0366	1	0.122006	0.124119	0.0817224	0.0823084
SFPAF2_0367	31	SFPAF2	F	96.0666	Unfed	10.2889	17.65	7.36111	4.407	173	167	135.57	39.2557	37.8943	0.313	0.166	0.317	0.16	0.0710234	0.0376673	0.071931	0.0363059	SFPAF2_0367	1	-0.000110412	-0.00118597	0.03305	0.0327488
SFPAF2_0368	31	SFPAF2	F	91.6499	Unfed	14.1	13.0528	-1.04722	4.537	159	166	129.75	35.0452	36.5881	0.352	0.174	0.353	0.171	0.0775843	0.0383513	0.0778047	0.0376901	SFPAF2_0368	1	-0.0161505	-0.0184968	-0.0616264	-0.0622811
SFPAF2_0369	31	SFPAF2	F	84.2055	Unfed	0.0583333	10.4611	10.4028	4.337	164	164	138.76	37.8142	37.8142	0.202	0.072	0.237	0.069	0.046576	0.0166013	0.0546461	0.0159096	SFPAF2_0369	1	-0.0127115	-0.0130872	-0.0147086	-0.014815
SFPAF2_0370	31	SFPAF2	F	67.7555	Unfed	1.90278	3.76111	1.85833	3.942	111	116	97.66	28.1583	29.4267	0.276	0.106	0.29	0.102	0.0700152	0.0268899	0.0735667	0.0258752	SFPAF2_0370	1	-0.326028	-0.32223	-0.371248	-0.370193
SFPAF2_0371	31	SFPAF2	F	82.4499	Unfed	3.45278	8.39167	4.93889	4.061	155	163	98.75	38.1679	40.1379	0.213	0.071	0.226	0.084	0.0524501	0.0174834	0.0556513	0.0206846	SFPAF2_0371	1	0.00386697	0.00636527	-0.0478786	-0.0471853
SFPAF2_0372	31	SFPAF2	M	61.4555	Unfed	0	2.18889	2.18889	3.893	114	131	118.17	29.2833	33.6501	0.211	0.077	0.192	0.066	0.0541998	0.0197791	0.0493193	0.0169535	SFPAF2_0372	1	-0.200104	-0.195759	-0.340153	-0.338946
SFPAF2_0373	31	SFPAF2	F	84.4277	Unfed	2.425	16.5583	14.1333	3.972	183	205	109.91	46.0725	51.6113	0.201	N/A	0.179	N/A	0.0506042	NA	0.0450655	NA	SFPAF2_0373	1	0.240775	0.244242	0.126025	0.126988
SFPAF2_0374	31	SFPAF2	F	52.3944	Unfed	3.46667	13.6944	10.2278	3.862	162	158	130.83	41.9472	40.9114	0.109	0.016	0.12	0.012	0.0282237	0.00414293	0.031072	0.0031072	SFPAF2_0374	0	-0.00994657	-0.00525216	0.0140747	0.0153791
SFPAF2_0375	31	SFPAF2	F	90.1721	Unfed	0.561111	7.11389	6.55278	4.173	272	228	79.15	65.1809	54.637	0.207	0.086	0.215	0.107	0.0496046	0.0206087	0.0515217	0.025641	SFPAF2_0375	0	0.330072	0.331381	0.50487	0.505232
SFPAF2_0376	31	SFPAF2	F	80.2055	Unfed	6.74722	14.5583	7.81111	4.155	178	170	151.81	42.84	40.9146	0.25	0.047	0.208	0.06	0.0601685	0.0113117	0.0500602	0.0144404	SFPAF2_0376	1	0.0380171	0.0395152	0.0823811	0.0827961
SFPAF2_0377	31	SFPAF2	F	99.2721	Unfed	7.13333	9.91667	2.78333	3.89	140	121	88.13	35.9897	31.1054	0.302	0.103	0.304	0.098	0.077635	0.0264781	0.0781491	0.0251928	SFPAF2_0377	1	-0.279244	-0.274866	-0.134436	-0.133219
SFPAF2_0378	31	SFPAF2	M	66.2444	Unfed	2.275	11.6972	9.42222	4.024	138	138	136.44	34.2942	34.2942	0.198	0.041	0.207	0.039	0.0492048	0.0101889	0.0514414	0.00969185	SFPAF2_0378	1	-0.15947	-0.156572	-0.160811	-0.160006
SFPAF2_0379	31	SFPAF2	F	NA	Unfed	0.391667	13.0861	12.6944	3.827	135	146	144.47	35.2757	38.15	0.234	0.158	0.304	0.145	0.0611445	0.0412856	0.0794356	0.0378887	SFPAF2_0379	1	-0.0857928	-0.0807004	-0.165025	-0.16361
SFPAF2_0380	31	SFPAF2	F	96.3555	Unfed	5.85833	3.85278	-2.00556	4.034	158	168	127.64	39.1671	41.646	0.264	0.132	0.266	0.13	0.0654437	0.0327219	0.0659395	0.0322261	SFPAF2_0380	1	0.0363832	0.039173	-0.0263478	-0.0255734
SFPAF2_0381	31	SFPAF2	M	89.7721	Unfed	7.34167	5.95	-1.39167	4.188	103	117	93.12	24.5941	27.937	0.288	0.136	0.284	0.138	0.0687679	0.0324737	0.0678128	0.0329513	SFPAF2_0381	1	-0.338338	-0.337185	-0.467473	-0.467154
SFPAF2_0382	32	SFPAF2	F	NA	Unfed	8.88056	NA	NA	4.445	195	199	98.62	43.8695	44.7694	0.272	0.116	0.265	0.112	0.0611924	0.0260967	0.0596175	0.0251969	SFPAF2_0382	0	0.172237	0.170786	0.149719	0.149314
SFPAF2_0383	32	SFPAF2	F	76.2444	Unfed	1.26944	NA	NA	4.12	207	201	143	50.2427	48.7864	0.281	0.128	0.279	0.125	0.0682039	0.031068	0.0677184	0.0303398	SFPAF2_0383	1	0.208443	0.210311	0.23631	0.236828
SFPAF2_0384	32	SFPAF2	F	97.0888	Unfed	3.88611	NA	NA	4.276	156	162	146.82	36.4827	37.8859	0.299	0.144	0.292	0.139	0.0699252	0.0336763	0.0682881	0.032507	SFPAF2_0384	1	-0.0200926	-0.0198492	-0.0597058	-0.0596399
SFPAF2_0385	32	SFPAF2	F	60.6611	Unfed	3.49444	NA	NA	4.14	175	212	124.69	42.2705	51.2077	0.191	0.053	0.215	0.068	0.0461353	0.0128019	0.0519324	0.0164251	SFPAF2_0385	1	0.260053	0.261709	0.0666635	0.0671225
SFPAF2_0386	32	SFPAF2	F	87.3666	Unfed	10.8861	NA	NA	4.771	173	188	111.75	36.2607	39.4047	0.242	0.12	0.248	0.118	0.0507231	0.025152	0.0519807	0.0247328	SFPAF2_0386	1	0.0909462	0.0864018	0.00496261	0.00369628
SFPAF2_0387	32	SFPAF2	F	73.5221	Unfed	3.11389	NA	NA	4.634	NA	220	103.28	NA	47.4752	0	0	0	0	0	0	0	0	SFPAF2_0387	0	0.258188	0.254917	NA	NA
SFPAF2_0388	32	SFPAF2	F	52.8666	Unfed	2.56389	NA	NA	4.645	157	165	71.95	33.7998	35.5221	0.184	0.041	0.193	0.036	0.0396125	0.0088267	0.0415501	0.00775027	SFPAF2_0388	0	-0.0303126	-0.0336871	-0.0826108	-0.0835516
SFPAF2_0389	32	SFPAF2	F	91.0777	Unfed	1.23889	NA	NA	4.281	162	179	103.96	37.8416	41.8127	0.231	0.095	0.232	0.102	0.0539594	0.0221911	0.0541929	0.0238262	SFPAF2_0389	1	0.0792935	0.0794858	-0.0223791	-0.0223274
SFPAF2_0390	34	SFPAF2	F	91.1277	Unfed	NA	NA	NA	4.394	154	165	136.44	35.0478	37.5512	0.338	0.161	0.344	0.158	0.0769231	0.0366409	0.0782886	0.0359581	SFPAF2_0390	1	-0.0111391	-0.0120855	-0.0822435	-0.0825087
SFPAF2_0391	34	SFPAF2	F	89.311	Unfed	NA	NA	NA	3.967	170	133	121.6	42.8535	33.5266	0.283	0.125	0.28	0.132	0.0713385	0.03151	0.0705823	0.0332745	SFPAF2_0391	1	-0.191451	-0.187929	0.0527831	0.0537612
SFPAF2_0392	34	SFPAF2	F	79.2388	Unfed	NA	NA	NA	4.293	130	126	162.99	30.2819	29.3501	0.281	0.139	0.281	0.136	0.0654554	0.0323783	0.0654554	0.0316795	SFPAF2_0392	1	-0.272777	-0.272707	-0.243432	-0.243414
SFPAF2_0393	34	SFPAF2	F	78.8444	Unfed	NA	NA	NA	4.355	176	187	196.65	40.4133	42.9392	0.338	0.165	0.332	0.167	0.0776119	0.0378875	0.0762342	0.0383467	SFPAF2_0393	1	0.117101	0.116544	0.0544432	0.0542864
SFPAF2_0394	34	SFPAF2	F	83.5721	Unfed	NA	NA	NA	4.268	167	169	136.58	39.1284	39.597	0.334	0.17	0.337	0.17	0.0782568	0.0398313	0.0789597	0.0398313	SFPAF2_0394	1	0.0228561	0.0231813	0.00909476	0.00918341
SFPAF2_0395	34	SFPAF2	F	79.5444	Unfed	NA	NA	NA	4.638	NA	162	128.34	NA	34.9288	0.327	0.162	0.327	0.16	0.0705045	0.0349288	0.0705045	0.0344976	SFPAF2_0395	1	-0.0481412	-0.0514498	NA	NA
SFPAF2_0396	34	SFPAF2	F	NA	Unfed	NA	NA	NA	4.325	155	173	197.03	35.8382	40	0.274	0.133	0.277	0.13	0.0633526	0.0307514	0.0640462	0.0300578	SFPAF2_0396	1	0.04167	0.0414153	-0.0701693	-0.070242
SFPAF2_0397	34	SFPAF2	F	NA	Unfed	NA	NA	NA	4.38	103	167	145.69	23.516	38.1279	0.333	0.182	0.342	0.166	0.0760274	0.0415525	0.0780822	0.0378995	SFPAF2_0397	0	0.00201068	0.00120373	-0.483338	-0.483564
SFPAF2_0398	34	SFPAF2	F	89.2721	Unfed	NA	NA	NA	4.312	170	169	112	39.4249	39.1929	0.353	0.174	0.351	0.173	0.0818646	0.0403525	0.0814007	0.0401206	SFPAF2_0398	1	0.0193161	0.019193	0.0232695	0.0232334
SFPAF2_0399	34	SFPAF2	M	NA	Unfed	NA	NA	NA	4.405	187	185	160.83	42.4518	41.9977	0.3	0.167	0.302	0.165	0.0681044	0.0379115	0.0685585	0.0374574	SFPAF2_0399	1	0.102408	0.101353	0.111028	0.110732
SFPAF2_0400	35	SFPAF2	F	50.6666	Unfed	NA	NA	NA	4.317	201	202	125.4	46.5601	46.7918	0.117	0.013	0.161	0	0.0271022	0.00301135	0.0372944	0	SFPAF2_0400	0	0.197285	0.197111	0.190366	0.190316
SFPAF2_0401	35	SFPAF2	F	83.8555	Unfed	NA	NA	NA	NA	NA	NA	NA	NA	NA	NA	NA	NA	NA	NA	NA	NA	NA	SFPAF2_0401		NA	NA	NA	NA
SFPAF2_0402	35	SFPAF2	M	62.8555	Unfed	NA	NA	NA	4.089	95	81	156.32	23.2331	19.8092	0.283	0.136	0.291	0.13	0.0692101	0.03326	0.0711665	0.0317926	SFPAF2_0402	1	-0.697806	-0.695608	-0.539859	-0.539249
SFPAF2_0403	35	SFPAF2	F	79.9388	Unfed	NA	NA	NA	4.358	NA	NA	147.51	NA	NA	0.218	0.098	0.235	0.125	0.0500229	0.0224874	0.0539238	0.0286829	SFPAF2_0403	1	NA	NA	NA	NA
SFPAF2_0404	35	SFPAF2	F	99.2166	Unfed	NA	NA	NA	4.201	134	138	125.25	31.8972	32.8493	0.305	0.15	0.295	0.147	0.0726018	0.0357058	0.0702214	0.0349917	SFPAF2_0404	1	-0.174328	-0.173311	-0.205459	-0.205178
SFPAF2_0405	35	SFPAF2	F	56.0666	Unfed	NA	NA	NA	4.305	190	175	156.63	44.1347	40.6504	0.23	0.1	0.231	0.101	0.0534262	0.0232288	0.0536585	0.0234611	SFPAF2_0405	0	0.0547641	0.0547121	0.13507	0.135054
SFPAF2_0406	35	SFPAF2	F	NA	Unfed	NA	NA	NA	3.918	191	192	128.02	48.7494	49.0046	0.245	0.118	0.242	0.111	0.0625319	0.0301174	0.0617662	0.0283308	SFPAF2_0406	1	0.179985	0.18405	0.173657	0.174786
SFPAF2_0407	35	SFPAF2	F	89.2167	Unfed	NA	NA	NA	NA	NA	NA	NA	NA	NA	NA	NA	NA	NA	NA	NA	NA	NA	SFPAF2_0407		NA	NA	NA	NA
SFPAF2_0408	35	SFPAF2	F	93.6555	Unfed	NA	NA	NA	4.686	178	158	97.07	37.9855	33.7175	0.337	0.172	0.343	0.169	0.0719163	0.0367051	0.0731968	0.0360649	SFPAF2_0408	1	-0.0766961	-0.0804548	0.0398168	0.0387691
SFPAF2_0409	35	SFPAF2	F	91.1555	Unfed	NA	NA	NA	4.311	139	139	159.69	32.2431	32.2431	0.302	0.109	0.297	0.111	0.0700534	0.0252842	0.0688935	0.0257481	SFPAF2_0409	1	-0.176029	-0.176142	-0.177973	-0.178006
SFPAF2_0410	35	SFPAF2	F	78.9388	Unfed	NA	NA	NA	4.27	186	168	149.61	43.5597	39.3443	0.25	0.096	0.247	0.094	0.058548	0.0224824	0.0578454	0.0220141	SFPAF2_0410	1	0.0167596	0.0170644	0.116682	0.116765
SFPAF2_0411	35	SFPAF2	F	NA	Unfed	NA	NA	NA	4.225	88	97	122.5	20.8284	22.9586	0.301	0.129	0.292	0.119	0.0712426	0.0305325	0.0691124	0.0281657	SFPAF2_0411	0	-0.528837	-0.528069	-0.627978	-0.627767
SFPAF2_0412	35	SFPAF2	F	59.1555	Unfed	NA	NA	NA	4.199	161	162	136.3	38.3425	38.5806	0.243	0	0.209	0	0.0578709	0	0.0497738	0	SFPAF2_0412	1	-0.0138208	-0.0127831	-0.0217262	-0.0214394
SFPAF2_0413	35	SFPAF2	F	98.1499	Unfed	NA	NA	NA	4.479	91	93	84.07	20.317	20.7636	0.322	0.169	0.321	0.164	0.071891	0.0377316	0.0716678	0.0366153	SFPAF2_0413	1	-0.591098	-0.592882	-0.615118	-0.615616
SFPAF2_0414	35	SFPAF2	F	76.761	Unfed	NA	NA	NA	4.128	176	185	83.12	42.6357	44.8159	0.235	0.108	0.227	0.107	0.0569283	0.0261628	0.0549903	0.0259205	SFPAF2_0414	1	0.124825	0.126608	0.0733888	0.0738831
SFPAF2_0415	35	SFPAF2	F	66.1388	Unfed	NA	NA	NA	4.469	159	195	133.3	35.5784	43.6339	0	0	0.32	0.167	0	0	0.0716044	0.0373685	SFPAF2_0415	1	0.150073	0.148387	-0.0562818	-0.0567528
SFPAF2_0416	35	SFPAF2	F	33.5889	Unfed	5.78056	NA	NA	4.298	154	135	103.76	35.8306	31.41	0	0	0.333	0.145	0	0	0.0774779	0.0337366	SFPAF2_0416	0	-0.204185	-0.204166	-0.0744254	-0.074422
SFPAF2_0417	35	SFPAF2	F	71.5999	Unfed	0.527778	NA	NA	4.117	153	129	104.61	37.163	31.3335	0.218	0.11	0.203	0.11	0.0529512	0.0267185	0.0493077	0.0267185	SFPAF2_0417	1	-0.234798	-0.232898	-0.0657129	-0.0651862
SFPAF2_0418	35	SFPAF2	F	83.5666	Unfed	3.56667	NA	NA	4.439	185	203	119.1	41.6761	45.731	0.315	0.158	0.312	0.164	0.0709619	0.0355936	0.0702861	0.0369453	SFPAF2_0418	1	0.192605	0.191213	0.0975536	0.0971645
SFPAF2_0419	35	SFPAF2	F	65.1277	Unfed	3.41389	NA	NA	4.393	129	111	96.54	29.3649	25.2675	0.343	0.161	0.353	0.157	0.0780788	0.0366492	0.0803551	0.0357387	SFPAF2_0419	1	-0.407476	-0.408412	-0.259303	-0.259566
SFPAF2_0420	35	SFPAF2	M	65.8055	Unfed	3.51111	NA	NA	4.116	137	134	95.06	33.2847	32.5559	0.254	0.12	0.249	0.116	0.0617104	0.0291545	0.0604956	0.0281827	SFPAF2_0420	1	-0.196687	-0.194776	-0.176084	-0.175554
SFPAF2_0421	35	SFPAF2	M	60.2944	Unfed	1.29167	NA	NA	4.468	154	166	77.28	34.4673	37.1531	0.319	0.153	0.32	0.152	0.0713966	0.0342435	0.0716204	0.0340197	SFPAF2_0421	1	-0.0108611	-0.0125375	-0.0881542	-0.0886225
SFPAF2_0422	35	SFPAF2	M	67.7444	Unfed	4.83333	NA	NA	4.5	141	142	137.3	31.3333	31.5556	0.253	0.106	0.243	0.099	0.0562222	0.0235556	0.054	0.022	SFPAF2_0422	1	-0.169485	-0.171473	-0.178873	-0.179428
SFPAF2_0423	38	SFPAF2	F	80.9888	Unfed	0.0166667	2.34722	2.33056	4.741	171	193	107.03	36.0683	40.7087	0.274	0.123	0.268	0.12	0.0577937	0.0259439	0.0565282	0.0253111	SFPAF2_0423	1	0.119372	0.115103	-0.00443298	-0.0056226
SFPAF2_0424	38	SFPAF2	F	82.0666	Unfed	5.4	13.8139	8.41389	4.4	195	186	96.53	44.3182	42.2727	0.241	0.114	0.226	0.105	0.0547727	0.0259091	0.0513636	0.0238636	SFPAF2_0424	1	0.108191	0.107185	0.153321	0.153039
SFPAF2_0425	38	SFPAF2	F	84.1666	Unfed	1.10833	10.1278	9.01944	4.855	190	192	125.26	39.1349	39.5469	0.297	0.14	0.296	0.148	0.061174	0.0288363	0.0609681	0.030484	SFPAF2_0425	1	0.105976	0.100668	0.0925181	0.0910395
SFPAF2_0426	38	SFPAF2	F	64.8221	Unfed	0.452778	4.56389	4.11111	4.865	158	168	93.5	32.4769	34.5324	0.332	0.173	0.344	0.165	0.0682425	0.0355601	0.0707091	0.0339157	SFPAF2_0426	1	-0.0282659	-0.0336631	-0.0926391	-0.0941427
SFPAF2_0427	38	SFPAF2	F	87.2999	Unfed	0.225	0.161111	-0.0638889	4.798	175	175	102.61	36.4735	36.4735	0.294	0.152	0.279	0.133	0.0612755	0.0316799	0.0581492	0.0277199	SFPAF2_0427	1	0.0173425	0.0125514	0.0144598	0.0131248
SFPAF2_0428	38	SFPAF2	F	89.9444	Unfed	2.23889	3.30278	1.06389	4.354	157	160	94.99	36.0588	36.7478	0.305	0.149	0.305	0.136	0.0700505	0.0342214	0.0700505	0.0312356	SFPAF2_0428	0	-0.0387544	-0.0393011	-0.0597137	-0.0598677
SFPAF2_0429	38	SFPAF2	F	80.9499	Unfed	1.38333	5.11667	3.73333	4.489	143	133	69.73	31.8556	29.628	0.289	0.135	0.295	0.132	0.0643796	0.0300735	0.0657162	0.0294052	SFPAF2_0429	1	-0.234118	-0.236	-0.163922	-0.164447
SFPAF2_0430	38	SFPAF2	F	83.7777	Unfed	4.98889	7.73056	2.74167	5.089	160	174	123.6	31.4404	34.1914	0.231	0.119	0.24	0.123	0.045392	0.0233838	0.0471605	0.0241698	SFPAF2_0430	1	-0.00871126	-0.016076	-0.0959917	-0.0980428
SFPAF2_0431	38	SFPAF2	F	61.6944	Unfed	6.93333	8.48889	1.55556	4.793	155	155	103.58	32.3388	32.3388	0.255	0.119	0.263	0.11	0.0532026	0.0248279	0.0548717	0.0229501	SFPAF2_0431	1	-0.103659	-0.108404	-0.106532	-0.107854
SFPAF2_0432	38	SFPAF2	F	85.7499	Unfed	3.925	13.8056	9.88056	4.673	248	273	120.9	53.0708	58.4207	0.344	0.172	0.343	0.161	0.0736144	0.0368072	0.0734004	0.0344532	SFPAF2_0432	1	0.471139	0.467502	0.372445	0.371431
SFPAF2_0433	38	SFPAF2	F	90.7166	Unfed	1.58889	16.3333	14.7444	4.619	161	174	91.36	34.856	37.6705	0.315	0.162	0.329	0.172	0.0681966	0.0350725	0.0712275	0.0372375	SFPAF2_0433	1	0.0247346	0.0216054	-0.0554657	-0.0563382
SFPAF2_0434	38	SFPAF2	F	64.3444	Unfed	8.33611	14.5278	6.19167	5.338	182	176	106.36	34.0952	32.9712	0.294	0.146	0.298	0.146	0.0550768	0.0273511	0.0558262	0.0273511	SFPAF2_0434	1	-0.0137702	-0.0232229	0.0159347	0.0133026
SFPAF2_0435	40	SFPAF2	F	51.6777	Unfed	3.44167	NA	NA	3.803	135	131	110.66	35.4983	34.4465	0.278	0.104	0.27	0.099	0.0731002	0.0273468	0.0709966	0.0260321	SFPAF2_0435	1	-0.192031	-0.186663	-0.162798	-0.161307
SFPAF2_0436	40	SFPAF2	F	90.4166	Unfed	6.49167	NA	NA	4.017	173	169	107.04	43.067	42.0712	0.247	0.1	0.23	0.098	0.0614887	0.0248942	0.0572567	0.0243963	SFPAF2_0436	1	0.0437755	0.0467499	0.0658434	0.0666691
SFPAF2_0437	40	SFPAF2	F	85.6277	Unfed	8.40278	NA	NA	3.898	164	163	114.88	42.0729	41.8163	0.208	0.08	0.209	0.09	0.0533607	0.0205233	0.0536172	0.0230888	SFPAF2_0437	0	0.0180062	0.022295	0.023061	0.0242526
SFPAF2_0438	40	SFPAF2	F	79.5055	Unfed	2.70833	NA	NA	3.672	178	187	74	48.4749	50.9259	0.277	0.14	0.283	0.138	0.0754357	0.0381264	0.0770697	0.0375817	SFPAF2_0438	0	0.175979	0.182879	0.126117	0.128034
SFPAF2_0439	40	SFPAF2	F	58.2166	Unfed	4.04444	NA	NA	4.23	154	179	91.24	36.4066	42.3168	0.178	0	0.267	0.12	0.0420804	0	0.0631206	0.0283688	SFPAF2_0439	1	0.0834299	0.0841461	-0.0687813	-0.0685838
SFPAF2_0440	40	SFPAF2	F	76.9333	Unfed	9.73611	NA	NA	4.253	175	169	106.9	41.1474	39.7367	0.22	0.102	0.253	0.113	0.0517282	0.0239831	0.0594874	0.0265695	SFPAF2_0440	1	0.0240712	0.0245504	0.057133	0.0572644
SFPAF2_0441	40	SFPAF2	F	79.6499	Unfed	4.81111	NA	NA	4.052	195	195	106.24	48.1244	48.1244	0.291	0.152	0.297	0.146	0.0718164	0.0375123	0.0732971	0.0360316	SFPAF2_0441	1	0.183882	0.186477	0.182481	0.183201
SFPAF2_0442	40	SFPAF2	F	70.6999	Unfed	8.92778	NA	NA	4.239	130	150	137.93	30.6676	35.3857	0.274	0.122	0.265	0.121	0.0646379	0.0287804	0.0625147	0.0285445	SFPAF2_0442	0	-0.0940541	-0.0934309	-0.238952	-0.23878
SFPAF2_0443	40	SFPAF2	F	80.4222	Unfed	1.04167	NA	NA	3.727	133	148	78.09	35.6855	39.7102	0.188	0.055	0.181	0.044	0.0504427	0.0147572	0.0485645	0.0118057	SFPAF2_0443	1	-0.0630484	-0.0567988	-0.17058	-0.168842
SFPAF2_0444	40	SFPAF2	F	74.061	Unfed	6.41389	NA	NA	4.164	167	164	74.9	40.1057	39.3852	0.275	0.136	0.272	0.132	0.0660423	0.0326609	0.0653218	0.0317003	SFPAF2_0444	1	0.00133831	0.00274184	0.0178256	0.0182142
SFPAF2_0445	40	SFPAF2	F	NA	Unfed	5.97222	NA	NA	4.217	138	139	78.22	32.7247	32.9618	0.267	0.125	0.264	0.113	0.0633152	0.0296419	0.0626037	0.0267963	SFPAF2_0445	0	-0.16842	-0.167569	-0.177391	-0.177156
SFPAF2_0446	40	SFPAF2	F	NA	Unfed	15.3639	NA	NA	4.099	170	169	86.3	41.4735	41.2296	0.175	0	0.188	0.072	0.0426933	0	0.0458648	0.0175653	SFPAF2_0446	0	0.0368008	0.038892	0.0411984	0.0417784
SFPAF2_0447	43	SFPAF2	F	75.8722	Unfed	NA	NA	NA	4.856	180	211	122.98	37.0675	43.4514	0.255	0.129	0.259	0.123	0.0525124	0.0265651	0.0533361	0.0253295	SFPAF2_0447	1	0.200267	0.194951	0.038378	0.0368969
SFPAF2_0448	43	SFPAF2	F	90.7332	Unfed	NA	NA	NA	5.148	168	118	100.63	32.634	22.9215	0.397	0.218	0.41	0.209	0.0771173	0.0423465	0.0796426	0.0405983	SFPAF2_0448	1	-0.40106	-0.408929	-0.0512811	-0.0534724
SFPAF2_0449	43	SFPAF2	F	97.1944	Unfed	NA	NA	NA	4.283	157	158	109.68	36.6565	36.89	0.316	0.148	0.307	0.138	0.0737801	0.0345552	0.0716787	0.0322204	SFPAF2_0449	1	-0.0456585	-0.0454866	-0.0538949	-0.0538489
SFPAF2_0450	43	SFPAF2	F	19.2722	Unfed	NA	NA	NA	3.994	242	227	113.38	60.5909	56.8353	0.207	0.078	0.2	0.069	0.0518277	0.0195293	0.0500751	0.0172759	SFPAF2_0450	1	0.340809	0.344034	0.403522	0.404417
SFPAF2_0451	43	SFPAF2	F	76.5499	Unfed	2.65556	6.6	3.94444	4.517	207	201	109.7	45.8269	44.4986	0.216	0	0.274	0.111	0.0478193	0	0.0606597	0.0245738	SFPAF2_0451	1	0.176691	0.174538	0.203752	0.203151
SFPAF2_0452	43	SFPAF2	F	80.7388	Unfed	4.21667	14.4	10.1833	4.261	138	152	251.2	32.3868	35.6724	0.219	0.099	0.238	0.09	0.0513964	0.023234	0.0558554	0.0211218	SFPAF2_0452	0	-0.0825956	-0.0821986	-0.181064	-0.180956
SFPAF2_0453	43	SFPAF2	F	56.5444	Unfed	9.96944	11.7694	1.8	4.223	226	212	190.96	53.5165	50.2013	0.13	0.024	0.102	0	0.0307838	0.00568316	0.0241534	0	SFPAF2_0453	0	0.253202	0.253991	0.315387	0.315605
SFPAF2_0454	43	SFPAF2	F	75.8944	Unfed	2.34167	9.81667	7.475	4.211	239	236	143.7	56.7561	56.0437	0.208	0.086	0.207	0.076	0.0493944	0.0204227	0.049157	0.018048	SFPAF2_0454	1	0.36143	0.362343	0.372323	0.372575
SFPAF2_0455	43	SFPAF2	F	91.2943	Unfed	0.752778	19.7667	19.0139	4.208	164	170	116.19	38.9734	40.3992	0.281	0.132	0.276	0.122	0.0667776	0.0313688	0.0655894	0.0289924	SFPAF2_0455	1	0.0336424	0.0345864	-0.00402194	-0.0037611
SFPAF2_0456	43	SFPAF2	F	89.5833	Unfed	6.53611	6.59444	0.0583333	4.7	105	112	88.95	22.3404	23.8298	0.274	0.135	0.278	0.134	0.0582979	0.0287234	0.0591489	0.0285106	SFPAF2_0456	1	-0.421822	-0.425711	-0.489062	-0.490146
SFPAF2_0457	43	SFPAF2	F	72.3166	Unfed	5.875	5.58056	-0.294444	4.32	148	152	121.45	34.2593	35.1852	0.214	0.082	0.214	0.068	0.049537	0.0189815	0.049537	0.0157407	SFPAF2_0457	0	-0.0873419	-0.0875459	-0.115973	-0.116031
SFPAF2_0458	43	SFPAF2	F	55.5055	Unfed	0.561111	0.636111	0.075	3.953	200	199	136.82	50.5945	50.3415	0.195	0.066	0.216	0.056	0.0493296	0.0166962	0.054642	0.0141665	SFPAF2_0458	1	0.212725	0.216401	0.216553	0.217574
SFPAF2_0459	43	SFPAF2	F	80.7666	Unfed	1.975	6.31111	4.33611	4.71	236	210	119.09	50.1062	44.586	0.261	0.133	0.268	0.131	0.055414	0.0282378	0.0569002	0.0278132	SFPAF2_0459	1	0.206053	0.202071	0.320057	0.318947
SFPAF2_0460	43	SFPAF2	F	63.7277	Unfed	4.64167	1.975	-2.66667	3.848	NA	NA	129.57	NA	NA	0.262	0.129	0.276	0.121	0.0680873	0.0335239	0.0717256	0.0314449	SFPAF2_0460	0	NA	NA	NA	NA
SFPAF2_0461	43	SFPAF2	F	63.3055	Unfed	8.79444	4.64167	-4.15278	4.581	NA	NA	130.57	NA	NA	0	0	0.338	0.183	0	0	0.073783	0.0399476	SFPAF2_0461	1	NA	NA	NA	NA
SFPAF2_0462	43	SFPAF2	F	60.5388	Unfed	4.81667	8.79444	3.97778	4.945	118	103	127.9	23.8625	20.8291	0.278	0.125	0.277	0.121	0.0562184	0.0252781	0.0560162	0.0244692	SFPAF2_0462	1	-0.52313	-0.52924	-0.390322	-0.392024
SFPAF2_0463	43	SFPAF2	F	82.1555	Unfed	11.4444	4.81667	-6.62778	5.105	118	113	122.83	23.1146	22.1352	0.278	0.119	0.282	0.118	0.0544564	0.0233105	0.05524	0.0231146	SFPAF2_0463	1	-0.441462	-0.448964	-0.401592	-0.403681
SFPAF2_0464	43	SFPAF2	F	61.4166	Unfed	1.14167	11.4444	10.3028	4.459	NA	NA	115.92	NA	NA	0.208	0.094	0.2	0.093	0.0466472	0.021081	0.0448531	0.0208567	SFPAF2_0464	1	NA	NA	NA	NA
SFPAF2_0465	43	SFPAF2	F	70.9166	Unfed	0.455556	1.14167	0.686111	4.019	NA	NA	149.11	NA	NA	0.253	0.105	0.242	0.104	0.062951	0.0261259	0.060214	0.0258771	SFPAF2_0465	0	NA	NA	NA	NA
SFPAF2_0466	43	SFPAF2	F	82.3555	Unfed	6.31111	0.455556	-5.85556	4.296	210	215	109.32	48.8827	50.0466	0.259	0.121	0.256	0.119	0.0602886	0.0281657	0.0595903	0.0277002	SFPAF2_0466	1	0.261338	0.261378	0.235894	0.235903
SFPAF2_0467	43	SFPAF2	F	78.7055	Unfed	2.98611	6.81111	3.825	4.579	178	179	95.5	38.8731	39.0915	0.293	0.153	0.305	0.151	0.0639878	0.0334134	0.0666084	0.0329766	SFPAF2_0467	1	0.0560671	0.0533181	0.0479917	0.047225
SFPAF2_0468	43	SFPAF2	F	72.4444	Unfed	9.50833	9.56389	0.0555556	4.547	132	149	132.33	29.0301	32.7689	0.309	0.163	0.305	0.154	0.0679569	0.0358478	0.0670772	0.0338685	SFPAF2_0468	1	-0.124952	-0.127394	-0.248508	-0.249189
SFPAF2_0469	43	SFPAF2	F	79.0499	Unfed	7.96111	7.91944	-0.0416667	4.68	254	262	107.66	54.2735	55.9829	0.311	0.144	0.3	0.122	0.066453	0.0307692	0.0641026	0.0260684	SFPAF2_0469	1	0.429496	0.425793	0.395821	0.394789
SFPAF2_0470	43	SFPAF2	F	62.5611	Unfed	4.03611	3.35	-0.686111	4.043	NA	185	116.23	NA	45.7581	0.322	0.147	0.319	0.143	0.0796438	0.0363591	0.0789018	0.0353698	SFPAF2_0470	0	0.132006	0.134698	NA	NA
SFPAF2_0471	43	SFPAF2	F	47.3166	Unfed	1.43889	1.34722	-0.0916667	4.053	143	136	157.17	35.2825	33.5554	0.168	0.056	0.198	0.071	0.0414508	0.0138169	0.0488527	0.0175179	SFPAF2_0471	1	-0.176548	-0.173963	-0.127761	-0.127044
SFPAF2_0472	43	SFPAF2	F	83.2499	Unfed	1.625	11.6139	9.98889	4.239	171	177	132	40.3397	41.7551	0.239	0.111	0.237	0.111	0.0563812	0.0261854	0.0559094	0.0261854	SFPAF2_0472	1	0.0714603	0.0720836	0.0351775	0.035349
SFPAF2_0473	43	SFPAF2	F	93.1666	Unfed	2.26944	2.85	0.580556	4.274	143	154	97.24	33.4581	36.0318	0.246	0.104	0.227	0.094	0.0575573	0.0243332	0.0531118	0.0219934	SFPAF2_0473	0	-0.0705749	-0.070311	-0.146552	-0.14648
SFPAF2_0474	43	SFPAF2	F	53.861	Unfed	14.4472	11.6083	-2.83889	4.281	NA	133	132.99	NA	31.0675	0.295	0.154	0.303	0.145	0.0689091	0.0359729	0.0707779	0.0338706	SFPAF2_0474	1	-0.217743	-0.217551	NA	NA
SFPAF2_0475	43	SFPAF2	F	80.0944	Unfed	0	3.89722	3.89722	4.282	152	146	163.65	35.4974	34.0962	0.267	0.115	0.268	0.11	0.062354	0.0268566	0.0625876	0.0256889	SFPAF2_0475	1	-0.124566	-0.124384	-0.0861776	-0.0861287
SFPAF2_0476	43	SFPAF2	F	89.611	Unfed	0.902778	0	-0.902778	4.42	212	185	112.16	47.9638	41.8552	0.341	0.182	0.35	0.172	0.0771493	0.0411765	0.0791855	0.038914	SFPAF2_0476	1	0.101235	0.100031	0.235302	0.234965
SFPAF2_0477	43	SFPAF2	F	62.7388	Unfed	2.79722	0.280556	-2.51667	3.852	186	181	161.65	48.2866	46.9886	0.187	0.065	0.202	0.059	0.0485462	0.0168744	0.0524403	0.0153167	SFPAF2_0477	1	0.12685	0.131658	0.153143	0.154479
SFPAF2_0478	43	SFPAF2	F	51.5444	Unfed	2.51111	0	-2.51111	4.1331	176	190	192.1	42.583	45.9703	0.207	0.058	0.218	0.017	0.0500835	0.0140331	0.0527449	0.00411314	SFPAF2_0478	1	0.151067	0.152796	0.0729519	0.0734311
SFPAF2_0479	43	SFPAF2	F	58.1611	Unfed	7.79444	0	-7.79444	4.337	234	213	164.56	53.9543	49.1123	0.299	0.15	0.303	0.144	0.0689417	0.0345861	0.069864	0.0332027	SFPAF2_0479	0	0.248714	0.248338	0.340746	0.34064
SFPAF2_0480	43	SFPAF2	F	65.1666	Unfed	5.43333	1.87778	-3.55556	4.301	217	215	129.93	50.4534	49.9884	0.194	0.043	0.133	0.027	0.0451058	0.00999767	0.030923	0.00627761	SFPAF2_0480	1	0.260937	0.260926	0.268272	0.268267
SFPAF2_0481	43	SFPAF2	F	78.4666	Unfed	11.2667	10.3694	-0.897222	4.389	225	214	138.35	51.2645	48.7583	0.318	0.163	0.314	0.16	0.0724539	0.0371383	0.0715425	0.0364548	SFPAF2_0481	0	0.249284	0.248388	0.297307	0.297056
SFPAF2_0482	43	SFPAF2	F	86.3499	Unfed	0	1.98333	1.98333	3.844	164	145	111.64	42.6639	37.7211	0.234	0.088	0.24	0.084	0.0608741	0.0228928	0.062435	0.0218522	SFPAF2_0482	1	-0.0941954	-0.0892968	0.0279982	0.0293594
SFPAF2_0483	43	SFPAF2	F	81.4832	Unfed	8.63333	8.22222	-0.411111	4.165	NA	NA	148.25	NA	NA	0.274	0	0.269	0.129	0.0657863	0	0.0645858	0.0309724	SFPAF2_0483	1	NA	NA	NA	NA
SFPAF2_0484	43	SFPAF2	F	39.7555	Unfed	2.975	NA	NA	NA	NA	NA	NA	NA	NA	NA	NA	NA	NA	NA	NA	NA	NA	SFPAF2_0484		NA	NA	NA	NA
SFPAF2_0485	43	SFPAF2	F	85.9221	Unfed	1.90833	0.552778	-1.35556	4.537	165	175	91.25	36.3676	38.5717	0.305	0.173	0.313	0.167	0.067225	0.0381309	0.0689883	0.0368085	SFPAF2_0485	1	0.0366477	0.0343014	-0.0245851	-0.0252398
SFPAF2_0486	43	SFPAF2	F	39.0611	Unfed	0.122222	2.01389	1.89167	4.546	179	212	98.01	39.3753	46.6344	0.234	0.134	0.227	0.12	0.0514738	0.0294765	0.049934	0.0263968	SFPAF2_0486	0	0.227764	0.225331	0.0561538	0.055475
SFPAF2_0487	45	SFPAF2	F	99.4554	Unfed	NA	4.08056	NA	4.021	184	174	83.05	45.7598	43.2728	0.305	0.157	0.313	0.169	0.0758518	0.039045	0.0778413	0.0420293	SFPAF2_0487	1	0.0725886	0.0755195	0.127135	0.127949
SFPAF2_0488	45	SFPAF2	F	94.0888	Unfed	NA	2.85278	NA	4.554	172	190	94.19	37.769	41.7216	0.252	0.133	0.266	0.131	0.055336	0.0292051	0.0584102	0.0287659	SFPAF2_0488	1	0.117595	0.115085	0.0156402	0.0149401
SFPAF2_0489	45	SFPAF2	F	56.8944	Unfed	NA	16.2028	NA	3.333	173	128	103.94	51.9052	38.4038	0.115	0	0.148	0.015	0.0345035	0	0.0444044	0.00450045	SFPAF2_0489	0	-0.169667	-0.158534	0.131906	0.135002
SFPAF2_0490	45	SFPAF2	F	63.3777	Unfed	NA	0.966667	NA	2.993	132	128	124.54	44.1029	42.7665	0.256	0.132	0.266	0.122	0.0855329	0.0441029	0.088874	0.0407618	SFPAF2_0490	0	-0.13253	-0.116694	-0.100503	-0.0960989
SFPAF2_0491	45	SFPAF2	M	71.1944	Unfed	NA	8.53611	NA	3.667	176	173	141.47	47.9956	47.1775	0.291	0.148	0.307	0.134	0.0793564	0.04036	0.0837197	0.0365421	SFPAF2_0491	0	0.0986325	0.105592	0.115299	0.117234
SFPAF2_0492	45	SFPAF2	F	83.2777	Unfed	NA	10.4417	NA	3.634	152	160	118.15	41.8272	44.0286	0.228	0.118	0.226	0.113	0.0627408	0.0324711	0.0621904	0.0310952	SFPAF2_0492	1	0.0236349	0.030989	-0.0281049	-0.0260605
SFPAF2_0493	45	SFPAF2	F	83.0388	Unfed	NA	0.169444	NA	3.771	163	172	111.26	43.2246	45.6112	0.276	0.15	0.295	0.14	0.0731901	0.0397772	0.0782286	0.0371254	SFPAF2_0493	1	0.0831829	0.0889196	0.0286677	0.0302621
SFPAF2_0494	45	SFPAF2	F	84.161	Unfed	2.34167	0.147222	-2.19444	4.184	202	209	86.37	48.2792	49.9522	0.264	0.13	0.268	0.122	0.0630975	0.0310707	0.0640535	0.0291587	SFPAF2_0494	1	0.242152	0.243346	0.206404	0.206734
SFPAF2_0495	45	SFPAF2	F	68.0388	Unfed	3.90556	6.56389	2.65833	3.895	179	179	66.27	45.9564	45.9564	0.247	0.116	0.246	0.114	0.0634146	0.0297818	0.0631579	0.0292683	SFPAF2_0495	1	0.111908	0.11623	0.110853	0.112054
SFPAF2_0496	45	SFPAF2	F	80.0666	Unfed	6.46667	12.625	6.15833	3.552	156	158	65.61	43.9189	44.482	0.216	0.099	0.229	0.105	0.0608108	0.0278716	0.0644707	0.0295608	SFPAF2_0496	1	0.0189335	0.0272852	0.00594805	0.00827007
SFPAF2_0497	45	SFPAF2	F	85.2221	Unfed	2.73611	2.06667	-0.669444	3.9236	146	153	81.14	37.2107	38.9948	0.261	0.132	0.262	0.133	0.0665205	0.0336426	0.0667754	0.0338974	SFPAF2_0497	1	-0.0475654	-0.0435627	-0.0955155	-0.0944036
SFPAF2_0498	45	SFPAF2	F	76.8555	Unfed	1.68889	3.21389	1.525	3.375	158	145	75.94	46.8148	42.963	0.202	0.094	0.209	0.104	0.0598519	0.0278519	0.0619259	0.0308148	SFPAF2_0498	1	-0.0492854	-0.0386995	0.0367776	0.0397213
SFPAF2_0499	45	SFPAF2	F	74.5833	Unfed	0.405556	0.0166667	-0.388889	4.799	156	147	78.31	32.5068	30.6314	0.328	0.163	0.33	0.163	0.0683476	0.0339654	0.0687643	0.0339654	SFPAF2_0499	1	-0.157083	-0.161883	-0.100544	-0.101881
SFPAF2_0500	47	SFPAF2	F	69.1555	Unfed	4.75	NA	NA	3.826	235	283	92.04	61.4219	73.9676	0.174	0	0.184	0	0.0454783	0	0.048092	0	SFPAF2_0500	1	0.576138	0.581241	0.389378	0.390797
SFPAF2_0501	47	SFPAF2	F	78.2499	Unfed	2.09167	NA	NA	3.992	173	160	127.24	43.3367	40.0802	0.209	0.095	0.214	0.089	0.0523547	0.0237976	0.0536072	0.0222946	SFPAF2_0501	1	-0.00879466	-0.00554732	0.0680528	0.0689546
SFPAF2_0502	47	SFPAF2	F	44.2722	Unfed	2.05833	NA	NA	4.191	181	168	93.19	43.1878	40.0859	0.216	0.099	0.214	0.103	0.051539	0.023622	0.0510618	0.0245765	SFPAF2_0502	0	0.0232051	0.0243261	0.0960414	0.0963514
SFPAF2_0503	47	SFPAF2	F	80.3221	Unfed	1.175	NA	NA	4.437	138	145	89.64	31.1021	32.6797	0.182	0.106	0.184	0.098	0.0410187	0.02389	0.0414695	0.022087	SFPAF2_0503	1	-0.143712	-0.145084	-0.195389	-0.195773
SFPAF2_0504	47	SFPAF2	F	72.4888	Unfed	2.83611	NA	NA	3.888	142	141	102.92	36.5226	36.2654	0.257	0.117	0.23	0.099	0.0661008	0.0300926	0.0591564	0.025463	SFPAF2_0504	1	-0.126098	-0.121696	-0.120069	-0.118846
SFPAF2_0505	47	SFPAF2	M	85.5166	Unfed	11.3278	NA	NA	4.671	169	174	98.81	36.1807	37.2511	0.289	0.136	0.284	0.133	0.0618711	0.0291158	0.0608007	0.0284736	SFPAF2_0505	1	0.0208707	0.0172522	-0.0109334	-0.0119421
SFPAF2_0506	47	SFPAF2	M	74.061	Unfed	0	NA	NA	3.672	225	232	107.54	61.2745	63.1808	0.173	0	0.153	0	0.0471133	0	0.0416667	0	SFPAF2_0506	0	0.391608	0.398508	0.360433	0.362351
SFPAF2_0507	47	SFPAF2	M	73.311	Unfed	0.341667	NA	NA	3.883	136	159	117.51	35.0245	40.9477	0.253	0.125	0.242	0.123	0.0651558	0.0321916	0.0623229	0.0316765	SFPAF2_0507	1	-0.00550909	-0.00105171	-0.162786	-0.161548
SFPAF2_0508	47	SFPAF2	M	93.2499	Unfed	1.51667	NA	NA	3.616	136	125	89.03	37.6106	34.5686	0.18	0.092	0.183	0.089	0.0497788	0.0254425	0.0506084	0.0246128	SFPAF2_0508	1	-0.221511	-0.21394	-0.137573	-0.135468
SFPAF2_0509	47	SFPAF2	F	60.9444	Unfed	1.31667	NA	NA	3.761	148	147	128.44	39.3512	39.0853	0.165	0.074	0.161	0.074	0.0438713	0.0196756	0.0428078	0.0196756	SFPAF2_0509	1	-0.0729625	-0.0671098	-0.0669305	-0.0653038
SFPAF2_0510	47	SFPAF2	F	65.8999	Unfed	3.69444	NA	NA	3.999	201	204	105.88	50.2626	51.0128	0.148	0.033	0.158	0.043	0.0370093	0.00825206	0.0395099	0.0107527	SFPAF2_0510	1	0.233547	0.236718	0.217446	0.218327
SFPAF2_0511	47	SFPAF2	F	77.0277	Unfed	3.71944	NA	NA	3.805	161	170	95.27	42.3127	44.6781	0.202	0.02	0.171	0.011	0.053088	0.00525624	0.0449409	0.00289093	SFPAF2_0511	1	0.0683889	0.0737332	0.0131452	0.0146304
SFPAF2_0512	47	SFPAF2	F	60.4944	Unfed	0	NA	NA	3.609	80	104	103.97	22.1668	28.8168	0.187	0.07	0.209	0.083	0.0518149	0.019396	0.0579108	0.0229981	SFPAF2_0512	1	-0.404765	-0.39711	-0.667516	-0.665387
SFPAF2_0513	47	SFPAF2	F	82.6388	Unfed	1.36111	NA	NA	4.002	149	143	149.79	37.2314	35.7321	0.18	0.041	0.196	0.042	0.0449775	0.0102449	0.0489755	0.0104948	SFPAF2_0513	0	-0.121987	-0.118849	-0.0821779	-0.0813066
SFPAF2_0514	47	SFPAF2	F	93.8166	Unfed	1.525	NA	NA	4.105	264	239	101.81	64.3118	58.2217	0.246	0.124	0.257	0.124	0.0599269	0.0302071	0.0626066	0.0302071	SFPAF2_0514	1	0.382861	0.384888	0.480831	0.481394
SFPAF2_0515	47	SFPAF2	F	60.3333	Unfed	0.0277778	NA	NA	3.966	243	210	98.41	61.2708	52.9501	0.236	0	0.238	0.008	0.0595058	0	0.0600101	0.00201715	SFPAF2_0515	1	0.265394	0.268927	0.410135	0.411116
SFPAF2_0516	47	SFPAF2	F	NA	Unfed	0.0527778	NA	NA	3.691	170	176	101.93	46.058	47.6836	0.173	0.038	0.201	0.055	0.0468708	0.0102953	0.0544568	0.0149011	SFPAF2_0516	1	0.113573	0.120247	0.0783049	0.08016
SFPAF2_0517	47	SFPAF2	M	78.4666	Unfed	0.0166667	NA	NA	3.84	170	166	96.16	44.2708	43.2292	0	0	0.228	0.084	0	0	0.059375	0.021875	SFPAF2_0517	1	0.041418	0.0463621	0.0642987	0.0656725
SFPAF2_0518	47	SFPAF2	M	47.5888	Unfed	0	NA	NA	3.807	167	160	107.96	43.8666	42.0278	0.19	0.089	0.19	0.087	0.0499081	0.023378	0.0499081	0.0228526	SFPAF2_0518	1	0.00758291	0.0129043	0.0495487	0.0510275
SFPAF2_0519	47	SFPAF2	M	71.7444	Unfed	0	NA	NA	4.403	145	160	107.07	32.9321	36.3389	0.172	0.098	0.204	0.101	0.0390643	0.0222576	0.046332	0.0229389	SFPAF2_0519	1	-0.042617	-0.0436529	-0.143187	-0.143477
SFPAF2_0520	47	SFPAF2	M	NA	Unfed	0	NA	NA	3.3	179	161	108.15	54.2424	48.7879	0.248	0.114	0.238	0.113	0.0751515	0.0345455	0.0721212	0.0342424	SFPAF2_0520	1	0.0631416	0.0747098	0.169522	0.172739
SFPAF2_0521	48	SFPAF2	F	NA	Unfed	NA	NA	NA	5.203	193	194	154.13	37.094	37.2862	0.299	0.144	0.306	0.144	0.0574668	0.0276763	0.0588122	0.0276763	SFPAF2_0521	1	0.0924452	0.0841121	0.083684	0.0813635
SFPAF2_0522	48	SFPAF2	F	66.0888	Unfed	NA	NA	NA	5.143	207	206	93.58	40.2489	40.0544	0.341	0.177	0.342	0.175	0.0663037	0.0344157	0.0664982	0.0340268	SFPAF2_0522	1	0.156466	0.14864	0.157818	0.155638
SFPAF2_0523	48	SFPAF2	F	NA	Unfed	NA	NA	NA	4.093	180	186	127.12	43.9775	45.4434	0.208	0.103	0.215	0.102	0.0508185	0.0251649	0.0525287	0.0249206	SFPAF2_0523	1	0.133154	0.13531	0.0988752	0.0994731
SFPAF2_0524	48	SFPAF2	F	NA	Unfed	NA	NA	NA	4.478	150	140	153.47	33.4971	31.264	0.273	0.131	0.267	0.124	0.0609647	0.0292541	0.0596248	0.0276909	SFPAF2_0524	1	-0.181978	-0.183752	-0.115263	-0.115758
SFPAF2_0525	48	SFPAF2	F	82.3833	Unfed	NA	NA	NA	4.584	195	187	109.83	42.5393	40.7941	0.246	0.119	0.249	0.123	0.0536649	0.0259599	0.0543194	0.0268325	SFPAF2_0525	1	0.0994132	0.0966165	0.138822	0.138041
SFPAF2_0526	48	SFPAF2	F	92.811	Unfed	NA	NA	NA	5.666	185	174	113.21	32.6509	30.7095	0.395	0.199	0.405	0.206	0.0697141	0.0351218	0.071479	0.0363572	SFPAF2_0526	1	-0.0457808	-0.05784	0.0111791	0.00782172
SFPAF2_0527	48	SFPAF2	F	67.2444	Unfed	NA	NA	NA	4.983	226	211	149.51	45.3542	42.344	0.321	0.159	0.334	0.156	0.064419	0.0319085	0.0670279	0.0313064	SFPAF2_0527	1	0.191357	0.184912	0.256819	0.255024
SFPAF2_0528	48	SFPAF2	F	55.6833	Unfed	NA	NA	NA	4.125	190	200	128.21	46.0606	48.4848	0.246	0.12	0.243	0.117	0.0596364	0.0290909	0.0589091	0.0283636	SFPAF2_0528	1	0.203037	0.204852	0.150186	0.150689
SFPAF2_0529	48	SFPAF2	F	78.4777	Unfed	NA	NA	NA	4.273	191	189	124.59	44.6993	44.2312	0.295	0.151	0.287	0.12	0.0690381	0.0353382	0.0671659	0.0280833	SFPAF2_0529	1	0.1343	0.134574	0.14296	0.143034
SFPAF2_0530	48	SFPAF2	F	99.4166	Unfed	NA	NA	NA	4.864	213	204	161.2	43.7911	41.9408	0.26	0.132	0.259	0.124	0.0534539	0.0271382	0.0532484	0.0254934	SFPAF2_0530	1	0.165961	0.160573	0.206131	0.20463
SFPAF2_0531	48	SFPAF2	F	NA	Unfed	NA	NA	NA	5.218	169	165	139.14	32.3879	31.6213	0.343	0.173	0.336	0.169	0.065734	0.0331545	0.0643925	0.0323879	SFPAF2_0531	1	-0.0704611	-0.07892	-0.0501263	-0.0524819
SFPAF2_0532	48	SFPAF2	F	NA	Unfed	NA	NA	NA	4.066	165	145	148.49	40.5804	35.6616	0.308	0.15	0.31	0.153	0.0757501	0.0368913	0.076242	0.0376291	SFPAF2_0532	1	-0.113574	-0.11113	0.0142062	0.0148846
SFPAF2_0533	48	SFPAF2	F	78.9999	Unfed	NA	NA	NA	5.168	173	184	144.73	33.4752	35.6037	0.396	0.198	0.395	0.196	0.0766254	0.0383127	0.0764319	0.0379257	SFPAF2_0533	1	0.0418524	0.0338144	-0.0233258	-0.0255642
SFPAF2_0534	48	SFPAF2	F	75.8388	Unfed	NA	NA	NA	4.195	178	184	181.68	42.4315	43.8617	0.227	0.099	0.226	0.096	0.054112	0.0235995	0.0538737	0.0228844	SFPAF2_0534	1	0.113848	0.114927	0.0789902	0.0792887
SFPAF2_0535	48	SFPAF2	F	78.2999	Unfed	NA	NA	NA	4.457	157	160	135.09	35.2255	35.8986	0.31	0.137	0.319	0.132	0.0695535	0.0307382	0.0715728	0.0296163	SFPAF2_0535	1	-0.0468243	-0.0483929	-0.0679886	-0.0684269
SFPAF2_0536	48	SFPAF2	F	48.6555	Unfed	NA	NA	NA	3.995	163	170	177.89	40.801	42.5532	0.262	0.118	0.259	0.113	0.065582	0.0295369	0.064831	0.0282854	SFPAF2_0536	1	0.0515707	0.0547852	0.00824558	0.00913816
SFPAF2_0537	48	SFPAF2	F	37.2555	Unfed	NA	NA	NA	4.608	193	193	161.84	41.8837	41.8837	0.216	0.094	0.22	0.094	0.046875	0.0203993	0.0477431	0.0203993	SFPAF2_0537	1	0.129192	0.126167	0.126664	0.12582
SFPAF2_0538	48	SFPAF2	F	83.511	Unfed	NA	NA	NA	4.655	192	199	102.34	41.246	42.7497	0.323	0.171	0.325	0.167	0.0693878	0.0367347	0.0698174	0.0358754	SFPAF2_0538	1	0.156305	0.152836	0.117878	0.116911
SFPAF2_0539	48	SFPAF2	F	53.1444	Unfed	NA	NA	NA	4.159	137	137	161.89	32.9406	32.9406	0.189	0.008	0.186	0.013	0.0454436	0.00192354	0.0447223	0.00312575	SFPAF2_0539	1	-0.178133	-0.176676	-0.179762	-0.179359
SFPAF2_0540	48	SFPAF2	F	42.7555	Unfed	NA	NA	NA	5.026	193	220	140.89	38.4003	43.7724	0.25	0.122	0.256	0.109	0.0497413	0.0242738	0.0509351	0.0216872	SFPAF2_0540	1	0.23016	0.22334	0.0959334	0.0940338
SFPAF2_0541	48	SFPAF2	F	51.5833	Unfed	NA	NA	NA	4.195	184	166	164.7	43.8617	39.5709	0.301	0.154	0.297	0.156	0.0717521	0.0367104	0.0707986	0.0371871	SFPAF2_0541	1	0.0108996	0.011979	0.112142	0.112441
SFPAF2_0542	48	SFPAF2	F	71.9055	Unfed	NA	NA	NA	5.289	173	159	88.97	32.7094	30.0624	0.324	0.159	0.292	0.143	0.0612592	0.0300624	0.0552089	0.0270372	SFPAF2_0542	1	-0.112167	-0.121217	-0.0315166	-0.0340365
SFPAF2_0543	48	SFPAF2	F	NA	Unfed	NA	NA	NA	4.327	173	180	105.98	39.9815	41.5993	0.288	0.144	0.277	0.142	0.0665588	0.0332794	0.0640166	0.0328172	SFPAF2_0543	0	0.0811756	0.0809008	0.0395336	0.0394553
SFPAF2_0544	48	SFPAF2	F	NA	Unfed	NA	NA	NA	4.122	173	187	214.58	41.9699	45.3663	0.204	0.071	0.186	0.076	0.0494905	0.0172246	0.0451237	0.0184377	SFPAF2_0544	1	0.136079	0.137926	0.0567112	0.0572232
SFPAF2_0545	48	SFPAF2	F	99.7832	Unfed	NA	NA	NA	4.26	124	123	125.79	29.108	28.8732	0.324	0.153	0.319	0.16	0.0760563	0.0359155	0.0748826	0.0375587	SFPAF2_0545	0	-0.294211	-0.293803	-0.287953	-0.287842
SFPAF2_0546	48	SFPAF2	F	47.2944	Unfed	NA	NA	NA	4.87	331	314	185.15	67.9671	64.4764	0.136	0.019	0	0	0.0279261	0.00390144	0	0	SFPAF2_0546	0	0.596809	0.591367	0.646521	0.645005
SFPAF2_0547	48	SFPAF2	F	93.9555	Unfed	NA	NA	NA	4.305	177	167	182.35	41.115	38.7921	0.293	0.17	0.296	0.167	0.0680604	0.039489	0.0687573	0.0387921	SFPAF2_0547	1	0.00797193	0.0079199	0.0641958	0.0641794
SFPAF2_0548	48	SFPAF2	F	NA	Unfed	NA	NA	NA	4.884	250	234	117	51.1876	47.9115	0.277	0.132	0.258	0.11	0.0567158	0.027027	0.0528256	0.0225225	SFPAF2_0548	1	0.301746	0.296178	0.364847	0.363296
SFPAF2_0549	48	SFPAF2	F	52.9555	Unfed	NA	NA	NA	4.903	180	187	117.24	36.7122	38.1399	0.251	0.111	0.252	0.118	0.0511931	0.0226392	0.0513971	0.0240669	SFPAF2_0549	1	0.0761933	0.0704561	0.034969	0.0333708
SFPAF2_0550	48	SFPAF2	F	77.7499	Unfed	NA	NA	NA	4.363	196	182	188.82	44.9232	41.7144	0.282	0.165	0.291	0.158	0.0646344	0.037818	0.0666972	0.0362136	SFPAF2_0550	1	0.0893658	0.0887288	0.161424	0.161245
SFPAF2_0551	48	SFPAF2	F	57.9277	Unfed	NA	NA	NA	4.46	170	174	224.81	38.1166	39.0135	0.285	0.149	0.266	0.134	0.0639013	0.0334081	0.0596413	0.0300448	SFPAF2_0551	0	0.036825	0.0352269	0.0113259	0.0108794
SFPAF2_0552	48	SFPAF2	F	72.2777	Unfed	NA	NA	NA	4.421	222	217	143.38	50.2149	49.0839	0.193	0.067	0.211	0.073	0.0436553	0.0151549	0.0477268	0.0165121	SFPAF2_0552	1	0.260698	0.259484	0.281313	0.280974
SFPAF2_0553	48	SFPAF2	F	37.3055	Unfed	NA	NA	NA	4.446	185	192	245.92	41.6104	43.1849	0.235	0.034	0.214	0	0.0528565	0.00764732	0.0481332	0	SFPAF2_0553	1	0.13635	0.13489	0.096996	0.0965877
SFPAF2_0554	48	SFPAF2	F	83.611	Unfed	NA	NA	NA	5.15	146	134	91.42	28.3495	26.0194	0.257	0.126	0.263	0.128	0.0499029	0.024466	0.051068	0.0248544	SFPAF2_0554	1	-0.274039	-0.281925	-0.191776	-0.193972
SFPAF2_0555	48	SFPAF2	F	97.011	Unfed	NA	NA	NA	5.027	182	177	124	36.2045	35.2099	0.296	0.136	0.298	0.12	0.058882	0.0270539	0.0592799	0.0238711	SFPAF2_0555	0	0.012614	0.00578504	0.0371794	0.0352774
SFPAF2_0556	48	SFPAF2	F	NA	Unfed	NA	NA	NA	4.452	126	116	123.35	28.3019	26.0557	0.303	0.158	0.299	0.145	0.0680593	0.0354897	0.0671608	0.0325696	SFPAF2_0556	0	-0.36802	-0.36954	-0.287555	-0.28798
SFPAF2_0557	48	SFPAF2	F	79.4333	Unfed	NA	NA	NA	4.679	193	162	121.95	41.2481	34.6228	0.284	0.137	0.287	0.138	0.0606967	0.0292798	0.0613379	0.0294935	SFPAF2_0557	1	-0.0511789	-0.0548722	0.121252	0.120223
SFPAF2_0558	48	SFPAF2	F	57.3333	Unfed	NA	NA	NA	3.999	165	188	188.96	41.2603	47.0118	0.219	0.026	0.203	0.073	0.0547637	0.00650163	0.0507627	0.0182546	SFPAF2_0558	1	0.151869	0.15504	0.0200867	0.0209671
SFPAF2_0559	48	SFPAF2	F	73.5221	Unfed	NA	NA	NA	4.267	121	129	115	28.3572	30.232	0.154	0.009	0.184	0	0.0360909	0.00210921	0.0431216	0	SFPAF2_0559	0	-0.247149	-0.246814	-0.313026	-0.312934
SFPAF2_0560	48	SFPAF2	F	59.7333	Unfed	NA	NA	NA	4.541	168	115	139.12	36.9963	25.3248	0.23	0.093	0.258	0.103	0.0506496	0.0204801	0.0568157	0.0226822	SFPAF2_0560	1	-0.38351	-0.385895	-0.00687851	-0.00754393
SFPAF2_0561	49	SFPAF2	F	84.2888	Unfed	5.19722	20.7111	15.5139	3.977	151	148	152.84	37.9683	37.214	0.226	0.092	0.214	0.08	0.0568268	0.023133	0.0538094	0.0201157	SFPAF2_0561	1	-0.0854569	-0.082045	-0.0666266	-0.0656791
SFPAF2_0562	49	SFPAF2	F	99.7832	Unfed	8.14722	17.8944	9.74722	5.522	176	152	92.44	31.8725	27.5263	0.379	0.194	0.383	0.195	0.0686346	0.0351322	0.0693589	0.0353133	SFPAF2_0562	1	-0.17207	-0.183004	-0.0295818	-0.0326261
SFPAF2_0563	49	SFPAF2	F	66.761	Unfed	1.05556	7.48333	6.42778	5.215	252	260	181.94	48.3221	49.8562	0.333	0.175	0.352	0.172	0.0638543	0.033557	0.0674976	0.0329818	SFPAF2_0563	1	0.384474	0.37604	0.349608	0.347259
SFPAF2_0564	49	SFPAF2	F	77.6166	Unfed	6.25	17.5917	11.3417	4.188	203	209	110.28	48.4718	49.9045	0.255	0.123	0.251	0.122	0.0608883	0.0293696	0.0599331	0.0291309	SFPAF2_0564	1	0.241823	0.242975	0.211004	0.211323
SFPAF2_0565	49	SFPAF2	F	83.0221	Unfed	1.175	4.00833	2.83333	4.951	170	181	133.8	34.3365	36.5583	0.338	0.142	0.339	0.142	0.068269	0.0286811	0.068471	0.0286811	SFPAF2_0565	1	0.0402192	0.0340561	-0.0256373	-0.0273541
SFPAF2_0566	49	SFPAF2	F	92.5499	Unfed	7.7	8.23333	0.533333	4.241	162	164	146.03	38.1985	38.6701	0.276	0.121	0.272	0.121	0.065079	0.028531	0.0641358	0.028531	SFPAF2_0566	1	-0.00498581	-0.00438316	-0.0190567	-0.0188909
SFPAF2_0567	49	SFPAF2	F	85.0944	Unfed	0.1	12.3861	12.2861	4.844	160	133	97.19	33.0306	27.4566	0.236	0.13	0.273	0.121	0.0487201	0.0268373	0.0563584	0.0249794	SFPAF2_0567	1	-0.260388	-0.265596	-0.0785293	-0.0799804
SFPAF2_0568	49	SFPAF2	F	57.4444	Unfed	5.03611	12.9	7.86389	4.64	NA	210	82.08	NA	45.2586	0.291	0.152	0.274	0.132	0.0627155	0.0327586	0.0590517	0.0284483	SFPAF2_0568	1	0.211221	0.207894	NA	NA
SFPAF2_0569	49	SFPAF2	F	95.1332	Unfed	0	1.03889	1.03889	3.964	124	130	185.48	31.2815	32.7952	0.222	0.106	0.219	0.102	0.056004	0.0267407	0.0552472	0.0257316	SFPAF2_0569	1	-0.214005	-0.21045	-0.262466	-0.261479
SFPAF2_0570	49	SFPAF2	F	96.7499	Unfed	2.45	10.8028	8.35278	5.142	161	146	146.92	31.3108	28.3936	0.291	0.122	0.293	0.117	0.0565928	0.0237262	0.0569817	0.0227538	SFPAF2_0570	1	-0.187736	-0.195554	-0.093428	-0.0956051
SFPAF2_0571	49	SFPAF2	F	67.6333	Unfed	4.89167	9.84444	4.95278	4.004	107	123	121.39	26.7233	30.7193	0.218	0.104	0.217	0.102	0.0544456	0.025974	0.0541958	0.0254745	SFPAF2_0571	1	-0.27282	-0.269704	-0.413472	-0.412607
SFPAF2_0572	49	SFPAF2	F	79.3499	Unfed	9.12778	5.5	-3.62778	4.241	180	159	144.08	42.4428	37.4912	0.18	0.015	0.144	0.03	0.0424428	0.0035369	0.0339543	0.0070738	SFPAF2_0572	1	-0.035948	-0.0353454	0.0863038	0.0864697
SFPAF2_0573	49	SFPAF2	F	99.8054	Unfed	NA	NA	NA	5.408	229	221	134.46	42.3447	40.8654	0.373	0.188	0.376	0.18	0.0689719	0.0347633	0.0695266	0.033284	SFPAF2_0573	1	0.209412	0.19939	0.241039	0.238249
SFPAF2_0574	49	SFPAF2	F	89.611	Unfed	NA	NA	NA	4.713	211	231	145.73	44.7698	49.0134	0.223	0.106	0.23	0.1	0.0473159	0.022491	0.0488012	0.0212179	SFPAF2_0574	1	0.301144	0.297134	0.207858	0.20674
SFPAF2_0575	49	SFPAF2	F	83.0777	Unfed	NA	NA	NA	4.055	135	145	138.22	33.2922	35.7583	0.269	0.108	0.284	0.112	0.0663379	0.0266338	0.070037	0.0276202	SFPAF2_0575	0	-0.112639	-0.110076	-0.185506	-0.184794
SFPAF2_0576	49	SFPAF2	F	99.1944	Unfed	NA	NA	NA	4.817	191	186	128.29	39.6512	38.6132	0.304	0.144	0.305	0.138	0.0631098	0.0298941	0.0633174	0.0286485	SFPAF2_0576	1	0.0769391	0.0719753	0.100548	0.0991654
SFPAF2_0577	49	SFPAF2	F	95.0388	Unfed	NA	NA	NA	4.806	199	184	122.3	41.4066	38.2855	0.316	0.158	0.323	0.156	0.0657511	0.0328756	0.0672077	0.0324594	SFPAF2_0577	1	0.0669172	0.0620534	0.142389	0.141034
SFPAF2_0578	49	SFPAF2	F	99.7166	Unfed	NA	NA	NA	4.292	145	131	122.13	33.7838	30.5219	0.288	0.147	0.282	0.133	0.0671016	0.0342498	0.0657036	0.0309879	SFPAF2_0578	1	-0.233781	-0.233701	-0.13415	-0.134129
SFPAF2_0579	49	SFPAF2	F	96.5944	Unfed	NA	NA	NA	4.332	215	228	100.83	49.6307	52.6316	0.269	0.124	0.274	0.126	0.062096	0.0286242	0.0632502	0.0290859	SFPAF2_0579	1	0.317166	0.316841	0.256471	0.256379
SFPAF2_0580	49	SFPAF2	F	NA	Unfed	NA	NA	NA	4.62	136	149	140.83	29.4372	32.2511	0.346	0.184	0.348	0.177	0.0748918	0.0398268	0.0753247	0.0383117	SFPAF2_0580	0	-0.130449	-0.133588	-0.224292	-0.225167
SFPAF2_0581	49	SFPAF2	F	79.7055	Unfed	5.25278	20.075	14.8222	4.071	199	163	168.26	48.8823	40.0393	0.253	0.108	0.254	0.094	0.0621469	0.0265291	0.0623925	0.0230901	SFPAF2_0581	1	0.0030181	0.0054089	0.201131	0.201794
SFPAF2_0582	49	SFPAF2	F	62.2499	Unfed	2.05278	11.8333	9.78056	4.118	159	127	115.15	38.611	30.8402	0.25	0.121	0.237	0.116	0.0607091	0.0293832	0.0575522	0.028169	SFPAF2_0582	1	-0.250507	-0.248618	-0.0273326	-0.0268088
SFPAF2_0583	49	SFPAF2	F	97.4277	Unfed	8.74167	14.325	5.58333	4.912	193	170	161.61	39.2915	34.6091	0.313	0.159	0.316	0.165	0.0637215	0.0323697	0.0643322	0.0335912	SFPAF2_0583	1	-0.0197498	-0.0255673	0.104053	0.102433
SFPAF2_0584	49	SFPAF2	M	99.7832	Unfed	2.37222	7.87222	5.5	4.345	165	163	117.94	37.9747	37.5144	0.313	0.161	0.312	0.159	0.0720368	0.0370541	0.0718067	0.0365938	SFPAF2_0584	1	-0.0194638	-0.0199201	-0.00928174	-0.00941055
SFPAF2_0585	49	SFPAF2	M	92.8721	Unfed	1.57222	6.86667	5.29444	4.076	149	153	145.18	36.5554	37.5368	0.238	0.105	0.231	0.101	0.0583906	0.0257605	0.0566732	0.0247792	SFPAF2_0585	1	-0.0607178	-0.0583807	-0.0886623	-0.0880138
SFPAF2_0586	49	SFPAF2	F	99.5888	Unfed	1.73333	6.8	5.06667	4.573	165	158	85.1	36.0813	34.5506	0.249	0.104	0.254	0.102	0.05445	0.0227422	0.0555434	0.0223048	SFPAF2_0586	1	-0.0682711	-0.0709628	-0.0273823	-0.0281331
SFPAF2_0587	49	SFPAF2	F	99.3332	Unfed	7.80833	2.75278	-5.05556	4.715	110	113	80.55	23.3298	23.9661	0.402	0.212	0.401	0.209	0.0852598	0.0449629	0.0850477	0.0443266	SFPAF2_0587	1	-0.414033	-0.418061	-0.44367	-0.444793
SFPAF2_0588	49	SFPAF2	F	99.7554	Unfed	14.3528	11.7444	-2.60833	4.469	94	65	103.59	21.0338	14.5446	0.381	0.2	0.391	0.196	0.085254	0.0447527	0.0874916	0.0438577	SFPAF2_0588	1	-0.948539	-0.950225	-0.581891	-0.582362
SFPAF2_0589	49	SFPAF2	F	86.5166	Unfed	2.89167	11.4944	8.60278	3.938	206	187	127.21	52.3108	47.486	0.246	0.116	0	0	0.0624683	0.0294566	0	0	SFPAF2_0589	1	0.151841	0.155683	0.247458	0.248525
SFPAF2_0590	49	SFPAF2	F	80.6721	Unfed	0.241667	2.95833	2.71667	3.841	155	156	83.66	40.3541	40.6144	0.239	0.125	0.25	0.131	0.0622234	0.0325436	0.0650872	0.0341057	SFPAF2_0590	1	-0.0208037	-0.015871	-0.0281668	-0.0267961
SFPAF2_0591	49	SFPAF2	F	89.611	Unfed	3.36389	12.4472	9.08333	4.565	194	189	131.73	42.4973	41.402	0.356	0.19	0.361	0.181	0.0779847	0.041621	0.07908	0.0396495	SFPAF2_0591	1	0.111485	0.10887	0.13515	0.134421
SFPAF2_0592	49	SFPAF2	F	99.4499	Unfed	0	3.54167	3.54167	4.013	149	165	247.58	37.1293	41.1164	0.31	0.15	0.319	0.149	0.0772489	0.0373785	0.0794917	0.0371293	SFPAF2_0592	1	0.0201661	0.0231841	-0.0831493	-0.0823114
SFPAF2_0593	49	SFPAF2	F	99.7999	Unfed	10.9889	8.53056	-2.45833	4.008	172	181	98.85	42.9142	45.1597	0.262	0.134	0.257	0.134	0.0653693	0.0334331	0.0641218	0.0334331	SFPAF2_0593	1	0.113148	0.11622	0.0608401	0.0616931
SFPAF2_0594	49	SFPAF2	F	98.5166	Unfed	7.34722	3.51944	-3.82778	4.576	180	201	92.39	39.3357	43.9248	0.333	0.177	0.335	0.174	0.072771	0.0386801	0.073208	0.0380245	SFPAF2_0594	1	0.172212	0.169492	0.059397	0.0586382
SFPAF2_0595	49	SFPAF2	F	99.7666	Unfed	1.30833	1.42222	0.113889	4.653	121	129	63.53	26.0047	27.724	0.37	0.182	0.383	0.188	0.0795186	0.0391145	0.0823125	0.040404	SFPAF2_0595	1	-0.27704	-0.280489	-0.343675	-0.344637
SFPAF2_0596	49	SFPAF2	F	99.4888	Unfed	14.3	14.1583	-0.141667	5.349	137	158	77.28	25.6123	29.5382	0.431	0.219	0.427	0.214	0.0805758	0.0409422	0.079828	0.0400075	SFPAF2_0596	1	-0.12237	-0.131912	-0.26882	-0.271477
SFPAF2_0597	49	SFPAF2	F	99.8054	Unfed	9.90833	5.20556	-4.70278	4.664	92	99	91.88	19.7256	21.2264	0.394	0.197	0.397	0.194	0.0844768	0.0422384	0.0851201	0.0415952	SFPAF2_0597	1	-0.542547	-0.5461	-0.618513	-0.619503
SFPAF2_0598	49	SFPAF2	F	99.7888	Unfed	11.6722	11.8139	0.141667	4.784	102	96	90	21.3211	20.0669	0.408	0.196	0.407	0.195	0.0852843	0.0409699	0.0850753	0.0407609	SFPAF2_0598	1	-0.582087	-0.58675	-0.524319	-0.525619
SFPAF2_0599	49	SFPAF2	F	99.7999	Unfed	7.11389	3.44722	-3.66667	4.562	115	135	80.9	25.2082	29.5923	0.402	0.206	0.4	0.197	0.0881192	0.0451556	0.0876808	0.0431828	SFPAF2_0599	1	-0.22476	-0.227347	-0.387543	-0.388265
SFPAF2_0600	49	SFPAF2	M	90.4721	Unfed	0.869444	0.358333	-0.511111	4.525	213	206	94.89	47.0718	45.5249	0.344	0.166	0.329	0.158	0.0760221	0.0366851	0.0727072	0.0349171	SFPAF2_0600	1	0.200652	0.198421	0.231699	0.231076
SFPAF2_0601	53	SFPAF2	F	58.1277	Unfed	14.3639	10.0917	-4.27222	4.573	190	198	141.77	41.5482	43.2976	0.2	0.089	0.22	0.091	0.043735	0.0194621	0.0481085	0.0198994	SFPAF2_0601	1	0.157401	0.154709	0.113696	0.112945
SFPAF2_0602	53	SFPAF2	F	52.7722	Unfed	5.46389	7.43056	1.96667	5.067	184	212	108.14	36.3134	41.8394	0.241	0.109	0.247	0.101	0.0475627	0.0215117	0.0487468	0.0199329	SFPAF2_0602	1	0.190315	0.18314	0.0453035	0.0433051
SFPAF2_0603	53	SFPAF2	F	80.6333	Unfed	1.93611	6.66111	4.725	4.853	132	104	138.86	27.1997	21.43	0.227	0.093	0.229	0.085	0.0467752	0.0191634	0.0471873	0.0175149	SFPAF2_0603	0	-0.506987	-0.512276	-0.271558	-0.273032
SFPAF2_0604	53	SFPAF2	F	68.3166	Unfed	12.1111	13.2417	1.13056	4.579	142	159	153.22	31.0111	34.7237	0.189	0.01	0.192	0.0003	0.0412754	0.00218388	0.0419306	6.55165e-05	SFPAF2_0604	0	-0.0624145	-0.0651635	-0.177965	-0.178732
SFPAF2_0605	53	SFPAF2	F	93.6332	Unfed	0	6.03056	6.03056	4.987	142	174	145.99	28.474	34.8907	0.34	0.161	0.327	0.149	0.0681773	0.0322839	0.0655705	0.0298777	SFPAF2_0605	1	-0.00172312	-0.00820287	-0.208173	-0.209978
SFPAF2_0606	53	SFPAF2	F	60.9555	Unfed	0.0666667	7.89722	7.83056	4.281	198	174	125.72	46.2509	40.6447	0.177	0.058	0.186	0.045	0.0413455	0.0135482	0.0434478	0.0105116	SFPAF2_0606	1	0.050963	0.0511553	0.178292	0.178343
SFPAF2_0607	53	SFPAF2	F	68.5666	Unfed	0.641667	13.0861	12.4444	4.578	143	171	116.46	31.2363	37.3526	0.227	0.053	0.236	0.029	0.049585	0.0115771	0.0515509	0.00633464	SFPAF2_0607	1	0.0104202	0.00768076	-0.17087	-0.171634
SFPAF2_0608	53	SFPAF2	F	72.1222	Unfed	0.541667	9.54167	9	4.485	128	122	99.1	28.5396	27.2018	0.161	0	0.175	0	0.0358974	0	0.039019	0	SFPAF2_0608	0	-0.320139	-0.321981	-0.274421	-0.274935
SFPAF2_0609	53	SFPAF2	F	88.2166	Unfed	0	5.39167	5.39167	4.116	NA	94	116.62	NA	22.8377	0.168	0.066	0.165	0.053	0.0408163	0.016035	0.0400875	0.0128766	SFPAF2_0609	1	-0.551232	-0.549321	NA	NA
SFPAF2_0610	53	SFPAF2	F	73.7388	Unfed	0	0.347222	0.347222	3.256	125	119	153.64	38.3907	36.5479	0.156	0.04	0.169	0.047	0.0479115	0.012285	0.0519042	0.0144349	SFPAF2_0610	1	-0.234506	-0.222351	-0.1848	-0.181419
SFPAF2_0611	53	SFPAF2	F	67.8944	Unfed	2.78333	16.8722	14.0889	5.011	140	124	119.17	27.9385	24.7456	0.261	0.111	0.243	0.107	0.0520854	0.0221513	0.0484933	0.021353	SFPAF2_0611	0	-0.342154	-0.348843	-0.224057	-0.22592
SFPAF2_0612	53	SFPAF2	F	60.6499	Unfed	3.11944	12.0778	8.95834	3.611	142	147	116.78	39.3243	40.7089	0.155	0.044	0.146	0.06	0.0429244	0.012185	0.040432	0.0166159	SFPAF2_0612	1	-0.0589149	-0.0512833	-0.0939113	-0.0917896
SFPAF2_0613	53	SFPAF2	F	71.5666	Unfed	6.98611	3.71111	-3.275	4.755	249	237	94.07	52.3659	49.8423	NA	NA	NA	NA	NA	NA	NA	NA	SFPAF2_0613	1	0.323724	0.319326	0.370313	0.369087
SFPAF2_0614	53	SFPAF2	F	70.261	Unfed	12.8806	14.375	1.49444	4.242	210	174	91.75	49.505	41.0184	0.187	0	0.147	0	0.044083	0	0.0346535	0	SFPAF2_0614	1	0.0541217	0.054714	0.240371	0.240534
SFPAF2_0615	53	SFPAF2	F	NA	Unfed	11.0861	15.7972	4.71111	4.531	NA	NA	164.53	NA	NA	0.216	0.079	0.216	0.074	0.0476716	0.0174354	0.0476716	0.0163319	SFPAF2_0615	1	NA	NA	NA	NA
SFPAF2_0616	53	SFPAF2	F	43.0222	Unfed	8.64444	6.60833	-2.03611	3.298	98	158	154.54	29.715	47.9078	0.142	0.014	0.211	0.073	0.0430564	0.004245	0.0639782	0.0221346	SFPAF2_0616	1	0.0445416	0.0561363	-0.432682	-0.429457
SFPAF2_0617	53	SFPAF2	F	54.8888	Unfed	3.26111	7.93889	4.67778	4.061	165	151	157.41	40.6304	37.183	0.165	0.078	0.172	0.089	0.0406304	0.0192071	0.0423541	0.0219158	SFPAF2_0617	1	-0.0726034	-0.0701051	0.0146417	0.015335
SFPAF2_0618	53	SFPAF2	F	66.4888	Unfed	2.04722	5.81111	3.76389	4.385	164	155	87.21	37.4002	35.3478	0.236	0.018	0.204	0.023	0.0538198	0.0041049	0.0465222	0.00524515	SFPAF2_0618	1	-0.0729518	-0.0738086	-0.018604	-0.0188443
SFPAF2_0619	53	SFPAF2	F	46.5889	Unfed	0.0194444	1.69444	1.675	4.448	165	158	84.84	37.0953	35.5216	0.234	0.096	0.229	0.088	0.0526079	0.0215827	0.0514838	0.0197842	SFPAF2_0619	0	-0.0587054	-0.0601857	-0.0175736	-0.0179873
SFPAF2_0620	53	SFPAF2	F	98.2777	Unfed	1.21389	0.502778	-0.711111	3.673	143	153	130.44	38.9328	41.6553	0.189	0.003	0.188	0.082	0.0514566	0.000816771	0.0511843	0.0223251	SFPAF2_0620	1	-0.0247854	-0.0178978	-0.0929188	-0.0910041
SFPAF2_0621	53	SFPAF2	F	59.0277	Unfed	0.158333	8.78333	8.625	3.992	130	121	155.78	32.5651	30.3106	0.246	0.119	0.211	0.085	0.0616232	0.0298096	0.0528557	0.0212926	SFPAF2_0621	0	-0.288178	-0.284931	-0.217704	-0.216803
SFPAF2_0622	53	SFPAF2	F	62.8166	Unfed	6.63333	17.6917	11.0583	4.343	140	147	135.6	32.2358	33.8476	0.303	0.146	0.306	0.149	0.0697674	0.0336173	0.0704582	0.0343081	SFPAF2_0622	1	-0.122623	-0.123059	-0.173422	-0.173545
SFPAF2_0623	53	SFPAF2	F	57.1277	Unfed	5.49722	5.775	0.277778	3.845	165	166	154.02	42.9129	43.173	0.223	0.063	0.202	0.021	0.0579974	0.0163849	0.0525358	0.00546164	SFPAF2_0623	1	0.0409688	0.0458561	0.0339852	0.0353432
SFPAF2_0624	53	SFPAF2	F	68.0999	Unfed	7.56944	11.6278	4.05834	4.267	167	161	246.49	39.1376	37.7314	0.214	0.122	0.215	0.133	0.0501523	0.0285915	0.0503867	0.0311694	SFPAF2_0624	1	-0.0255574	-0.0252219	0.00917769	0.00926919
SFPAF2_0625	53	SFPAF2	F	84.2999	Unfed	0	8.25556	8.25556	4.773	202	200	115.62	42.3214	41.9024	0.272	0.105	0.253	0.095	0.0569872	0.0219987	0.0530065	0.0199036	SFPAF2_0625	0	0.152677	0.148114	0.15979	0.158519
SFPAF2_0626	53	SFPAF2	F	99.561	Unfed	7.225	7.22778	0.002778	3.964	60	56	77.03	15.1362	14.1271	0.318	0.164	0.313	0.163	0.080222	0.0413724	0.0789606	0.0411201	SFPAF2_0626	1	-1.05619	-1.05263	-0.988403	-0.987416
SFPAF2_0627	53	SFPAF2	F	65.9055	Unfed	1.01389	14.2083	13.1944	3.737	135	138	118.44	36.1252	36.928	0.156	0.013	0.167	0.026	0.0417447	0.00347873	0.0446883	0.00695745	SFPAF2_0627	1	-0.133932	-0.127799	-0.156602	-0.154898
SFPAF2_0628	53	SFPAF2	F	94.5777	Unfed	0.0416667	1.01667	0.975	3.903	186	199	124.03	47.6556	50.9864	0.167	0	0.2	0	0.0427876	0	0.0512426	0	SFPAF2_0628	1	0.217118	0.221351	0.148488	0.149664
SFPAF2_0629	53	SFPAF2	F	95.7166	Unfed	6.66944	7.50556	0.836112	4.669	150	145	147.5	32.1268	31.0559	0.251	0.119	0.246	0.108	0.0537588	0.0254873	0.0526879	0.0231313	SFPAF2_0629	1	-0.161303	-0.164903	-0.130045	-0.131049
SFPAF2_0630	53	SFPAF2	F	99.7888	Unfed	0.0333333	3.56389	3.53056	3.636	146	153	122.01	40.154	42.0792	0.251	0.136	0.254	0.13	0.0690319	0.0374037	0.069857	0.0357536	SFPAF2_0630	1	-0.0212909	-0.0139608	-0.0685735	-0.0665358
SFPAF2_0631	53	SFPAF2	F	57.7111	Unfed	0.258333	4.71667	4.45833	3.555	150	142	122.95	42.1941	39.9437	0.216	0.08	0.216	0.071	0.0607595	0.0225035	0.0607595	0.0199719	SFPAF2_0631	1	-0.0881259	-0.0798111	-0.0335715	-0.0312597
SFPAF2_0632	53	SFPAF2	F	66.3722	Unfed	0.0194444	0.513889	0.494445	4.693	164	170	106.41	34.9457	36.2242	0.25	0.093	0.229	0.08	0.0532708	0.0198167	0.0487961	0.0170467	SFPAF2_0632	0	-0.00400794	-0.00783183	-0.0426287	-0.0436945
SFPAF2_0633	53	SFPAF2	F	63.9777	Unfed	0	1.95833	1.95833	3.336	141	125	116.94	42.2662	37.47	0.165	0.038	0.169	0.047	0.0494604	0.0113909	0.0506595	0.0140887	SFPAF2_0633	1	-0.193694	-0.1826	-0.072944	-0.0698589
SFPAF2_0634	53	SFPAF2	F	95.1888	Unfed	0	4.88611	4.88611	3.378	152	128	87.73	44.997	37.8922	0.144	NA	0.163	NA	0.0426288	NA	0.0482534	NA	SFPAF2_0634	1	-0.174296	-0.163748	-0.00225132	0.000681565
SFPAF2_0635	53	SFPAF2	F	64.811	Unfed	0.491667	2.69722	2.20556	3.729	165	190	107.02	44.2478	50.952	0.198	0.01	0.2	0.025	0.0530973	0.00268168	0.0536337	0.00670421	SFPAF2_0635	0	0.186578	0.192804	0.0448269	0.0465575
SFPAF2_0636	53	SFPAF2	F	40.9166	Unfed	0	0.330556	0.330556	4.729	202	207	126.05	42.7152	43.7725	0.218	0.091	0.218	0.07	0.0460985	0.019243	0.0460985	0.0148023	SFPAF2_0636	1	0.190275	0.186117	0.163068	0.161909
SFPAF2_0637	53	SFPAF2	F	48.8388	Unfed	4.40556	12.0833	7.67777	3.675	144	131	151.55	39.1837	35.6463	0.172	0	0.196	0.02	0.0468027	0	0.0533333	0.00544218	SFPAF2_0637	0	-0.180214	-0.17335	-0.0861428	-0.0842348
SFPAF2_0638	53	SFPAF2	M	NA	Unfed	0.0222222	0.375	0.352778	4.115	149	149	133.01	36.209	36.209	0.181	0	0.249	0.081	0.0439854	0	0.0605103	0.0196841	SFPAF2_0638	0	-0.0904962	-0.0885753	-0.0920325	-0.0914999
SFPAF2_0639	53	SFPAF2	M	44.9944	Unfed	0	0.386111	0.386111	4.608	115	117	98.07	24.9566	25.3906	0.226	0.096	0	0	0.0490451	0.0208333	0	0	SFPAF2_0639	1	-0.371324	-0.374349	-0.391094	-0.391938
SFPAF2_0640	53	SFPAF2	M	87.3166	Unfed	2.18333	3.39167	1.20833	4.335	162	154	149.07	37.3702	35.5248	0.241	0.101	0.239	0.106	0.055594	0.0232987	0.0551326	0.0244521	SFPAF2_0640	0	-0.0754661	-0.0758217	-0.0268154	-0.0269162
SFPAF2_0641	54	SFPAF2	F	87.6221	Unfed	NA	NA	NA	4.61	181	191	95.27	39.2625	41.4317	0.313	0.134	0.294	0.13	0.0678959	0.0290672	0.0637744	0.0281996	SFPAF2_0641	1	0.118626	0.115582	0.0623173	0.0614684
SFPAF2_0642	54	SFPAF2	F	95.3832	Unfed	NA	NA	NA	4.963	134	132	104.83	26.9998	26.5968	0.295	0.132	0.293	0.134	0.0594399	0.0265968	0.0590369	0.0269998	SFPAF2_0642	1	-0.276311	-0.28258	-0.264453	-0.266199
SFPAF2_0643	54	SFPAF2	F	93.3721	Unfed	NA	NA	NA	4.344	196	231	78.49	45.1197	53.1768	0.276	0.116	0.268	0.117	0.0635359	0.0267035	0.0616943	0.0269337	SFPAF2_0643	1	0.329283	0.328837	0.162969	0.162843
SFPAF2_0644	54	SFPAF2	F	99.5999	Unfed	NA	NA	NA	3.919	188	166	77.44	47.9714	42.3577	0.349	0.161	0.342	0.162	0.0890533	0.0410819	0.0872672	0.0413371	SFPAF2_0644	1	0.0343893	0.0384433	0.157735	0.158861
SFPAF2_0645	54	SFPAF2	F	99.7832	Unfed	NA	NA	NA	4.196	290	327	108.27	69.1134	77.9314	0.296	0.149	0.309	0.145	0.0705434	0.03551	0.0736416	0.0345567	SFPAF2_0645	1	0.68879	0.689859	0.567003	0.567299
SFPAF2_0646	54	SFPAF2	F	93.8888	Unfed	NA	NA	NA	4.291	170	155	100.69	39.6178	36.1221	0.328	0.156	0.328	0.156	0.0764391	0.0363552	0.0764391	0.0363552	SFPAF2_0646	1	-0.0654725	-0.0653822	0.0249973	0.0250206
SFPAF2_0647	54	SFPAF2	F	80.3388	Unfed	NA	NA	NA	3.712	208	178	112.71	56.0345	47.9526	0.245	0.094	0.235	0.097	0.0660022	0.0253233	0.0633082	0.0261315	SFPAF2_0647	1	0.122915	0.129341	0.278037	0.279823
SFPAF2_0648	54	SFPAF2	F	94.2388	Unfed	NA	NA	NA	4.152	176	145	84.66	42.3892	34.9229	0.268	0.113	0.278	0.114	0.0645472	0.0272158	0.0669557	0.0274566	SFPAF2_0648	1	-0.120798	-0.119269	0.0713372	0.0717609
SFPAF2_0649	54	SFPAF2	F	67.3722	Unfed	NA	NA	NA	5.253	135	138	108.17	25.6996	26.2707	0.359	0.15	0.373	0.157	0.0683419	0.0285551	0.071007	0.0298877	SFPAF2_0649	1	-0.25146	-0.260211	-0.277116	-0.279553
SFPAF2_0650	54	SFPAF2	M	92.7832	Unfed	NA	NA	NA	4.82	93	151	87.99	19.2946	31.3278	0.257	0.115	0.27	0.122	0.0533195	0.0238589	0.0560166	0.0253112	SFPAF2_0650	1	-0.131743	-0.136734	-0.619346	-0.620736
SFPAF2_0651	54	SFPAF2	F	73.0221	Unfed	NA	NA	NA	4.077	215	197	96.05	52.7349	48.3198	0.31	0.157	0.302	0.151	0.0760363	0.0385087	0.0740741	0.037037	SFPAF2_0651	1	0.191963	0.19429	0.277943	0.278588
SFPAF2_0652	54	SFPAF2	F	98.361	Unfed	NA	NA	NA	4.691	122	116	70.65	26.0072	24.7282	0.391	0.19	0.386	0.189	0.0833511	0.0405031	0.0822852	0.0402899	SFPAF2_0652	1	-0.386069	-0.389874	-0.338323	-0.339384
SFPAF2_0653	54	SFPAF2	F	99.5777	Unfed	NA	NA	NA	4.693	213	200	156.95	45.3867	42.6167	0.364	0.179	0.358	0.161	0.0775623	0.0381419	0.0762838	0.0343064	SFPAF2_0653	1	0.158511	0.154687	0.218797	0.217731
SFPAF2_0654	54	SFPAF2	F	96.5055	Unfed	NA	NA	NA	4.376	188	181	132.44	42.9616	41.362	0.333	0.172	0.33	0.168	0.0760969	0.0393053	0.0754113	0.0383912	SFPAF2_0654	1	0.0828292	0.0820622	0.118699	0.118483
SFPAF2_0655	54	SFPAF2	F	64.2388	Unfed	NA	NA	NA	4.086	142	164	149.14	34.7528	40.1371	0.214	0.006	0.192	0.004	0.052374	0.00146843	0.0469897	0.000978953	SFPAF2_0655	1	0.00786494	0.010095	-0.137649	-0.13703
SFPAF2_0656	54	SFPAF2	F	79.4721	Unfed	NA	NA	NA	4.713	181	183	84.5	38.4044	38.8288	0.301	0.128	0.297	0.124	0.0638659	0.0271589	0.0630172	0.0263102	SFPAF2_0656	1	0.068212	0.0642022	0.0544969	0.0533793
SFPAF2_0657	54	SFPAF2	F	45.8777	Unfed	NA	NA	NA	4.654	166	148	95.23	35.6682	31.8006	0.198	0.095	0.212	0.101	0.042544	0.0204125	0.0455522	0.0217018	SFPAF2_0657	1	-0.139714	-0.143173	-0.0275539	-0.0285182
SFPAF2_0658	54	SFPAF2	F	57.0277	Unfed	NA	NA	NA	5.49	206	191	66.66	37.5228	34.7905	0.351	0.175	0.355	0.174	0.0639344	0.0318761	0.064663	0.031694	SFPAF2_0658	1	0.0583285	0.0476486	0.129867	0.126894
SFPAF2_0659	54	SFPAF2	F	76.3944	Unfed	NA	NA	NA	4.406	162	177	112.09	36.768	40.1725	0.288	0.119	0.282	0.113	0.0653654	0.0270086	0.0640036	0.0256468	SFPAF2_0659	1	0.0581238	0.0570582	-0.032565	-0.0328634
SFPAF2_0660	54	SFPAF2	F	78.4055	Unfed	NA	NA	NA	4.073	274	214	189.57	67.2723	52.5411	0.115	0	0.311	0.159	0.0282347	0	0.0763565	0.0390376	SFPAF2_0660	1	0.275074	0.277444	0.52078	0.521438
SFPAF2_0661	54	SFPAF2	F	NA	Unfed	NA	NA	NA	5.546	NA	NA	68.86	NA	NA	0.326	0.17	0.341	0.171	0.0587811	0.0306527	0.0614858	0.030833	SFPAF2_0661	1	NA	NA	NA	NA
SFPAF2_0662	54	SFPAF2	F	81.2332	Unfed	NA	NA	NA	5.601	165	162	91.47	29.459	28.9234	0.276	0.125	0.25	0.119	0.0492769	0.0223174	0.0446349	0.0212462	SFPAF2_0662	1	-0.113257	-0.124812	-0.0991477	-0.102365
SFPAF2_0663	54	SFPAF2	F	66.0055	Unfed	NA	NA	NA	5.239	229	235	104.25	43.7106	44.8559	0.314	0.141	0.314	0.141	0.0599351	0.0269135	0.0599351	0.0269135	SFPAF2_0663	1	0.281793	0.273158	0.252275	0.249871
SFPAF2_0664	54	SFPAF2	F	79.9333	Unfed	NA	NA	NA	4.852	187	180	126.38	38.5408	37.0981	0.294	0.13	0.298	0.127	0.0605936	0.0267931	0.061418	0.0261748	SFPAF2_0664	0	0.0416505	0.0363703	0.0768214	0.0753504
SFPAF2_0665	54	SFPAF2	M	95.0277	Unfed	NA	NA	NA	3.757	139	127	78.84	36.9976	33.8036	0.226	0.055	0.238	0.06	0.0601544	0.0146393	0.0633484	0.0159702	SFPAF2_0665	1	-0.218841	-0.212941	-0.129292	-0.127653
SFPAF2_0666	54	SFPAF2	F	87.8166	Unfed	NA	NA	NA	5.154	211	189	112.78	40.9391	36.6705	0.253	0.109	0.256	0.105	0.0490881	0.0211486	0.0496702	0.0203725	SFPAF2_0666	1	0.0695999	0.0616805	0.176201	0.173995
SFPAF2_0667	54	SFPAF2	F	NA	Unfed	NA	NA	NA	4.18	249	246	109.95	59.5694	58.8517	0.226	0.119	0.222	0.11	0.054067	0.0284689	0.05311	0.0263158	SFPAF2_0667	1	0.40548	0.406716	0.415927	0.416269
SFPAF2_0668	54	SFPAF2	F	88.5055	Unfed	NA	NA	NA	4.183	185	182	117.69	44.2266	43.5094	0.206	0.017	0.187	0.027	0.049247	0.00406407	0.0447048	0.0064547	SFPAF2_0668	0	0.103907	0.105112	0.118576	0.11891
SFPAF2_0669	54	SFPAF2	F	57.2944	Unfed	NA	NA	NA	5.607	155	154	86.53	27.644	27.4657	0.28	0.141	0.292	0.131	0.0499376	0.0251471	0.0520778	0.0233637	SFPAF2_0669	1	-0.164271	-0.175872	-0.162047	-0.165277
SFPAF2_0670	54	SFPAF2	F	97.5999	Unfed	NA	NA	NA	4.836	178	174	124.05	36.8073	35.9801	0.283	0.133	0.287	0.127	0.0585194	0.0275021	0.0593466	0.0262614	SFPAF2_0670	1	0.008889	0.00375315	0.0286654	0.0272345
SFPAF2_0671	54	SFPAF2	F	82.4888	Unfed	NA	NA	NA	5.125	209	184	148.51	40.7805	35.9024	0.255	0.105	0.266	0.117	0.0497561	0.0204878	0.0519024	0.0228293	SFPAF2_0671	1	0.0447362	0.0370634	0.168674	0.166537
SFPAF2_0672	54	SFPAF2	F	61.0555	Unfed	NA	NA	NA	4.045	157	146	93.13	38.8133	36.0939	0.315	0.158	0.322	0.147	0.0778739	0.0390606	0.0796044	0.0363412	SFPAF2_0672	0	-0.104914	-0.102243	-0.0336608	-0.0329195
SFPAF2_0673	54	SFPAF2	F	79.6888	Unfed	NA	NA	NA	4.721	209	212	136.44	44.2703	44.9057	0.231	0.064	0.22	0.062	0.0489303	0.0135564	0.0466003	0.0131328	SFPAF2_0673	1	0.214727	0.210643	0.197734	0.196596
SFPAF2_0674	54	SFPAF2	F	54.3	Unfed	NA	NA	NA	4.673	123	143	106.79	26.3214	30.6013	0.243	0.105	0.236	0.093	0.0520009	0.0224695	0.0505029	0.0199016	SFPAF2_0674	1	-0.175488	-0.179125	-0.328799	-0.329813
SFPAF2_0675	54	SFPAF2	F	NA	Unfed	NA	NA	NA	5.244	212	212	89.54	40.4272	40.4272	0.28	0.098	0.261	0.096	0.0533944	0.018688	0.0497712	0.0183066	SFPAF2_0675	0	0.178464	0.169788	0.174802	0.172386
SFPAF2_0676	54	SFPAF2	F	96.6166	Unfed	NA	NA	NA	4.456	182	164	84.28	40.8438	36.8043	0.209	0.063	0.248	0.03	0.0469031	0.0141382	0.0556553	0.0067325	SFPAF2_0676	1	-0.0220542	-0.0236131	0.0798517	0.0794161
SFPAF2_0677	54	SFPAF2	F	71.7333	Unfed	NA	NA	NA	4.635	165	194	67.9	35.5987	41.8554	0.246	0.099	0.216	0.097	0.0530744	0.0213592	0.0466019	0.0209277	SFPAF2_0677	1	0.132344	0.129064	-0.0321484	-0.033063
SFPAF2_0678	54	SFPAF2	F	55.8888	Unfed	NA	NA	NA	4.471	176	180	102.88	39.3648	40.2594	0.295	0.156	0.291	0.158	0.0659808	0.0348915	0.0650861	0.0353389	SFPAF2_0678	1	0.0698763	0.0681706	0.0451396	0.0446632
SFPAF2_0679	54	SFPAF2	F	73.7666	Unfed	NA	NA	NA	4.259	195	211	128.19	45.7854	49.5421	0.237	0.106	0.237	0.101	0.0556469	0.0248885	0.0556469	0.0237145	SFPAF2_0679	1	0.245544	0.245962	0.164848	0.164962
SFPAF2_0680	54	SFPAF2	F	NA	Unfed	NA	NA	NA	4.414	201	181	114.82	45.5369	41.0059	0.196	0.009	0.193	0.039	0.0444042	0.00203897	0.0437245	0.00883552	SFPAF2_0680	1	0.079845	0.0787001	0.182502	0.182181
SFPAF2_0681	55	SFPAF2	F	93.4499	Unfed	NA	NA	NA	4.483	184	179	121.17	41.0439	39.9286	0.229	0.086	0.224	0.086	0.0510819	0.0191836	0.0499665	0.0191836	SFPAF2_0681	0	0.0633801	0.0615572	0.0886428	0.0881337
SFPAF2_0682	55	SFPAF2	F	99.7832	Unfed	NA	NA	NA	5.431	156	162	98.8	28.724	29.8288	0.268	0.121	0.272	0.131	0.0493463	0.0222795	0.0500829	0.0241208	SFPAF2_0682	1	-0.102619	-0.112827	-0.144329	-0.147171
SFPAF2_0683	55	SFPAF2	F	NA	Unfed	NA	NA	NA	3.895	150	153	138.39	38.5109	39.2811	0.266	0.131	0.265	0.131	0.0682927	0.0336329	0.0680359	0.0336329	SFPAF2_0683	0	-0.0450404	-0.0407179	-0.0658976	-0.0646967
SFPAF2_0684	55	SFPAF2	F	93.6944	Unfed	NA	NA	NA	5	200	219	92.98	40	43.8	0.188	0.015	0.167	0	0.0345461	0.00275634	0.0306872	0	SFPAF2_0684	0	0.227395	0.220801	0.133396	0.13156
SFPAF2_0685	55	SFPAF2	F	81.7388	Unfed	NA	NA	NA	4.266	84	157	113.77	19.6906	36.8026	0.252	0.109	0.267	0.101	0.0590717	0.0255509	0.0625879	0.0236756	SFPAF2_0685	0	-0.0506351	-0.0502893	-0.677916	-0.677822
SFPAF2_0686	55	SFPAF2	F	85.0499	Unfed	NA	NA	NA	4.197	176	198	120.48	41.9347	47.1766	0.152	0.037	0.132	0.02	0.0362163	0.00881582	0.031451	0.00476531	SFPAF2_0686	1	0.187014	0.188073	0.067522	0.0678147
SFPAF2_0687	55	SFPAF2	F	79.4888	Unfed	NA	NA	NA	4.907	194	188	105.39	39.5354	38.3126	0	0	0.172	0.027	0	0	0.035052	0.00550234	SFPAF2_0687	1	0.0812452	0.0754723	0.109582	0.107974
SFPAF2_0688	55	SFPAF2	F	65.3722	Unfed	NA	NA	NA	4.919	209	208	117.29	42.4883	42.285	0.202	0.015	0.273	0	0.0410653	0.0030494	0.0554991	0	SFPAF2_0688	1	0.181498	0.175619	0.183193	0.181556
SFPAF2_0689	55	SFPAF2	F	NA	Unfed	NA	NA	NA	4.534	194	196	98.68	42.7878	43.2289	0.287	0.024	0.266	0.097	0.0632995	0.00529334	0.0586678	0.0213939	SFPAF2_0689	1	0.150205	0.147887	0.137562	0.136915
SFPAF2_0690	55	SFPAF2	F	75.7055	Unfed	NA	NA	NA	4.609	177	175	98.04	38.4031	37.9692	0.175	0.075	0.186	0.079	0.0379692	0.0162725	0.0403558	0.0171404	SFPAF2_0690	1	0.0312134	0.0281789	0.0400468	0.0392006
SFPAF2_0691	55	SFPAF2	F	NA	Unfed	NA	NA	NA	4.541	174	176	101.83	38.3176	38.758	0.207	0.088	0.192	0.082	0.0455847	0.019379	0.0422814	0.0180577	SFPAF2_0691	1	0.0420415	0.0396568	0.0282128	0.0275474
SFPAF2_0692	55	SFPAF2	F	58.2499	Unfed	NA	NA	NA	5.213	171	166	114.68	32.8026	31.8435	0.215	0.015	0.221	0.021	0.041243	0.00287742	0.042394	0.00402839	SFPAF2_0692	1	-0.0640879	-0.0725049	-0.0380222	-0.0403661
SFPAF2_0693	55	SFPAF2	F	67.9611	Unfed	NA	NA	NA	4.649	146	150	99.48	31.4046	32.265	0.294	0.124	0.24	0.093	0.0632394	0.0266724	0.051624	0.0200043	SFPAF2_0693	1	-0.12592	-0.129332	-0.155555	-0.156506
SFPAF2_0694	55	SFPAF2	F	89.5944	Unfed	NA	NA	NA	4.476	168	189	88.3	37.5335	42.2252	0.19	0.004	0.243	0.006	0.0424486	0.000893655	0.0542895	0.00134048	SFPAF2_0694	1	0.118281	0.116526	-0.00177595	-0.00226603
SFPAF2_0695	55	SFPAF2	F	53.8333	Unfed	NA	NA	NA	3.77	154	143	105.66	40.8488	37.931	0.247	0	0.244	0.018	0.0655172	0	0.0647215	0.00477454	SFPAF2_0695	1	-0.101375	-0.0956271	-0.028036	-0.0264384
SFPAF2_0696	55	SFPAF2	F	99.5054	Unfed	NA	NA	NA	4.917	157	151	76.32	31.93	30.7098	0.284	0.004	0.265	0	0.0577588	0.000813504	0.0538947	0	SFPAF2_0696	1	-0.13862	-0.144481	-0.102751	-0.104384
SFPAF2_0697	55	SFPAF2	F	88.961	Unfed	NA	NA	NA	4.072	150	165	130.57	36.8369	40.5206	0.184	0.0006	0.181	0.011	0.0451866	0.000147348	0.0444499	0.00270138	SFPAF2_0697	1	0.0151286	0.0175087	-0.0816258	-0.0809654
SFPAF2_0698	55	SFPAF2	F	72.0833	Unfed	NA	NA	NA	4.849	164	155	119.72	33.8214	31.9654	0.222	0	0.209	0.07	0.0457826	0	0.0431017	0.014436	SFPAF2_0698	1	-0.107668	-0.112921	-0.0542019	-0.0556654
SFPAF2_0699	55	SFPAF2	F	NA	Unfed	NA	NA	NA	4.553	176	183	147.72	38.6558	40.1933	0.331	0.174	0.316	0.169	0.0726993	0.0382166	0.0694048	0.0371184	SFPAF2_0699	1	0.0801328	0.0776327	0.0387075	0.03801
SFPAF2_0700	55	SFPAF2	F	50.2	Unfed	NA	NA	NA	3.658	147	141	127.89	40.1859	38.5457	0.226	0.033	0.203	0.002	0.0617824	0.00902132	0.0554948	0.000546747	SFPAF2_0700	0	-0.105051	-0.0979846	-0.0638825	-0.0619181
SFPAF2_0701	55	SFPAF2	F	53.7777	Unfed	NA	NA	NA	3.896	184	171	111.55	47.2279	43.8912	0.178	0.022	0.175	0	0.0456879	0.00564682	0.0449179	0	SFPAF2_0701	0	0.0660967	0.070408	0.138312	0.13951
SFPAF2_0702	55	SFPAF2	F	55.7666	Unfed	NA	NA	NA	4.204	201	198	100.59	47.8116	47.098	0.188	0.021	0.207	0.014	0.0447193	0.00499524	0.0492388	0.00333016	SFPAF2_0702	1	0.186439	0.187425	0.199753	0.200026
SFPAF2_0703	55	SFPAF2	F	68.3944	Unfed	NA	NA	NA	4.264	186	186	98.57	43.621	43.621	0.248	0.003	0.186	0.005	0.0581614	0.000703565	0.043621	0.00117261	SFPAF2_0703	1	0.119028	0.119394	0.117179	0.11728
SFPAF2_0704	55	SFPAF2	F	82.2777	Unfed	NA	NA	NA	4.331	204	203	90.42	47.1023	46.8714	0.214	0.009	0.196	0	0.0494112	0.00207804	0.0452551	0	SFPAF2_0704	1	0.201106	0.200791	0.204035	0.203945
SFPAF2_0705	55	SFPAF2	F	74.611	Unfed	NA	NA	NA	4.246	190	205	103.75	44.748	48.2807	0	0	0	0	0	0	0	0	SFPAF2_0705	1	0.217751	0.218302	0.139954	0.140106
SFPAF2_0706	55	SFPAF2	F	66.4611	Unfed	NA	NA	NA	3.812	172	182	79.43	45.1207	47.744	0.198	0.094	0.224	0.096	0.0519412	0.024659	0.0587618	0.0251836	SFPAF2_0706	0	0.135963	0.141227	0.0785848	0.0800477
SFPAF2_0707	55	SFPAF2	F	NA	Unfed	NA	NA	NA	5.565	152	147	121.01	27.3136	26.4151	0.282	0.142	0.284	0.135	0.0506739	0.0255166	0.0510332	0.0242588	SFPAF2_0707	1	-0.208196	-0.219469	-0.178931	-0.182069
SFPAF2_0708	55	SFPAF2	F	71.7444	Unfed	NA	NA	NA	4.356	162	174	102.98	37.1901	39.9449	0.243	0.04	0.252	0.086	0.0557851	0.00918274	0.0578512	0.0197429	SFPAF2_0708	1	0.0449686	0.0444018	-0.0285257	-0.0286853
SFPAF2_0709	55	SFPAF2	F	73.911	Unfed	NA	NA	NA	4.596	198	222	121.21	43.0809	48.3029	0.279	0.13	0	0	0.060705	0.0282855	0	0	SFPAF2_0709	0	0.27008	0.267169	0.153164	0.152352
SFPAF2_0710	55	SFPAF2	F	73.6444	Unfed	NA	NA	NA	4.45	170	169	117.68	38.2022	37.9775	0.181	0.044	0.206	0.045	0.0406742	0.00988764	0.0462921	0.0101124	SFPAF2_0710	0	0.00844314	0.00694317	0.0121203	0.0117011
SFPAF2_0711	55	SFPAF2	F	82.2888	Unfed	NA	NA	NA	3.882	169	168	114.06	43.5343	43.2767	0.235	0.134	0.233	0.132	0.0605358	0.0345183	0.0600206	0.0340031	SFPAF2_0711	0	0.0496396	0.0541082	0.054549	0.0557906
SFPAF2_0712	55	SFPAF2	F	80.2388	Unfed	NA	NA	NA	4.387	188	191	98.75	42.8539	43.5377	0.204	0.047	0.211	0.021	0.046501	0.0107135	0.0480966	0.00478687	SFPAF2_0712	1	0.135739	0.134862	0.11781	0.117564
SFPAF2_0713	55	SFPAF2	F	71.9166	Unfed	NA	NA	NA	4.582	159	128	113.42	34.701	27.9354	0.286	0.118	0.271	0.114	0.0624182	0.0257529	0.0591445	0.02488	SFPAF2_0713	0	-0.279514	-0.282292	-0.0651194	-0.0658941
SFPAF2_0714	55	SFPAF2	F	98.3888	Unfed	NA	NA	NA	4.091	176	148	145.31	43.0213	36.177	0.324	0.153	0.324	0.158	0.0791982	0.0373992	0.0791982	0.0386214	SFPAF2_0714	0	-0.0952113	-0.0930347	0.0765753	0.0771791
SFPAF2_0715	55	SFPAF2	F	NA	Unfed	NA	NA	NA	4.437	199	210	122.15	44.8501	47.3293	0.309	0.16	0.312	0.154	0.0696416	0.0360604	0.0703178	0.0347081	SFPAF2_0715	0	0.226662	0.22529	0.170662	0.170278
SFPAF2_0716	55	SFPAF2	F	NA	Unfed	NA	NA	NA	5.276	211	205	98.79	39.9924	38.8552	0.306	0.117	0.292	0.108	0.0579985	0.0221759	0.055345	0.0204701	SFPAF2_0716	0	0.142788	0.133846	0.167921	0.165431
SFPAF2_0717	55	SFPAF2	M	73.2833	Unfed	NA	NA	NA	4.803	150	159	129.18	31.2305	33.1043	0.178	0.047	0.193	0.02	0.0370602	0.00978555	0.0401832	0.00416406	SFPAF2_0717	1	-0.0788988	-0.0837354	-0.14006	-0.141407
SFPAF2_0718	55	SFPAF2	M	75.8833	Unfed	NA	NA	NA	4.832	189	255	114.87	39.1142	52.7732	0.221	0.042	0.217	0	0.0457368	0.00869205	0.0449089	0	SFPAF2_0718	1	0.391383	0.386283	0.0889217	0.0875009
SFPAF2_0719	55	SFPAF2	M	58.8333	Unfed	NA	NA	NA	4.511	252	243	97.47	55.8634	53.8683	0.269	0.129	0.283	0.134	0.059632	0.0285968	0.0627355	0.0297052	SFPAF2_0719	1	0.366907	0.364812	0.400932	0.400348
SFPAF2_0720	55	SFPAF2	M	99.7832	Unfed	NA	NA	NA	4.923	190	179	99.92	38.5944	36.3599	0.283	0.152	0.315	0.159	0.0574853	0.0308755	0.0639854	0.0322974	SFPAF2_0720	1	0.0310655	0.0251503	0.0875955	0.0859478
SFPAF2_0721	56	SFPAF2	NA	82.7944	Unfed	NA	NA	NA	3.497	194	197	102.05	55.4761	56.334	0.183	0	0.165	0	0.0523306	0	0.0471833	0	SFPAF2_0721	1	0.244928	0.253962	0.229473	0.231985
SFPAF2_0722	56	SFPAF2	NA	58.4944	Unfed	NA	NA	NA	4.445	159	168	163.03	35.7705	37.7953	0.203	0.082	0.207	0.083	0.0456693	0.0184477	0.0465692	0.0186727	SFPAF2_0722	1	0.00289643	0.00144559	-0.054376	-0.0547816
SFPAF2_0723	56	SFPAF2	NA	NA	Unfed	NA	NA	NA	5.046	158	160	174.87	31.3119	31.7083	0.294	0.14	0.291	0.141	0.058264	0.0277447	0.0576694	0.0279429	SFPAF2_0723	1	-0.089664	-0.0966578	-0.105567	-0.107515
SFPAF2_0724	56	SFPAF2	NA	94.311	Unfed	NA	NA	NA	4.441	257	252	179.05	57.8698	56.744	0.309	0.139	0.307	0.131	0.0695789	0.0312993	0.0691286	0.0294979	SFPAF2_0724	1	0.408672	0.407261	0.426114	0.42572
SFPAF2_0725	56	SFPAF2	NA	99.8444	Unfed	NA	NA	NA	5.067	165	182	87.57	32.5636	35.9187	0.345	0.178	0.354	0.173	0.0680876	0.0351293	0.0698638	0.0341425	SFPAF2_0725	1	0.0377354	0.0305601	-0.0636867	-0.0656852
SFPAF2_0726	56	SFPAF2	NA	95.6721	Unfed	NA	NA	NA	5.07	185	223	110.78	36.4892	43.9842	0.361	0.18	0.358	0.174	0.0712032	0.035503	0.0706114	0.0343195	SFPAF2_0726	1	0.240696	0.233495	0.0505141	0.0485085
SFPAF2_0727	56	SFPAF2	NA	78.7277	Unfed	NA	NA	NA	4.877	179	161	128.28	36.7029	33.0121	0.284	0.149	0.278	0.148	0.0582325	0.0305516	0.0570023	0.0303465	SFPAF2_0727	1	-0.0716758	-0.0771806	0.0312798	0.0297462
SFPAF2_0728	56	SFPAF2	NA	NA	Unfed	NA	NA	NA	4.101	184	172	161.53	44.8671	41.941	0.124	0	0	0	0.0302365	0	0	0	SFPAF2_0728	0	0.0542282	0.0562981	0.120163	0.120737
SFPAF2_0729	56	SFPAF2	NA	69.0833	Unfed	NA	NA	NA	3.804	205	189	194.18	53.8906	49.6845	0.218	0.091	0.217	0.082	0.0573081	0.0239222	0.0570452	0.0215563	SFPAF2_0729	1	0.174428	0.179784	0.254844	0.256332
SFPAF2_0730	56	SFPAF2	NA	65.3999	Unfed	NA	NA	NA	3.241	162	154	132.59	49.9846	47.5162	0.153	0	0.159	0.03	0.0472077	0	0.0490589	0.0092564	SFPAF2_0730	1	0.0249165	0.0372733	0.0761173	0.0795537
SFPAF2_0731	56	SFPAF2	NA	NA	Unfed	NA	NA	NA	3.35	208	201	195.39	62.0896	60	0.195	0.008	0.189	0.013	0.058209	0.00238806	0.0564179	0.0038806	SFPAF2_0731	1	0.279852	0.290763	0.314352	0.317386
SFPAF2_0732	56	SFPAF2	NA	64.511	Unfed	NA	NA	NA	4.447	185	186	195	41.6011	41.826	0.21	0	0.217	0	0.0472228	0	0.0487969	0	SFPAF2_0732	1	0.104524	0.103053	0.0969164	0.0965054
SFPAF2_0733	56	SFPAF2	NA	95.1444	Unfed	NA	NA	NA	3.525	170	171	95.33	48.227	48.5106	0.186	0.097	0.192	0.094	0.052766	0.0275177	0.0544681	0.0266667	SFPAF2_0733	1	0.100636	0.109321	0.094591	0.0970058
SFPAF2_0734	56	SFPAF2	NA	55.8333	Unfed	NA	NA	NA	4.889	226	220	157.98	46.2262	44.999	0.265	0.076	0.277	0.07	0.0542033	0.0155451	0.0566578	0.0143179	SFPAF2_0734	1	0.239699	0.234087	0.263559	0.261996
SFPAF2_0735	56	SFPAF2	NA	80.5499	Unfed	NA	NA	NA	4.041	144	145	97.84	35.6347	35.8822	0.232	0.132	0.245	0.129	0.0574115	0.0326652	0.0606286	0.0319228	SFPAF2_0735	0	-0.111445	-0.108731	-0.119743	-0.11899
SFPAF2_0736	56	SFPAF2	NA	73.8055	Unfed	NA	NA	NA	3.629	106	115	157.89	29.2091	31.6892	0.171	0.073	0.173	0.076	0.0471204	0.0201157	0.0476715	0.0209424	SFPAF2_0736	1	-0.306132	-0.298717	-0.388059	-0.385998
SFPAF2_0737	56	SFPAF2	NA	95.4499	Unfed	NA	NA	NA	4.758	185	172	150.98	38.8819	36.1496	0.245	0.09	0.261	0.082	0.0514922	0.0189155	0.054855	0.0172341	SFPAF2_0737	1	0.00294046	-0.00148466	0.0729925	0.0717594
SFPAF2_0738	56	SFPAF2	NA	65.4388	Unfed	NA	NA	NA	4.265	189	200	146.06	44.3142	46.8933	0.106	0.03	0.2	0.064	0.0248535	0.007034	0.0468933	0.0150059	SFPAF2_0738	1	0.191517	0.191873	0.133097	0.133194
SFPAF2_0739	56	SFPAF2	NA	50.1499	Unfed	NA	NA	NA	3.67	113	112	169.09	30.7902	30.5177	0.197	0.026	0.184	0.015	0.0536785	0.00708447	0.0501362	0.00408719	SFPAF2_0739	1	-0.336442	-0.329519	-0.328086	-0.326162
SFPAF2_0740	56	SFPAF2	NA	72.4721	Unfed	NA	NA	NA	3.711	169	168	102.76	45.5403	45.2708	0.23	0.089	0.237	0.075	0.0619779	0.0239828	0.0638642	0.0202102	SFPAF2_0740	1	0.0651882	0.0716259	0.0704926	0.072282
SFPAF2_0741	56	SFPAF2	NA	54.511	Unfed	7.13889	NA	NA	3.893	170	198	108.46	43.6681	50.8605	0.17	0.006	0.169	0.058	0.0436681	0.00154123	0.0434113	0.0148985	SFPAF2_0741	1	0.212966	0.217311	0.0594473	0.0606545
SFPAF2_0742	56	SFPAF2	NA	59.5166	Unfed	5.30556	NA	NA	4.695	185	179	141.48	39.4036	38.1257	0.207	0.094	0.204	0.101	0.0440895	0.0200213	0.0434505	0.0215122	SFPAF2_0742	1	0.0474324	0.0435899	0.07771	0.0766389
SFPAF2_0743	56	SFPAF2	NA	82.8555	Unfed	3.33611	NA	NA	4.327	188	216	122.93	43.4481	49.9191	0.184	0.015	0.184	0.005	0.0425237	0.00346661	0.0425237	0.00115554	SFPAF2_0743	1	0.263497	0.263222	0.122684	0.122606
SFPAF2_0744	56	SFPAF2	NA	NA	Unfed	0.877778	NA	NA	3.901	206	176	150.86	52.807	45.1166	0.289	0.154	0.282	0.148	0.0740836	0.0394771	0.0722892	0.037939	SFPAF2_0744	0	0.0944744	0.0987297	0.250799	0.251981
SFPAF2_0745	56	SFPAF2	F	80.1444	Unfed	4.90833	NA	NA	3.479	135	150	102.18	38.8043	43.1158	0.17	0.003	0.176	0	0.0488646	0.000862317	0.0505892	0	SFPAF2_0745	0	-0.025859	-0.0165996	-0.131284	-0.128709
SFPAF2_0746	56	SFPAF2	F	87.1944	Unfed	1.65	NA	NA	3.815	159	169	104.93	41.6776	44.2988	0.154	0.064	0.166	0.06	0.040367	0.0167759	0.0435125	0.0157274	SFPAF2_0746	1	0.0615833	0.0668129	-0.000283882	0.00116941
SFPAF2_0747	56	SFPAF2	F	85.0277	Unfed	7.29167	NA	NA	3.644	159	154	199.11	43.6334	42.2613	0.194	0.046	0.193	0.051	0.0532382	0.0126235	0.0529638	0.0139956	SFPAF2_0747	1	-0.0155348	-0.00830076	0.0159462	0.0179572
SFPAF2_0748	56	SFPAF2	F	84.8221	Unfed	0.441667	NA	NA	4.284	147	150	123.63	34.3137	35.014	0.261	0.121	0.267	0.124	0.0609244	0.0282446	0.0623249	0.0289449	SFPAF2_0748	1	-0.0976988	-0.0975371	-0.119791	-0.119748
SFPAF2_0749	56	SFPAF2	F	96.8499	Unfed	8.08889	NA	NA	3.78	205	200	129.41	54.2328	52.9101	0.187	0	0.178	0	0.0494709	0	0.0470899	0	SFPAF2_0749	1	0.233183	0.238816	0.257084	0.258649
SFPAF2_0750	56	SFPAF2	F	56.0722	Unfed	2.64167	NA	NA	4.109	190	175	138.04	46.24	42.5894	0	0	0.199	0.066	0	0	0.0484303	0.0160623	SFPAF2_0750	0	0.0708471	0.0728318	0.151562	0.152112
SFPAF2_0751	56	SFPAF2	F	77.2166	Unfed	2.76389	NA	NA	4.174	216	203	133.85	51.7489	48.6344	0.269	0.128	0.272	0.118	0.0644466	0.030666	0.0651653	0.0282702	SFPAF2_0751	0	0.21385	0.215149	0.274261	0.274621
SFPAF2_0752	56	SFPAF2	F	99.3555	Unfed	0.861111	NA	NA	4.65	173	179	78.72	37.2043	38.4946	0.258	0.121	0.271	0.116	0.0554839	0.0260215	0.0582796	0.0249462	SFPAF2_0752	1	0.0507565	0.0473349	0.0140542	0.0131003
SFPAF2_0753	56	SFPAF2	F	89.0221	Unfed	1.825	NA	NA	4.372	178	173	109.47	40.7136	39.57	0.197	0.09	0.206	0.08	0.0450595	0.0205855	0.047118	0.0182983	SFPAF2_0753	0	0.0379394	0.0372124	0.0643639	0.0641597
SFPAF2_0754	56	SFPAF2	F	61.9722	Unfed	3.09167	NA	NA	3.833	145	155	113.31	37.8294	40.4383	0.176	0.081	0.195	0.085	0.045917	0.0211323	0.050874	0.0221758	SFPAF2_0754	1	-0.026515	-0.0214911	-0.0941203	-0.0927242
SFPAF2_0755	56	SFPAF2	F	45.7722	Unfed	7.99722	NA	NA	3.626	147	147	76.26	40.5405	40.5405	0.197	0.088	0.205	0.083	0.0543298	0.0242692	0.0565361	0.0228902	SFPAF2_0755	0	-0.0603457	-0.0528952	-0.0607729	-0.0587016
SFPAF2_0756	56	SFPAF2	F	99.6999	Unfed	3.36111	NA	NA	4.17	189	198	110.32	45.3237	47.482	0.239	0.115	0.234	0.113	0.0573141	0.0275779	0.0561151	0.0270983	SFPAF2_0756	1	0.189242	0.190583	0.141069	0.14144
SFPAF2_0757	56	SFPAF2	F	96.2777	Unfed	0	NA	NA	4.327	180	180	109.88	41.5993	41.5993	0.23	0.095	0.232	0.098	0.0531546	0.0219552	0.0536168	0.0226485	SFPAF2_0757	1	0.0811756	0.0809008	0.0791988	0.0791205
SFPAF2_0758	56	SFPAF2	F	86.9055	Unfed	4.49444	NA	NA	3.653	186	206	105.76	50.9171	56.392	0.171	0.026	0.166	0.004	0.0468108	0.00711744	0.0454421	0.00109499	SFPAF2_0758	1	0.274537	0.281664	0.171916	0.173897
SFPAF2_0759	56	SFPAF2	M	99.011	Unfed	2.29722	NA	NA	4.196	166	171	86.95	39.5615	40.7531	0.226	0.095	0.231	0.096	0.0538608	0.0226406	0.0550524	0.0228789	SFPAF2_0759	1	0.0404931	0.0415621	0.00911013	0.0094057
SFPAF2_0760	56	SFPAF2	F	99.6944	Unfed	0.397222	NA	NA	4.789	140	147	105.01	29.2337	30.6953	0.239	0.126	0.249	0.122	0.049906	0.0263103	0.0519942	0.025475	SFPAF2_0760	1	-0.156363	-0.161072	-0.208019	-0.209331
SFPAF2_0761	57	SFPAF2	NA	92.861	Unfed	3.11667	NA	NA	5.534	196	210	91.26	35.4174	37.9472	0.292	0.155	0.289	0.142	0.0527647	0.0280087	0.0522226	0.0256596	SFPAF2_0761	1	0.150407	0.139379	0.0772806	0.0742099
SFPAF2_0762	57	SFPAF2	NA	NA	Unfed	6.85	NA	NA	5.443	224	228	115.86	41.1538	41.8887	0.301	0.143	0.301	0.143	0.0553004	0.0262723	0.0553004	0.0262723	SFPAF2_0762	1	0.238368	0.228064	0.21668	0.213811
SFPAF2_0763	57	SFPAF2	NA	92.8666	Unfed	6.58056	NA	NA	5.659	225	223	109.1	39.7597	39.4063	0.315	0.138	0.313	0.143	0.0556635	0.0243859	0.0553101	0.0252695	SFPAF2_0763	1	0.202762	0.190757	0.207361	0.204019
SFPAF2_0764	57	SFPAF2	NA	NA	Unfed	7.29722	NA	NA	3.937	233	224	124.07	59.1821	56.8961	0.244	0.115	0.251	0.116	0.0619761	0.0292101	0.0637541	0.0294641	SFPAF2_0764	0	0.332466	0.33632	0.37071	0.37178
SFPAF2_0765	57	SFPAF2	NA	80.1999	Unfed	9.81944	NA	NA	4.745	170	197	115.36	35.8272	41.5174	0.291	0.118	0.277	0.113	0.0613277	0.0248683	0.0583772	0.0238145	SFPAF2_0765	1	0.139594	0.135288	-0.0105966	-0.0117965
SFPAF2_0766	57	SFPAF2	NA	37.3666	Unfed	11.425	NA	NA	3.898	145	142	92.68	37.1986	36.4289	0.22	0.021	0.207	0.013	0.0564392	0.00538738	0.0531042	0.00333504	SFPAF2_0766	1	-0.119917	-0.115628	-0.100072	-0.0988801
SFPAF2_0767	57	SFPAF2	NA	NA	Unfed	3.98056	NA	NA	3.618	121	127	131.67	33.4439	35.1023	0.197	0.061	0.182	0.008	0.05445	0.0168601	0.050304	0.00221117	SFPAF2_0767	1	-0.205829	-0.198282	-0.254633	-0.252535
SFPAF2_0768	57	SFPAF2	NA	60.7277	Unfed	5.16944	NA	NA	3.666	140	149	104.85	38.1888	40.6438	0.191	0.047	0.175	0.054	0.0521004	0.0128205	0.047736	0.01473	SFPAF2_0768	1	-0.0506186	-0.0436477	-0.113446	-0.111508
SFPAF2_0769	57	SFPAF2	NA	72.8666	Unfed	8.93889	NA	NA	4.399	160	160	89.07	36.3719	36.3719	0.246	0.105	0.261	0.1	0.0559218	0.0238691	0.0593317	0.0227324	SFPAF2_0769	0	-0.0423033	-0.0432994	-0.0444248	-0.0447038
SFPAF2_0770	57	SFPAF2	NA	76.761	Unfed	1.90278	NA	NA	3.966	153	158	106.94	38.5779	39.8386	0.18	0.052	0.195	0.056	0.0453858	0.0131114	0.0491679	0.01412	SFPAF2_0770	1	-0.0191181	-0.0155852	-0.0524882	-0.051507
SFPAF2_0771	57	SFPAF2	NA	35.1111	Unfed	5.59167	NA	NA	3.995	179	172	102.01	44.806	43.0538	0.176	0.007	0.195	0.005	0.0440551	0.00175219	0.048811	0.00125156	SFPAF2_0771	1	0.0632667	0.0664812	0.101881	0.102774
SFPAF2_0772	57	SFPAF2	NA	NA	Unfed	15.2861	NA	NA	3.622	163	162	129.64	45.0028	44.7267	0.173	0.041	0.174	0.019	0.0477637	0.0113197	0.0480398	0.00524572	SFPAF2_0772	1	0.037199	0.0446977	0.0429354	0.0450201
SFPAF2_0773	57	SFPAF2	NA	83.5777	Unfed	3.96944	NA	NA	4.04	219	225	88.48	54.2079	55.6931	0.191	0.039	0.206	0.029	0.0472772	0.00965347	0.0509901	0.00717822	SFPAF2_0773	1	0.328007	0.330732	0.299603	0.300359
SFPAF2_0774	57	SFPAF2	NA	54.0444	Unfed	10.6722	NA	NA	3.52	184	174	86.16	52.2727	49.4318	0.207	0	0.184	0.01	0.0588068	0	0.0522727	0.00284091	SFPAF2_0774	1	0.118517	0.127265	0.174231	0.176663
SFPAF2_0775	57	SFPAF2	NA	99.7943	Unfed	6.18889	NA	NA	3.883	164	143	149.39	42.2354	36.8272	0.185	0	0.189	0	0.0476436	0	0.0486737	0	SFPAF2_0775	1	-0.111569	-0.107111	0.0244256	0.025664
SFPAF2_0776	57	SFPAF2	NA	95.6277	Unfed	7.13889	NA	NA	4.362	189	206	105.75	43.3287	47.226	0.254	0.12	0.257	0.12	0.0582302	0.0275103	0.0589179	0.0275103	SFPAF2_0776	1	0.213314	0.212687	0.125138	0.124961
SFPAF2_0777	57	SFPAF2	NA	99.7666	Unfed	7.925	NA	NA	3.854	160	159	91	41.5153	41.2558	0.219	0.055	0.178	0.053	0.0568241	0.0142709	0.0461858	0.0137519	SFPAF2_0777	0	-0.0029217	0.00186335	0.00238609	0.00371568
SFPAF2_0778	57	SFPAF2	NA	52.6277	Unfed	0.0166667	NA	NA	3.887	136	134	118.08	34.9884	34.4739	0.133	0.069	0.145	0.051	0.0342166	0.0177515	0.0373038	0.0131207	SFPAF2_0778	1	-0.176929	-0.172516	-0.16315	-0.161924
SFPAF2_0779	57	SFPAF2	NA	90.9055	Unfed	1.95278	NA	NA	3.946	144	159	118.08	36.4927	40.294	0.211	0.079	0.216	0.081	0.0534719	0.0200203	0.054739	0.0205271	SFPAF2_0779	1	-0.011064	-0.0073101	-0.111324	-0.110281
SFPAF2_0780	57	SFPAF2	NA	93.1888	Unfed	3.63889	NA	NA	4.213	129	148	115	30.6195	35.1294	0.22	0.085	0.229	0.086	0.0522193	0.0201756	0.0543556	0.020413	SFPAF2_0780	1	-0.105354	-0.104461	-0.244496	-0.24425
SFPAF2_0781	57	SFPAF2	NA	77.9499	Unfed	6.50833	NA	NA	4.163	251	250	145.27	60.2931	60.0528	0.27	0.113	0.27	0.116	0.0648571	0.0271439	0.0648571	0.0278645	SFPAF2_0781	1	0.423016	0.42443	0.42537	0.425761
SFPAF2_0782	57	SFPAF2	NA	71.9999	Unfed	0.0527778	NA	NA	3.634	162	161	135.21	44.579	44.3038	0.179	0.061	0.165	0.056	0.049257	0.0167859	0.0454045	0.01541	SFPAF2_0782	1	0.0298654	0.0372196	0.0356109	0.0376554
SFPAF2_0783	57	SFPAF2	NA	48.8277	Unfed	0.522222	NA	NA	4.204	162	161	106.43	38.5347	38.2969	0.224	0.093	0.211	0.072	0.0532826	0.0221218	0.0501903	0.0171265	SFPAF2_0783	1	-0.0204235	-0.0194378	-0.0159554	-0.015683
SFPAF2_0784	57	SFPAF2	NA	51.5444	Unfed	4.46389	NA	NA	4.203	173	162	90.13	41.1611	38.5439	0.249	0.114	0.248	0.11	0.0592434	0.0271235	0.0590055	0.0261718	SFPAF2_0784	0	-0.0141494	-0.0131533	0.049824	0.0500993
SFPAF2_0785	57	SFPAF2	NA	96.1555	Unfed	9.95833	NA	NA	3.614	142	130	197.1	39.2916	35.9712	0.25	0.119	0.254	0.124	0.0691754	0.0329275	0.0702822	0.034311	SFPAF2_0785	1	-0.1821	-0.174504	-0.0942052	-0.0920936
SFPAF2_0786	57	SFPAF2	NA	76.5666	Unfed	2.97778	NA	NA	4.358	221	182	108.47	50.7113	41.7623	0.256	0.107	0.262	0.119	0.0587425	0.0245525	0.0601193	0.0273061	SFPAF2_0786	1	0.0897615	0.0891747	0.281878	0.281713
SFPAF2_0787	57	SFPAF2	NA	70.7888	Unfed	2.75556	NA	NA	4.577	244	213	86	53.31	46.537	0.257	0.125	0.269	0.122	0.0561503	0.0273105	0.0587721	0.026655	SFPAF2_0787	1	0.230124	0.227394	0.363531	0.36277
SFPAF2_0788	57	SFPAF2	NA	68.0888	Unfed	5.075	NA	NA	4.082	169	180	88.11	41.4013	44.096	0.193	0.079	0.21	0.085	0.0472807	0.0193533	0.0514454	0.0208231	SFPAF2_0788	1	0.101293	0.103566	0.0367695	0.0374001
SFPAF2_0789	57	SFPAF2	NA	95.1832	Unfed	0.622222	NA	NA	3.842	155	160	127.7	40.3436	41.645	0.245	0.088	0.249	0.08	0.0637689	0.0229047	0.06481	0.0208225	SFPAF2_0789	1	0.00442426	0.00934562	-0.0282589	-0.0268914
SFPAF2_0790	57	SFPAF2	NA	68.5444	Unfed	6.70556	NA	NA	4.49	222	205	95	49.4432	45.657	0.246	0.119	0.259	0.112	0.0547884	0.0265033	0.0576837	0.0249443	SFPAF2_0790	1	0.198466	0.196575	0.275832	0.275304
SFPAF2_0791	57	SFPAF2	NA	85.4999	Unfed	0.175	NA	NA	4.205	142	158	91.27	33.7693	37.5743	0.214	0.069	0.219	0.077	0.0508918	0.016409	0.0520809	0.0183115	SFPAF2_0791	1	-0.0393149	-0.0383396	-0.147809	-0.147539
SFPAF2_0792	57	SFPAF2	NA	69.5333	Unfed	0.155556	NA	NA	4.009	175	161	149.29	43.6518	40.1596	0.185	0.076	0.231	0.055	0.0461462	0.0189573	0.0576204	0.0137191	SFPAF2_0792	0	-0.00403081	-0.000969211	0.0780433	0.0788933
SFPAF2_0793	57	SFPAF2	NA	65.4721	Unfed	0.444444	NA	NA	4.708	172	161	73.77	36.5336	34.1971	0.204	0.085	0.192	0.093	0.0433305	0.0180544	0.0407816	0.0197536	SFPAF2_0793	1	-0.0595034	-0.0634668	0.00387	0.00276533
SFPAF2_0794	57	SFPAF2	NA	95.0166	Unfed	1.72778	NA	NA	5.31	199	192	83.22	37.4765	36.1582	0.313	0.155	0.322	0.158	0.0589454	0.0291902	0.0606403	0.0297552	SFPAF2_0794	1	0.0750564	0.0658336	0.107094	0.104526
SFPAF2_0795	57	SFPAF2	NA	67.0888	Unfed	0.227778	NA	NA	4.22	170	146	111.03	40.2844	34.5972	0.202	0.075	0.193	0.069	0.0478673	0.0177725	0.0457346	0.0163507	SFPAF2_0795	1	-0.119532	-0.118713	0.0309022	0.0311284
SFPAF2_0796	57	SFPAF2	NA	97.6666	Unfed	1.16111	NA	NA	4.425	199	191	145.79	44.9718	43.1638	0.21	0.101	0.215	0.102	0.0474576	0.0228249	0.0485876	0.0230508	SFPAF2_0796	1	0.132762	0.131509	0.171621	0.17127
SFPAF2_0797	57	SFPAF2	NA	70.0277	Unfed	1.06111	NA	NA	4.075	210	209	120.43	51.5337	51.2883	0.297	0.154	0.296	0.149	0.0728834	0.0377914	0.072638	0.0365644	SFPAF2_0797	1	0.251263	0.253611	0.254586	0.255237
SFPAF2_0798	57	SFPAF2	NA	73.8499	Unfed	0	NA	NA	4.038	197	186	104.01	48.7865	46.0624	0.258	0.147	0.271	0.153	0.063893	0.0364042	0.0671124	0.03789	SFPAF2_0798	1	0.137824	0.14057	0.19391	0.194672
SFPAF2_0799	57	SFPAF2	NA	62.4388	Unfed	3.66111	NA	NA	3.618	179	171	122.8	49.4748	47.2637	0.185	0.06	0.206	0.056	0.0511332	0.0165837	0.0569375	0.0154782	SFPAF2_0799	1	0.0916476	0.0991946	0.136962	0.13906
SFPAF2_0800	57	SFPAF2	NA	69.011	Unfed	13.2833	NA	NA	4.187	155	144	107.32	37.0193	34.3922	0.173	0.037	0.176	0.005	0.0413184	0.00883688	0.0420349	0.00119417	SFPAF2_0800	1	-0.130616	-0.129453	-0.0586926	-0.0583709
SFPAF2_0801	58	SFPAF2	NA	84.7221	Unfed	NA	NA	NA	4.934	160	159	90.03	32.4281	32.2254	0.27	0.131	0.264	0.123	0.0547223	0.0265505	0.0535063	0.0249291	SFPAF2_0801	1	-0.0881865	-0.0941992	-0.0850446	-0.0867195
SFPAF2_0802	58	SFPAF2	NA	82.9832	Unfed	NA	NA	NA	4.407	134	175	83	30.4062	39.7096	0.277	0.133	0.28	0.137	0.0628545	0.0301793	0.0635353	0.0310869	SFPAF2_0802	1	0.0466818	0.0456062	-0.222402	-0.222703
SFPAF2_0803	58	SFPAF2	NA	76.2777	Unfed	NA	NA	NA	5.031	165	166	92	32.7967	32.9954	0.305	0.161	0.303	0.156	0.0606241	0.0320016	0.0602266	0.0310078	SFPAF2_0803	1	-0.0518225	-0.0586862	-0.0611633	-0.063075
SFPAF2_0804	58	SFPAF2	NA	81.0444	Unfed	NA	NA	NA	4.751	176	180	91.33	37.0448	37.8868	0.29	0.15	0.299	0.145	0.0610398	0.0315723	0.0629341	0.0305199	SFPAF2_0804	1	0.048911	0.0445502	0.0236417	0.0224265
SFPAF2_0805	58	SFPAF2	NA	63.111	Unfed	NA	NA	NA	3.631	166	164	86.44	45.7174	45.1666	0.181	0	0.171	0	0.0498485	0	0.0470945	0	SFPAF2_0805	1	0.0486125	0.0560028	0.0602947	0.0623491
SFPAF2_0806	58	SFPAF2	NA	66.1611	Unfed	NA	NA	NA	3.397	177	170	103.55	52.1048	50.0442	0.27	0.126	0.268	0.125	0.0794819	0.0370916	0.0788931	0.0367972	SFPAF2_0806	0	0.107537	0.117839	0.148033	0.150897
SFPAF2_0807	58	SFPAF2	NA	80.2888	Unfed	NA	NA	NA	3.63	169	182	84.86	46.5565	50.1377	0.171	0.006	0.159	0.008	0.0471074	0.00165289	0.0438017	0.00220386	SFPAF2_0807	1	0.152848	0.16025	0.0783031	0.0803609
SFPAF2_0808	58	SFPAF2	NA	39.3722	Unfed	NA	NA	NA	3.367	130	130	77.78	38.61	38.61	0.201	0.105	0.216	0.109	0.0596971	0.031185	0.0641521	0.032373	SFPAF2_0808	1	-0.157666	-0.146976	-0.157443	-0.15447
SFPAF2_0809	58	SFPAF2	NA	54.7055	Unfed	NA	NA	NA	3.796	179	187	76.02	47.1549	49.2624	0.154	0.01	0.157	0.01	0.040569	0.00263435	0.0413593	0.00263435	SFPAF2_0809	1	0.164516	0.169964	0.119965	0.121479
SFPAF2_0810	58	SFPAF2	NA	58.1999	Unfed	NA	NA	NA	4.461	259	213	90.47	58.0587	47.7471	0.174	0.025	0.201	0.078	0.0390047	0.00560412	0.0450572	0.0174849	SFPAF2_0810	1	0.238984	0.237377	0.432276	0.431827
SFPAF2_0811	58	SFPAF2	NA	NA	Unfed	NA	NA	NA	3.437	168	151	86.79	48.8798	43.9337	0.182	0.056	0.184	0.05	0.0529532	0.0162933	0.0535351	0.0145476	SFPAF2_0811	0	-0.0150223	-0.00523202	0.091704	0.0944263
SFPAF2_0812	58	SFPAF2	NA	98.111	Unfed	NA	NA	NA	3.378	171	185	82.45	50.6217	54.7661	0.279	0.132	0.266	0.12	0.0825933	0.0390764	0.0787448	0.035524	SFPAF2_0812	0	0.19403	0.204577	0.115532	0.118465
SFPAF2_0813	58	SFPAF2	NA	45.6889	Unfed	NA	NA	NA	3.624	196	203	128.67	54.0839	56.0155	0.172	0.021	0.174	0.023	0.0474614	0.0057947	0.0480132	0.00634658	SFPAF2_0813	1	0.262618	0.270093	0.227104	0.229182
SFPAF2_0814	58	SFPAF2	NA	57.8666	Unfed	NA	NA	NA	3.061	128	155	92.34	41.8164	50.637	0.19	0.085	0.193	0.085	0.0620712	0.0277687	0.0630513	0.0277687	SFPAF2_0814	1	0.0511109	0.0659652	-0.139226	-0.135095
SFPAF2_0815	58	SFPAF2	NA	60.5888	Unfed	NA	NA	NA	3.823	126	153	59.02	32.9584	40.0209	0.216	0.072	0.215	0.074	0.0565001	0.0188334	0.0562386	0.0193565	SFPAF2_0815	1	-0.0386005	-0.0334625	-0.233648	-0.23222
SFPAF2_0816	58	SFPAF2	NA	80.0888	Unfed	NA	NA	NA	3.992	230	208	78.19	57.6152	52.1042	0.192	0.039	0.201	0.06	0.0480962	0.00976954	0.0503507	0.0150301	SFPAF2_0816	0	0.25357	0.256817	0.352841	0.353742
SFPAF2_0817	58	SFPAF2	NA	59.7944	Unfed	NA	NA	NA	3.338	176	171	132.79	52.7262	51.2283	0.205	0.033	0.204	0.026	0.061414	0.00988616	0.0611144	0.0077891	SFPAF2_0817	1	0.119449	0.130517	0.148568	0.151646
SFPAF2_0818	58	SFPAF2	NA	60.3555	Unfed	NA	NA	NA	3.831	135	133	104.13	35.2388	34.7168	0.187	0.004	0.224	0.007	0.0488123	0.00104411	0.0584704	0.0018272	SFPAF2_0818	1	-0.179411	-0.174364	-0.165395	-0.163992
SFPAF2_0819	58	SFPAF2	NA	69.4222	Unfed	NA	NA	NA	3.992	194	167	87.96	48.5972	41.8337	0.136	0.02	0.145	0.031	0.0340681	0.00501002	0.0363226	0.00776553	SFPAF2_0819	1	0.0340253	0.0372727	0.182619	0.183521
SFPAF2_0820	58	SFPAF2	NA	90.9721	Unfed	NA	NA	NA	3.678	206	188	96.82	56.0087	51.1147	0.25	0.098	0.211	0.077	0.0679717	0.0266449	0.0573681	0.0209353	SFPAF2_0820	0	0.180749	0.187577	0.271631	0.273529
SFPAF2_0821	58	SFPAF2	NA	82.7832	Unfed	5.02222	NA	NA	4.421	197	213	97.47	44.5601	48.1791	0.273	0.098	0.327	0.125	0.0617507	0.0221669	0.0739652	0.0282741	SFPAF2_0821	0	0.242093	0.240879	0.16184	0.1615
SFPAF2_0822	58	SFPAF2	NA	52.6166	Unfed	6.57778	NA	NA	4.201	155	148	85.98	36.896	35.2297	0.187	0.049	0.222	0.107	0.0445132	0.0116639	0.0528446	0.0254701	SFPAF2_0822	1	-0.104369	-0.103352	-0.059874	-0.0595929
SFPAF2_0823	58	SFPAF2	NA	44.95	Unfed	3.95	NA	NA	3.767	147	153	113.98	39.0231	40.6159	0.201	0.078	0.206	0.086	0.0533581	0.0207061	0.0546854	0.0228298	SFPAF2_0823	1	-0.0335073	-0.0277243	-0.0742743	-0.072667
SFPAF2_0824	58	SFPAF2	NA	62.7666	Unfed	6.175	NA	NA	4.664	161	162	114.03	34.5197	34.7341	0.246	0.096	0.251	0.106	0.0527444	0.0205832	0.0538165	0.0227273	SFPAF2_0824	1	-0.0500706	-0.0536236	-0.0588969	-0.0598874
SFPAF2_0825	58	SFPAF2	NA	81.8277	Unfed	4.99444	NA	NA	5.51	190	183	116.23	34.4828	33.2123	0.339	0.146	0.34	0.139	0.0615245	0.0264973	0.061706	0.0252269	SFPAF2_0825	1	0.0142861	0.00344726	0.0477282	0.0447104
SFPAF2_0826	58	SFPAF2	NA	93.7721	Unfed	5.15	NA	NA	4.152	162	176	53.23	39.0173	42.3892	0.317	0.165	0.326	0.155	0.0763487	0.0397399	0.0785164	0.0373314	SFPAF2_0826	0	0.072952	0.0744816	-0.0115505	-0.0111267
SFPAF2_0827	58	SFPAF2	NA	35.8666	Unfed	7.16667	NA	NA	4.156	130	133	73.6	31.2801	32.0019	0.228	0.117	0.22	0.117	0.0548604	0.0281521	0.0529355	0.0281521	SFPAF2_0827	1	-0.207515	-0.206028	-0.231953	-0.231541
SFPAF2_0828	58	SFPAF2	NA	67.5388	Unfed	0.5	NA	NA	4.489	103	92	93.91	22.945	20.4945	0.393	0.191	0.39	0.195	0.0875473	0.0425485	0.086879	0.0434395	SFPAF2_0828	1	-0.602679	-0.60456	-0.492037	-0.492563
SFPAF2_0829	58	SFPAF2	NA	99.7777	Unfed	11.8583	NA	NA	4.679	88	83	74.5	18.8074	17.7388	0.403	0.209	0.408	0.214	0.0861295	0.0446677	0.0871981	0.0457363	SFPAF2_0829	1	-0.719935	-0.723628	-0.664101	-0.66513
SFPAF2_0830	58	SFPAF2	NA	43.6722	Unfed	1.38333	NA	NA	4.693	169	162	76.28	36.0111	34.5195	0.283	0.13	0.273	0.123	0.0603026	0.0277008	0.0581717	0.0262092	SFPAF2_0830	1	-0.05221	-0.0560339	-0.0125964	-0.0136622
SFPAF2_0831	58	SFPAF2	NA	61.0333	Unfed	0.980556	NA	NA	3.736	126	121	84.18	33.7259	32.3876	0.19	0.101	0.201	0.094	0.0508565	0.0270343	0.0538009	0.0251606	SFPAF2_0831	1	-0.265303	-0.259158	-0.2255	-0.223793
SFPAF2_0832	58	SFPAF2	NA	NA	Unfed	3.53889	NA	NA	3.651	137	155	129.36	37.524	42.4541	0.177	0.023	0.171	0.008	0.0484799	0.00629964	0.0468365	0.00219118	SFPAF2_0832	1	-0.00972468	-0.00257451	-0.133656	-0.131669
SFPAF2_0833	58	SFPAF2	NA	99.7054	Unfed	3.65	NA	NA	5.101	143	142	93.13	28.0337	27.8377	0.236	0.1	0.23	0.096	0.0462654	0.019604	0.0450892	0.0188198	SFPAF2_0833	1	-0.212752	-0.22022	-0.209154	-0.211234
SFPAF2_0834	58	SFPAF2	NA	74.411	Unfed	13.0417	NA	NA	3.969	116	101	83.59	29.2265	25.4472	0.244	0.116	0.25	0.118	0.0614764	0.0292265	0.0629882	0.0297304	SFPAF2_0834	1	-0.466854	-0.463354	-0.329604	-0.328632
SFPAF2_0835	58	SFPAF2	NA	69.2666	Unfed	2.51111	NA	NA	4.382	150	149	118.82	34.2309	34.0027	0.241	0.106	0.234	0.091	0.0549977	0.0241899	0.0534003	0.0207668	SFPAF2_0835	1	-0.112194	-0.113021	-0.107593	-0.107825
SFPAF2_0836	58	SFPAF2	NA	54.4833	Unfed	3.90278	NA	NA	3.906	197	175	83.87	50.4352	44.8029	0.172	0	0.18	0.007	0.0440348	0	0.0460829	0.00179211	SFPAF2_0836	1	0.0883343	0.0925336	0.205673	0.206839
SFPAF2_0837	58	SFPAF2	NA	84.4944	Unfed	0.461111	NA	NA	3.795	166	166	79.77	43.7418	43.7418	0.159	0.058	0.175	0.064	0.0418972	0.0152833	0.0461133	0.0168643	SFPAF2_0837	1	0.0454865	0.0509459	0.04466	0.0461772
SFPAF2_0838	58	SFPAF2	NA	74.9166	Unfed	1.88611	NA	NA	5.186	172	166	135.06	33.1662	32.0093	0.256	0.12	0.262	0.111	0.0493637	0.0231392	0.0505206	0.0214038	SFPAF2_0838	1	-0.0622956	-0.0704856	-0.0303534	-0.0326342
SFPAF2_0839	58	SFPAF2	NA	43.1222	Unfed	9.03333	NA	NA	4.021	189	176	119.97	47.0032	43.7702	0.171	0	0.195	0	0.0425267	0	0.0484954	0	SFPAF2_0839	0	0.0840172	0.0869482	0.153947	0.15476
SFPAF2_0840	58	SFPAF2	NA	63.3888	Unfed	5.49167	NA	NA	5.022	136	142	100.11	27.0808	28.2756	0.254	0.105	0.251	0.1	0.0505775	0.020908	0.0499801	0.0199124	SFPAF2_0840	0	-0.207365	-0.214151	-0.25382	-0.25571
SFPAF2_0841	59	SFPAF2	NA	97.2443	Unfed	NA	NA	NA	5.128	198	170	55	38.6115	33.1513	0.247	0.081	0.274	0.054	0.0481669	0.0157956	0.0534321	0.0105304	SFPAF2_0841	1	-0.0346031	-0.0423015	0.1144	0.112256
SFPAF2_0842	59	SFPAF2	NA	39.5166	Unfed	NA	NA	NA	4.745	205	202	71	43.2034	42.5711	0.207	0.072	0.239	0.066	0.0436249	0.0151739	0.0503688	0.0139094	SFPAF2_0842	0	0.164658	0.160352	0.176615	0.175415
SFPAF2_0843	59	SFPAF2	NA	90.9721	Unfed	NA	NA	NA	4.248	169	168	77	39.7834	39.548	0.19	0.061	0.189	0.006	0.0447269	0.0143597	0.0444915	0.00141243	SFPAF2_0843	0	0.0185425	0.0190731	0.022662	0.0228078
SFPAF2_0844	59	SFPAF2	NA	81.4221	Unfed	NA	NA	NA	3.333	105	112	70	31.5032	33.6034	0.221	0.1	0.218	0.097	0.0663066	0.030003	0.0654065	0.0291029	SFPAF2_0844	1	-0.303198	-0.292065	-0.367425	-0.364329
SFPAF2_0845	59	SFPAF2	NA	88.2943	Unfed	NA	NA	NA	4.109	190	181	66	46.24	44.0496	0.244	0.12	0.255	0.121	0.0593818	0.0292042	0.0620589	0.0294476	SFPAF2_0845	0	0.104558	0.106543	0.151562	0.152112
SFPAF2_0846	59	SFPAF2	NA	69.6999	Unfed	NA	NA	NA	3.943	157	141	58	39.8174	35.7596	0.256	0.132	0.27	0.119	0.0649252	0.033477	0.0684758	0.0301801	SFPAF2_0846	0	-0.130946	-0.127159	-0.0246219	-0.02357
SFPAF2_0847	59	SFPAF2	NA	86.7666	Unfed	NA	NA	NA	4.81	128	126	82	26.6112	26.1954	0.204	0.087	0.162	0.069	0.0424116	0.0180873	0.0336798	0.0143451	SFPAF2_0847	1	-0.312024	-0.316924	-0.29918	-0.300545
SFPAF2_0848	59	SFPAF2	NA	89.6944	Unfed	NA	NA	NA	4.018	139	127	102	34.5943	31.6078	0.188	0.004	0.183	0.01	0.0467894	0.00099552	0.045545	0.0024888	SFPAF2_0848	1	-0.242022	-0.239058	-0.153062	-0.15224
SFPAF2_0849	59	SFPAF2	NA	96.561	Unfed	NA	NA	NA	4.164	128	132	96	30.7397	31.7003	0.194	0.06	0.171	0.053	0.0465898	0.0144092	0.0410663	0.0127281	SFPAF2_0849	0	-0.215726	-0.214323	-0.248138	-0.247749
SFPAF2_0850	59	SFPAF2	NA	84.7721	Unfed	NA	NA	NA	4.842	128	119	77	26.4354	24.5766	0.286	0.142	0.28	0.142	0.0590665	0.0293267	0.0578273	0.0293267	SFPAF2_0850	0	-0.371471	-0.376661	-0.301527	-0.302973
SFPAF2_0851	59	SFPAF2	NA	91.8388	Unfed	NA	NA	NA	4.137	140	133	86	33.8409	32.1489	0.222	0	0.227	0.015	0.0536621	0	0.0548707	0.00362582	SFPAF2_0851	1	-0.205934	-0.204246	-0.156224	-0.155756
SFPAF2_0852	59	SFPAF2	NA	87.911	Unfed	NA	NA	NA	4.892	137	141	62	28.0049	28.8226	NA	NA	0.191	0.062	NA	NA	0.0390433	0.0126738	SFPAF2_0852	1	-0.20538	-0.211019	-0.237212	-0.238783
SFPAF2_0853	59	SFPAF2	NA	74.7777	Unfed	NA	NA	NA	4.466	136	117	66	30.4523	26.1979	0.174	0.01	0.181	0.01	0.038961	0.00223914	0.0405284	0.00223914	SFPAF2_0853	0	-0.36052	-0.362177	-0.212293	-0.212756
SFPAF2_0854	59	SFPAF2	NA	71.4222	Unfed	NA	NA	NA	3.916	160	145	83	40.858	37.0276	0.221	0.095	0.205	0.016	0.0564351	0.0242594	0.0523493	0.0040858	SFPAF2_0854	1	-0.1006	-0.0965129	-0.0032621	-0.00212661
SFPAF2_0855	59	SFPAF2	NA	81.6055	Unfed	NA	NA	NA	4.055	153	144	100	37.7312	35.5117	0.242	0.057	0.235	0.056	0.0596794	0.0140567	0.0579531	0.0138101	SFPAF2_0855	0	-0.11956	-0.116997	-0.0603426	-0.0596313
SFPAF2_0856	59	SFPAF2	NA	91.5721	Unfed	NA	NA	NA	4.349	116	122	88	26.6728	28.0524	0.228	0.095	0.227	0.089	0.0524258	0.0218441	0.0521959	0.0204645	SFPAF2_0856	1	-0.309511	-0.310007	-0.361963	-0.362103
SFPAF2_0857	59	SFPAF2	NA	96.0832	Unfed	NA	NA	NA	5.62	189	198	61	33.6299	35.2313	0.286	0.145	0.301	0.14	0.0508897	0.0258007	0.0535587	0.024911	SFPAF2_0857	1	0.0862444	0.0745416	0.0354553	0.0321971
SFPAF2_0858	59	SFPAF2	NA	86.3555	Unfed	NA	NA	NA	3.917	189	189	62	48.2512	48.2512	0.159	0.03	0.157	0.066	0.0405923	0.00765892	0.0400817	0.0168496	SFPAF2_0858	1	0.164325	0.168401	0.163221	0.164353
SFPAF2_0859	59	SFPAF2	NA	73.9222	Unfed	NA	NA	NA	5.072	154	156	76	30.3628	30.7571	0.272	0.118	0.273	0.113	0.0536278	0.023265	0.0538249	0.0222792	SFPAF2_0859	0	-0.116756	-0.123974	-0.133029	-0.135039
SFPAF2_0860	59	SFPAF2	NA	84.6999	Unfed	NA	NA	NA	3.918	159	145	75	40.5819	37.0087	0.193	0.044	0.199	0.029	0.0492598	0.0112302	0.0507912	0.00740174	SFPAF2_0860	1	-0.100777	-0.0967115	-0.00971242	-0.00858314
SFPAF2_0861	59	SFPAF2	NA	93.3055	Unfed	14.4917	NA	NA	3.833	174	167	89	45.3953	43.569	0.205	0.074	0.211	0.075	0.0534829	0.019306	0.0550483	0.0195669	SFPAF2_0861	1	0.0480537	0.0530776	0.0882013	0.0895973
SFPAF2_0862	59	SFPAF2	NA	94.6277	Unfed	5.72222	NA	NA	4.272	116	111	83	27.1536	25.9831	0.169	0.026	0.173	0.058	0.0395599	0.00608614	0.0404963	0.0135768	SFPAF2_0862	1	-0.397836	-0.397551	-0.35564	-0.355563
SFPAF2_0863	59	SFPAF2	NA	49.8777	Unfed	2.35833	NA	NA	4.425	154	160	98	34.8023	36.1582	0.179	0.036	0.181	0.061	0.040452	0.00813559	0.040904	0.0137853	SFPAF2_0863	1	-0.0443373	-0.045591	-0.0847316	-0.0850823
SFPAF2_0864	59	SFPAF2	NA	44.0833	Unfed	1.48056	NA	NA	4.719	153	149	79	32.4221	31.5745	0.231	0.105	0.227	0.106	0.048951	0.0222505	0.0481034	0.0224624	SFPAF2_0864	1	-0.137767	-0.141832	-0.114012	-0.115146
SFPAF2_0865	59	SFPAF2	NA	74.9499	Unfed	0.630556	NA	NA	4.069	135	146	85	33.1777	35.8811	0.3	0.158	0	0	0.0737282	0.0388302	0	0	SFPAF2_0865	0	-0.106956	-0.104544	-0.186725	-0.186056
SFPAF2_0866	59	SFPAF2	NA	92.9277	Unfed	3.88889	NA	NA	5.267	216	207	69	41.0101	39.3013	0.332	0.153	0.331	0.154	0.063034	0.0290488	0.0628441	0.0292387	SFPAF2_0866	1	0.153086	0.144219	0.191945	0.189476
SFPAF2_0867	59	SFPAF2	NA	91.9777	Unfed	0.225	NA	NA	3.721	160	140	78	42.9992	37.6243	0.273	0.141	0.274	0.15	0.0733674	0.037893	0.0736361	0.0403117	SFPAF2_0867	0	-0.118062	-0.111742	0.0148153	0.016572
SFPAF2_0868	59	SFPAF2	NA	91.3777	Unfed	1	NA	NA	3.412	138	143	81	40.4455	41.9109	0.182	0.066	0.175	0.066	0.0533411	0.0193435	0.0512896	0.0193435	SFPAF2_0868	1	-0.0669378	-0.0568284	-0.102423	-0.0996115
SFPAF2_0869	59	SFPAF2	NA	97.361	Unfed	9.06389	NA	NA	4.097	185	185	65	45.155	45.155	0.199	0.005	0.201	0.007	0.0485721	0.00122041	0.0490603	0.00170857	SFPAF2_0869	1	0.127426	0.129539	0.125928	0.126514
SFPAF2_0870	59	SFPAF2	NA	94.311	Unfed	5.05278	NA	NA	4.266	163	161	75	38.2091	37.7403	0.236	0.097	0.24	0.095	0.0553211	0.0227379	0.0562588	0.0222691	SFPAF2_0870	0	-0.0254765	-0.0251307	-0.014983	-0.0148886
SFPAF2_0871	59	SFPAF2	NA	69.5221	Unfed	1.475	NA	NA	3.688	101	104	66	27.3861	28.1996	0.234	0.116	0.226	0.112	0.063449	0.0314534	0.0612798	0.0303688	SFPAF2_0871	0	-0.412239	-0.40553	-0.442085	-0.44022
SFPAF2_0872	59	SFPAF2	NA	89.2943	Unfed	0	NA	NA	4.941	153	172	84	30.9654	34.8108	0.283	0.147	0.273	0.14	0.0572759	0.0297511	0.055252	0.0283343	SFPAF2_0872	1	-0.0100855	-0.0161602	-0.130282	-0.131974
SFPAF2_0873	59	SFPAF2	NA	94.2332	Unfed	2.79167	NA	NA	4.392	146	146	92	33.2423	33.2423	0.204	0.09	0.215	0.079	0.0464481	0.0204918	0.0489526	0.0179872	SFPAF2_0873	1	-0.133321	-0.134247	-0.135428	-0.135688
SFPAF2_0874	59	SFPAF2	NA	55.2833	Unfed	0.263889	NA	NA	3.766	142	140	59	37.7058	37.1747	0.185	0.003	0.189	0.007	0.0491237	0.000796601	0.0501859	0.00185874	SFPAF2_0874	1	-0.122211	-0.116417	-0.108786	-0.107175
SFPAF2_0875	59	SFPAF2	NA	57.1888	Unfed	2.30278	NA	NA	3.822	154	154	93	40.293	40.293	0.191	0.057	0.2	0.061	0.0499738	0.0149137	0.0523286	0.0159602	SFPAF2_0875	1	-0.0319956	-0.0268461	-0.0328843	-0.0314533
SFPAF2_0876	59	SFPAF2	NA	NA	Unfed	2.34722	NA	NA	5.866	177	178	62	30.1739	30.3444	0.293	0.127	0.289	0.127	0.0499489	0.0216502	0.049267	0.0216502	SFPAF2_0876	1	-0.0350256	-0.048601	-0.0453042	-0.0490834
SFPAF2_0877	59	SFPAF2	NA	93.2777	Unfed	8.24167	NA	NA	4.61	172	159	71	37.3102	34.4902	0.214	0.086	0.211	0.091	0.0464208	0.0186551	0.0457701	0.0197397	SFPAF2_0877	1	-0.0647433	-0.0677872	0.0113147	0.0104659
SFPAF2_0878	59	SFPAF2	NA	92.4444	Unfed	8.85	NA	NA	4.458	129	129	61	28.9367	28.9367	NA	NA	0.284	0.123	NA	NA	0.0637057	0.0275908	SFPAF2_0878	0	-0.262263	-0.263842	-0.264501	-0.264942
SFPAF2_0879	59	SFPAF2	NA	59.9833	Unfed	0.905556	NA	NA	4.137	122	130	109	29.49	31.4237	0.211	0.09	0.193	0.079	0.0510031	0.0217549	0.0466522	0.019096	SFPAF2_0879	1	-0.228748	-0.227061	-0.293845	-0.293377
SFPAF2_0880	59	SFPAF2	NA	NA	Unfed	4.48611	NA	NA	4.633	146	140	69	31.5131	30.218	0.219	0.099	0.217	0.093	0.0472696	0.0213684	0.0468379	0.0200734	SFPAF2_0880	1	-0.193723	-0.196984	-0.154334	-0.155244
SFPAF2_0881	60	SFPAF2	NA	76.6722	Unfed	NA	NA	NA	3.755	262	259	78	69.7736	68.9747	0.233	0.075	0.253	0.077	0.0620506	0.0199734	0.0673768	0.020506	SFPAF2_0881	0	0.493984	0.499907	0.504767	0.506413
SFPAF2_0882	60	SFPAF2	NA	95.911	Unfed	NA	NA	NA	4.75	160	181	112	33.6842	38.1053	0.292	0.151	0.293	0.141	0.0614737	0.0317895	0.0616842	0.0296842	SFPAF2_0882	0	0.0545238	0.0501723	-0.0715939	-0.0728066
SFPAF2_0883	60	SFPAF2	NA	68.7111	Unfed	NA	NA	NA	4.892	193	175	63	39.4522	35.7727	0.221	0.114	0.235	0.108	0.0451758	0.0233034	0.0480376	0.0220769	SFPAF2_0883	1	0.0106459	0.00500681	0.105497	0.103926
SFPAF2_0884	60	SFPAF2	NA	78.5166	Unfed	NA	NA	NA	4.503	200	210	96	44.4148	46.6356	0.269	0.116	0.274	0.114	0.059738	0.0257606	0.0608483	0.0253165	SFPAF2_0884	0	0.221565	0.219548	0.170449	0.169886
SFPAF2_0885	60	SFPAF2	NA	84.5666	Unfed	NA	NA	NA	4.229	154	153	87	36.4152	36.1788	0.204	0.073	0.207	0.082	0.0482384	0.0172618	0.0489477	0.0193899	SFPAF2_0885	1	-0.0734363	-0.0727098	-0.0686976	-0.0684973
SFPAF2_0886	60	SFPAF2	NA	67.8777	Unfed	NA	NA	NA	3.788	117	126	71	30.887	33.2629	NA	0	0.123	0	NA	0	0.032471	0	SFPAF2_0886	0	-0.229582	-0.224042	-0.3045	-0.302961
SFPAF2_0887	60	SFPAF2	NA	77.8888	Unfed	NA	NA	NA	4.204	182	178	79	43.2921	42.3406	0.223	0.087	0.236	0.072	0.0530447	0.0206946	0.056137	0.0171265	SFPAF2_0887	0	0.0799557	0.0809414	0.100455	0.100727
SFPAF2_0888	60	SFPAF2	NA	74.1944	Unfed	NA	NA	NA	4.174	141	144	73	33.7805	34.4993	0.197	0.067	0.203	0.063	0.0471969	0.0160517	0.0486344	0.0150934	SFPAF2_0888	1	-0.129543	-0.128244	-0.152257	-0.151898
SFPAF2_0889	60	SFPAF2	NA	59.7555	Unfed	NA	NA	NA	3.543	173	184	102	48.8287	51.9334	0.212	0.084	0.209	0.086	0.0598363	0.0237087	0.0589896	0.0242732	SFPAF2_0889	1	0.17215	0.180612	0.110282	0.112634
SFPAF2_0890	60	SFPAF2	NA	74.4721	Unfed	NA	NA	NA	3.6	134	155	119	37.2222	43.0556	0.256	0.131	0.256	0.135	0.0711111	0.0363889	0.0711111	0.0375	SFPAF2_0890	1	-0.00486939	0.00289564	-0.150819	-0.14866
SFPAF2_0891	60	SFPAF2	NA	88.0721	Unfed	NA	NA	NA	3.95	185	182	100	46.8354	46.0759	0.211	0.092	0.228	0.107	0.0534177	0.0232911	0.0577215	0.0270886	SFPAF2_0891	1	0.123689	0.127398	0.13886	0.139891
SFPAF2_0892	60	SFPAF2	NA	84.611	Unfed	NA	NA	NA	4.485	165	181	98	36.7893	40.3567	0.214	0.008	0.187	0.002	0.0477146	0.00178372	0.0416945	0.000445931	SFPAF2_0892	1	0.0743374	0.072495	-0.0205054	-0.0210199
SFPAF2_0893	60	SFPAF2	NA	57.5999	Unfed	NA	NA	NA	3.771	199	122	97	52.7711	32.3522	0.201	0.07	0.228	0.075	0.0533015	0.0185627	0.0604614	0.0198886	SFPAF2_0893	1	-0.260291	-0.254554	0.228222	0.229817
SFPAF2_0894	60	SFPAF2	NA	83.8444	Unfed	NA	NA	NA	4.357	182	187	85	41.7719	42.9194	0.179	0.005	0.166	0.006	0.0410833	0.00114758	0.0380996	0.00137709	SFPAF2_0894	0	0.116943	0.116366	0.0878034	0.087641
SFPAF2_0895	60	SFPAF2	NA	81.6388	Unfed	NA	NA	NA	4.276	154	138	106	36.015	32.2732	0.21	0.078	0.202	0.02	0.0491113	0.0182413	0.0472404	0.00467727	SFPAF2_0895	1	-0.180435	-0.180192	-0.0726092	-0.0725433
SFPAF2_0896	60	SFPAF2	NA	93.7555	Unfed	NA	NA	NA	3.797	166	148	76	43.7187	38.9781	0	0	0.162	0.106	0	0	0.0426653	0.0279168	SFPAF2_0896	0	-0.0694708	-0.0640345	0.0444735	0.0459843
SFPAF2_0897	60	SFPAF2	NA	73.8388	Unfed	NA	NA	NA	4.239	190	187	91	44.8219	44.1142	0.246	0.129	0.247	0.13	0.0580326	0.0304317	0.0582685	0.0306676	SFPAF2_0897	1	0.126419	0.127042	0.140538	0.14071
SFPAF2_0898	60	SFPAF2	NA	95.3277	Unfed	NA	NA	NA	4.35	176	189	79	40.4598	43.4483	0.298	0.154	0.3	0.146	0.0685057	0.0354023	0.0689655	0.0335632	SFPAF2_0898	1	0.128136	0.12763	0.0548498	0.0547069
SFPAF2_0899	60	SFPAF2	NA	NA	Unfed	NA	NA	NA	4.733	176	204	78	37.1857	43.1016	0.213	0.013	0.202	0.01	0.0450032	0.00274667	0.0426791	0.00211282	SFPAF2_0899	0	0.175384	0.171189	0.0249852	0.0238161
SFPAF2_0900	60	SFPAF2	NA	NA	Unfed	NA	NA	NA	3.908	217	224	98	55.5271	57.3183	NA	NA	0.14	0	NA	NA	0.035824	0	SFPAF2_0900	1	0.335018	0.339195	0.302185	0.303346
SFPAF2_0901	60	SFPAF2	NA	71.6388	Unfed	0	NA	NA	4.614	153	145	83	33.1599	31.4261	0.258	0.061	0.238	0.058	0.0559168	0.0132206	0.0515821	0.0125704	SFPAF2_0901	0	-0.157213	-0.160295	-0.106049	-0.106908
SFPAF2_0902	60	SFPAF2	NA	79.9499	Unfed	14.8694	NA	NA	4.849	181	172	83	37.3273	35.4712	NA	NA	0.155	0.036	NA	NA	0.0319654	0.00742421	SFPAF2_0902	0	-0.00359839	-0.00885158	0.0444288	0.0429652
SFPAF2_0903	60	SFPAF2	NA	73.311	Unfed	7.29722	NA	NA	4.243	159	158	74	37.4735	37.2378	0.132	0.013	0.226	0.097	0.0311101	0.00306387	0.0532642	0.0228612	SFPAF2_0903	1	-0.0424199	-0.0418379	-0.0379157	-0.0377556
SFPAF2_0904	60	SFPAF2	NA	NA	Unfed	7.83056	NA	NA	5.107	154	137	61	30.1547	26.8259	0.273	0.105	0.242	0.09	0.053456	0.02056	0.0473859	0.0176229	SFPAF2_0904	0	-0.249004	-0.256523	-0.135463	-0.137557
SFPAF2_0905	60	SFPAF2	NA	99.7999	Unfed	6.68889	NA	NA	6.022	251	252	79	41.6805	41.8466	0.402	0.205	0.406	0.197	0.0667552	0.0340418	0.0674195	0.0327134	SFPAF2_0905	1	0.303561	0.288838	0.29471	0.290612
SFPAF2_0906	60	SFPAF2	NA	91.8221	Unfed	1.98333	NA	NA	5.618	189	173	79	33.6419	30.7939	0.389	0.199	0.406	0.192	0.0692417	0.0354219	0.0722677	0.0341759	SFPAF2_0906	1	-0.0486082	-0.0602954	0.0355812	0.0323274
SFPAF2_0907	60	SFPAF2	NA	85.9388	Unfed	5.46111	NA	NA	4.712	197	225	69	41.8081	47.7504	0.26	0.133	0.253	0.128	0.0551783	0.0282258	0.0536927	0.0271647	SFPAF2_0907	1	0.274899	0.270899	0.139279	0.138164
SFPAF2_0908	60	SFPAF2	NA	75.1999	Unfed	5.64167	NA	NA	4.197	171	186	92	40.7434	44.3174	0.263	0.128	0.276	0.114	0.0626638	0.030498	0.0657613	0.0271623	SFPAF2_0908	1	0.124494	0.125553	0.0387016	0.0389942
SFPAF2_0909	60	SFPAF2	NA	80.9333	Unfed	0.872222	NA	NA	3.898	167	180	103	42.8425	46.1775	0.287	0.108	0.28	0.101	0.0736275	0.0277065	0.0718317	0.0259107	SFPAF2_0909	1	0.117213	0.121502	0.0411884	0.04238
SFMOF2_0001	NA	SFMOF2	M	NA	Unfed	NA	NA	NA	NA	240	243	NA	NA	NA	NA	NA	NA	NA	NA	NA	NA	NA	SFMOF2_0001	NA	NA	NA	NA	NA
SFMOF2_0002	13	SFMOF2	M	NA	Unfed	2.62778	1.98056	-0.647222	4.307	144	152	NA	33.4339	35.2914	0	0	0.188	0.041	0	0	0.0436499	0.00951939	SFMOF2_0002	0	0.0484362	0.0479343	-0.0069833	-0.00713355
SFMOF2_0003	13	SFMOF2	M	93.0443	Unfed	4.85833	13.1444	8.28611	4.352	170	168	NA	39.0625	38.6029	0.165	0.089	0.186	0.105	0.0379136	0.0204504	0.042739	0.0241268	SFMOF2_0003	1	0.142972	0.143976	0.154565	0.155047
SFMOF2_0004	13	SFMOF2	F	77.6055	Unfed	0.816667	0	-0.816667	4.037	146	144	NA	36.1655	35.6701	0.18	0.013	0.179	0.006	0.0445876	0.00322021	0.0443399	0.00148625	SFMOF2_0004	1	0.0289251	0.0190416	0.0344452	0.0303595
SFMOF2_0005	13	SFMOF2	F	76.1055	Unfed	3.41667	8.55278	5.13611	4.04	142	150	NA	35.1485	37.1287	0.18	0.03	0.156	0	0.0445545	0.00742574	0.0386139	0	SFMOF2_0005	1	0.0693506	0.0595747	0.00634852	0.00230804
SFMOF2_0006	13	SFMOF2	F	74.6777	Unfed	1.45556	10.4	8.94444	4.465	173	179	NA	38.7458	40.0896	0.202	0.046	0.189	0.058	0.0452408	0.0103024	0.0423292	0.0129899	SFMOF2_0006	1	0.192711	0.19743	0.161116	0.163156
SFMOF2_0007	13	SFMOF2	M	85.8666	Unfed	3.85556	5.52222	1.66667	5.674	168	179	NA	29.6087	31.5474	0.361	0.189	0.371	0.187	0.0636235	0.0333098	0.065386	0.0329573	SFMOF2_0007	1	0.0648065	0.10425	0.0295008	0.0461069
SFMOF2_0008	13	SFMOF2	M	95.8388	Unfed	3.21111	10.4972	7.28611	4.032	160	176	NA	39.6825	43.6508	0.261	0.113	0.256	0.115	0.0647321	0.0280258	0.0634921	0.0285218	SFMOF2_0008	1	0.230257	0.220194	0.126541	0.12238
SFMOF2_0009	13	SFMOF2	F	94.4666	Unfed	6.725	6.88056	0.155556	4.6	177	168	NA	38.4783	36.5217	0.273	0.121	0.272	0.123	0.0593478	0.0263043	0.0591304	0.0267391	SFMOF2_0009	1	0.11339	0.122425	0.171259	0.17511
SFMOF2_0010	13	SFMOF2	M	88.1221	Unfed	0.0805556	6.12222	6.04167	4.413	135	165	NA	30.5914	37.3895	0.296	0.152	0.299	0.144	0.0670746	0.0344437	0.0677544	0.0326309	SFMOF2_0010	1	0.117524	0.120545	-0.0819003	-0.0805726
SFMOF2_0011	13	SFMOF2	M	82.7444	Unfed	3.13056	8.78333	5.65278	4.544	133	117	NA	29.2694	25.7482	0.345	0.176	0.346	0.177	0.0759243	0.0387324	0.0761444	0.0389525	SFMOF2_0011	1	-0.241862	-0.234602	-0.109313	-0.106207
SFMOF2_0012	13	SFMOF2	M	83.1999	Unfed	10.1139	10.6361	0.522221	4.394	100	138	NA	22.7583	31.4065	0.271	0.144	0.27	0.132	0.061675	0.032772	0.0614474	0.030041	SFMOF2_0012	1	-0.0588651	-0.056469	-0.380163	-0.379098
SFMOF2_0013	13	SFMOF2	F	62.2555	Unfed	3.94722	10.65	6.70278	5.538	125	154	NA	22.5713	27.8079	0.241	0.114	0.265	0.111	0.0435175	0.020585	0.0478512	0.0200433	SFMOF2_0013	1	-0.072677	-0.036749	-0.255793	-0.240662
SFMOF2_0014	13	SFMOF2	M	60.4999	Unfed	7.20833	11.0556	3.84723	4.991	174	203	NA	34.8628	40.6732	0.228	0.169	0.236	0.172	0.0456822	0.0338609	0.0472851	0.034462	SFMOF2_0014	1	0.259087	0.279944	0.119341	0.128151
SFMOF2_0015	13	SFMOF2	M	51.6055	Unfed	0.108333	10.4222	10.3139	4.174	159	144	NA	38.093	34.4993	0.194	0.147	0.192	0.132	0.0464782	0.035218	0.045999	0.0316243	SFMOF2_0015	0	0.0111116	0.00606427	0.105497	0.10344
SFMOF2_0016	13	SFMOF2	M	41.0333	Unfed	2.85556	7.00278	4.14722	5.18	127	107	NA	24.5174	20.6564	0.314	0.153	0.315	0.156	0.0606178	0.0295367	0.0608108	0.0301158	SFMOF2_0016	1	-0.40113	-0.374886	-0.211393	-0.200324
SFMOF2_0017	13	SFMOF2	F	88.2166	Unfed	5.86389	20.9389	15.075	5.268	112	141	NA	21.2604	26.7654	0.214	0.087	0.244	0.101	0.0406226	0.0165148	0.0463174	0.0191724	SFMOF2_0017	1	-0.13419	-0.105506	-0.344272	-0.332179
SFMOF2_0018	13	SFMOF2	M	66.6999	Unfed	2.73611	6.27222	3.53611	4.693	117	132	NA	24.9307	28.127	0.336	0.188	0.346	0.184	0.071596	0.0400597	0.0737268	0.0392073	SFMOF2_0018	1	-0.138456	-0.12652	-0.251261	-0.246194
SFMOF2_0019	13	SFMOF2	M	99.3388	Unfed	0.511111	6.65	6.13889	5.758	203	197	NA	35.2553	34.2133	0.367	0.192	0.367	0.185	0.0637374	0.0333449	0.0637374	0.0321292	SFMOF2_0019	1	0.15278	0.194353	0.21247	0.229969
SFMOF2_0020	13	SFMOF2	F	93.1721	Unfed	2.21389	8.59167	6.37778	3.868	128	138	NA	33.092	35.6774	0.251	0.129	0.247	0.12	0.0648914	0.0333506	0.0638573	0.0310238	SFMOF2_0020	1	0.00919177	-0.00688887	-0.0788766	-0.0855618
SFMOF2_0021	13	SFMOF2	F	96.6221	Unfed	5.50833	9.18611	3.67778	5.287	190	144	NA	35.9372	27.2366	0.373	0.195	0.385	0.191	0.0705504	0.0368829	0.0728201	0.0361263	SFMOF2_0021	1	-0.115059	-0.0858522	0.182716	0.195028
SFMOF2_0022	13	SFMOF2	M	94.1944	Unfed	1.725	6.18889	4.46389	4.867	112	121	NA	23.0121	24.8613	0.302	0.154	0.311	0.156	0.0620505	0.0316417	0.0638997	0.0320526	SFMOF2_0022	1	-0.2449	-0.227688	-0.310476	-0.303196
SFMOF2_0023	13	SFMOF2	F	84.411	Unfed	1.1	17.2611	16.1611	3.84	135	143	NA	35.1562	37.2396	0.283	0.171	0.284	0.166	0.0736979	0.0445313	0.0739583	0.0432292	SFMOF2_0023	1	0.0486607	0.0315272	-0.0225308	-0.0296576
SFMOF2_0024	13	SFMOF2	M	NA	Unfed	2.65556	8.98889	6.33333	4.366	171	146	NA	39.1663	33.4402	0.314	0.158	0.319	0.156	0.0719194	0.0361887	0.0730646	0.0357306	SFMOF2_0024	1	0.000900044	0.00236974	0.159059	0.159736
SFMOF2_0025	13	SFMOF2	F	82.661	Unfed	3.86111	1.91111	-1.95	5.264	144	143	NA	27.3556	27.1657	0.313	0.142	0.318	0.136	0.0594605	0.0269757	0.0604103	0.0258359	SFMOF2_0025	1	-0.1197	-0.0911255	-0.0926337	-0.0805869
SFMOF2_0026	13	SFMOF2	M	90.7388	Unfed	0.0472222	4.01389	3.96667	4.68	NA	165	NA	NA	35.2564	0.25	0.107	0.25	0.113	0.0534188	0.0228632	0.0534188	0.0241453	SFMOF2_0026	1	0.0861681	0.0977022	NA	NA
SFMOF2_0027	13	SFMOF2	M	88.9499	Unfed	3.81111	7.51944	3.70833	4.458	112	107	NA	25.1234	24.0018	0.319	0.158	0.322	0.152	0.0715568	0.0354419	0.0722297	0.034096	SFMOF2_0027	0	-0.321008	-0.316517	-0.273007	-0.271063
SFMOF2_0028	13	SFMOF2	F	99.7888	Unfed	NA	NA	NA	4.968	165	155	NA	33.2126	31.1997	0.316	0.137	0.313	0.135	0.0636071	0.0275765	0.0630032	0.0271739	SFMOF2_0028	1	-0.00822852	0.0119596	0.0682028	0.0767316
SFMOF2_0029	13	SFMOF2	M	97.2943	Unfed	9.55278	19.7028	10.15	4.499	162	171	NA	36.008	38.0084	0.336	0.186	0.338	0.18	0.0746833	0.0413425	0.0751278	0.0400089	SFMOF2_0029	1	0.14294	0.148758	0.0921826	0.0946835
SFMOF2_0030	13	SFMOF2	M	41.4722	Unfed	1.10833	9.08889	7.98056	5.455	197	178	NA	36.1137	32.6306	0.297	0.134	0.294	0.131	0.0544455	0.0245646	0.0538955	0.0240147	SFMOF2_0030	1	0.0802143	0.113954	0.205543	0.219756
SFMOF2_0031	13	SFMOF2	M	80.6721	Unfed	2.01111	11.3111	9.3	4.117	NA	167	NA	NA	40.5635	0.183	0.116	0.189	0.118	0.0444498	0.0281759	0.0459072	0.0286616	SFMOF2_0031	1	0.166632	0.159592	NA	NA
SFMOF2_0032	13	SFMOF2	M	31.6166	Unfed	2.62778	1.00556	-1.62222	5.451	155	158	NA	28.4351	28.9855	0.28	0.133	0.27	0.123	0.0513667	0.0243992	0.0495322	0.0225647	SFMOF2_0032	1	-0.0385827	-0.00494932	-0.0339228	-0.019754
SFMOF2_0033	13	SFMOF2	F	57.4722	Unfed	0.586111	11.5	10.9139	3.907	164	152	NA	41.9759	38.9045	0.197	0.125	0.206	0.122	0.0504223	0.0319939	0.0527259	0.031226	SFMOF2_0033	1	0.100464	0.0858369	0.164677	0.158602
SFMOF2_0034	14	SFMOF2	F	90.2332	Unfed	10.0667	8.26944	-1.79722	5.09	122	126	NA	23.9686	24.7544	0.448	0.22	0.442	0.21	0.0880157	0.043222	0.0868369	0.0412574	SFMOF2_0034	1	-0.228321	-0.204617	-0.244078	-0.234074
SFMOF2_0035	14	SFMOF2	M	71.8722	Unfed	14.5472	3.68889	-10.8583	4.293	109	105	NA	25.3902	24.4584	0.369	0.18	0.35	0.169	0.0859539	0.0419287	0.0815281	0.0393664	SFMOF2_0035	1	-0.319746	-0.32072	-0.284059	-0.284407
SFMOF2_0036	14	SFMOF2	M	83.8221	Unfed	12.3917	5.94444	-6.44722	4.554	101	101	NA	22.1783	22.1783	0.375	0.19	0.375	0.186	0.0823452	0.0417216	0.0823452	0.0408432	SFMOF2_0036	1	-0.390089	-0.38251	-0.38548	-0.38224
SFMOF2_0037	14	SFMOF2	M	79.3555	Unfed	13.025	17.8361	4.81111	3.371	89	89	NA	26.4017	26.4017	0.34	0.176	0.334	0.166	0.10086	0.05221	0.0990804	0.0492435	SFMOF2_0037	1	-0.356017	-0.392027	-0.383564	-0.39861
SFMOF2_0038	14	SFMOF2	M	85.6833	Unfed	11.3194	4.98333	-6.33611	3.966	102	97	NA	25.7186	24.4579	0.349	0.178	0.358	0.172	0.087998	0.0448815	0.0902673	0.0433686	SFMOF2_0038	0	-0.356706	-0.369161	-0.316614	-0.321779
SFMOF2_0039	NA	SFMOF2	M	NA	Unfed	NA	NA	NA	6.24	233	225	NA	37.3397	36.0577	0.392	0.203	0.394	0.196	0.0628205	0.0325321	0.063141	0.0314103	SFMOF2_0039	1	0.242767	0.29599	0.315986	0.338373
SFMOF2_0040	NA	SFMOF2	F	NA	Unfed	NA	NA	NA	7.042	142	158	NA	20.1647	22.4368	0.539	0.267	0.546	0.266	0.0765408	0.0379154	0.0775348	0.0377734	SFMOF2_0040	1	-0.175277	-0.104533	-0.230838	-0.201102
SFMOF2_0041	NA	SFMOF2	F	NA	Unfed	NA	NA	NA	6.491	148	189	NA	22.8008	29.1172	0.304	0.119	0.233	0.104	0.0468341	0.0183331	0.0358959	0.0160222	SFMOF2_0041	1	0.0473638	0.106301	-0.154674	-0.12989
SFMOF2_0042	NA	SFMOF2	F	72.0666	Unfed	NA	NA	NA	6.415	184	182	NA	28.6828	28.371	0.382	0.187	0.371	0.192	0.0595479	0.0291504	0.0578332	0.0299299	SFMOF2_0042	1	0.01591	0.0731409	0.0680771	0.0921446
SFMOF2_0043	NA	SFMOF2	F	89.0443	Unfed	NA	NA	NA	5.967	199	184	NA	33.3501	30.8363	0.357	0.174	0.357	0.187	0.0598291	0.0291604	0.0598291	0.031339	SFMOF2_0043	1	0.0654812	0.112221	0.177349	0.197016
SFMOF2_0044	NA	SFMOF2	F	98.1944	Unfed	NA	NA	NA	6.659	171	178	NA	25.6795	26.7307	0.432	0.218	0.43	0.214	0.0648746	0.0327376	0.0645743	0.032137	SFMOF2_0044	1	-0.0262389	0.0364016	-0.0211301	0.00520657
SFMOF2_0045	NA	SFMOF2	F	NA	Unfed	NA	NA	NA	6.116	NA	199	NA	NA	32.5376	0.369	0.178	0.375	0.182	0.0603336	0.029104	0.0613146	0.029758	SFMOF2_0045	1	0.130685	0.180999	NA	NA
SFMOF2_0046	NA	SFMOF2	F	60.5888	Unfed	NA	NA	NA	6.035	158	170	NA	26.1806	28.169	0.279	0.12	0.297	0.125	0.0462303	0.019884	0.0492129	0.0207125	SFMOF2_0046	1	-0.0197046	0.0286775	-0.0581979	-0.0378423
SFMOF2_0047	15	SFMOF2	M	98.7054	Unfed	3.90278	7.17778	3.275	3.962	NA	NA	NA	NA	NA	0.301	0.18	0.303	0.177	0.0759717	0.0454316	0.0764765	0.0446744	SFMOF2_0047	1	NA	NA	NA	NA
SFMOF2_0048	15	SFMOF2	F	93.5443	Unfed	3.65833	12.8444	9.18611	5.729	NA	NA	NA	NA	NA	0.422	0.256	0.422	0.259	0.0736603	0.0446849	0.0736603	0.0452086	SFMOF2_0048	1	NA	NA	NA	NA
SFMOF2_0049	15	SFMOF2	M	42.1889	Unfed	0	0.191667	0.191667	5.503	NA	NA	NA	NA	NA	0.228	0.042	0.219	0.043	0.0414319	0.0076322	0.0397965	0.00781392	SFMOF2_0049	1	NA	NA	NA	NA
SFMOF2_0050	15	SFMOF2	M	59.9055	Unfed	5.20278	4.90833	-0.294445	5.809	NA	NA	NA	NA	NA	0.371	0.225	0.374	0.206	0.0638664	0.038733	0.0643829	0.0354622	SFMOF2_0050	1	NA	NA	NA	NA
SFMOF2_0051	17	SFMOF2	F	87.1166	Unfed	12.7472	15.825	3.07778	4.593	87	79	76.98	18.9419	17.2001	0.225	0.112	NA	NA	0.0489876	0.0243849	NA	NA	SFMOF2_0051	1	-0.640313	-0.631499	-0.538332	-0.534575
SFMOF2_0052	17	SFMOF2	F	99.7443	Unfed	4.93056	16.7444	11.8139	4.596	136	132	61.61	29.5909	28.7206	0.308	0.156	0.301	0.152	0.0670148	0.0339426	0.0654917	0.0330722	SFMOF2_0052	1	-0.127308	-0.118399	-0.0918644	-0.0880668
SFMOF2_0053	17	SFMOF2	F	NA	Unfed	2.88056	15.9806	13.1	4.818	131	126	35.82	27.1897	26.1519	0.224	0.284	0.227	0.181	0.0464923	0.0589456	0.047115	0.0375675	SFMOF2_0053	1	-0.199007	-0.183262	-0.149458	-0.142793
SFMOF2_0054	17	SFMOF2	M	93.0555	Unfed	6.01389	13.3861	7.37222	3.497	NA	105	75.99	NA	30.0257	0.195	0.085	0.2	0.081	0.0557621	0.0243065	0.0571919	0.0231627	SFMOF2_0054	1	-0.21028	-0.240973	NA	NA
SFMOF2_0055	19	SFMOF2	F	76.911	Unfed	5.44722	NA	NA	4.477	146	151	63.41	32.6111	33.7279	0.307	0.16	0.314	0.157	0.0685727	0.0357382	0.0701363	0.0350681	SFMOF2_0055	1	0.0211725	0.0262804	-0.00971461	-0.00751167
SFMOF2_0056	20	SFMOF2	F	44.0333	Unfed	1.58333	10.8722	9.28889	4.031	177	175	67.93	43.9097	43.4135	0.294	0.146	0.291	0.143	0.0729348	0.0362193	0.0721905	0.0354751	SFMOF2_0056	1	0.224692	0.214593	0.227623	0.223447
SFMOF2_0057	21	SFMOF2	F	79.5777	Unfed	NA	NA	NA	4.447	156	170	64.62	35.0798	38.228	0.367	0.185	0.381	0.183	0.0825275	0.0416011	0.0856757	0.0411513	SFMOF2_0057	1	0.14328	0.147413	0.0594048	0.061199
SFMOF2_0058	22	SFMOF2	F	92.4388	Unfed	14.8583	16.3861	1.52778	4.233	147	139	114.17	34.7271	32.8372	0.243	0.095	0.239	0.099	0.0574061	0.0224427	0.0564611	0.0233877	SFMOF2_0058	1	-0.0317198	-0.0347332	0.0210338	0.0198301
SFMOF2_0059	22	SFMOF2	M	76.2832	Unfed	1.55	8.65	7.1	4.21	141	156	57.32	33.4917	37.0546	0.273	0.128	0.273	0.125	0.0648456	0.0304038	0.0648456	0.0296912	SFMOF2_0059	1	0.0865704	0.0827675	-0.0183132	-0.0198481
SFMOF2_0060	23	SFMOF2	F	69.4444	Unfed	5.99722	8.29722	2.3	4.69	210	215	63.22	44.7761	45.8422	0.266	0.117	0.26	0.115	0.0567164	0.0249467	0.0554371	0.0245203	SFMOF2_0060	1	0.349721	0.361565	0.333946	0.338974
SFMOF2_0061	23	SFMOF2	F	93.9666	Unfed	1.13889	8.13611	6.99722	4.472	153	150	49.24	34.2129	33.542	0.335	0.172	0.333	0.155	0.0749106	0.0384615	0.0744633	0.0346601	SFMOF2_0061	1	0.0151244	0.0200703	0.0375937	0.0397287
SFMOF2_0062	23	SFMOF2	F	79.5944	Unfed	1.66389	13.5111	11.8472	4.381	174	200	91.91	39.717	45.6517	0.307	0.16	0.314	0.163	0.0700753	0.0365213	0.0716731	0.0372061	SFMOF2_0062	1	0.31378	0.315747	0.174987	0.175872
SFMOF2_0063	23	SFMOF2	M	74.8888	Unfed	0.569444	7.49722	6.92778	4.68	198	190	58.06	42.3077	40.5983	0.365	0.179	0.358	0.173	0.0779915	0.0382479	0.0764957	0.0369658	SFMOF2_0063	1	0.227247	0.238781	0.276016	0.280915
SFMOF2_0064	23	SFMOF2	M	69.1166	Unfed	0.0361111	5.625	5.58889	4.879	171	143	73.37	35.0482	29.3093	0.236	0.093	0.258	0.097	0.0483706	0.0190613	0.0528797	0.0198811	SFMOF2_0064	0	-0.07916	-0.0615915	0.111637	0.119067
SFMOF2_0065	23	SFMOF2	M	73.4166	Unfed	2.9	1.31389	-1.58611	4.181	200	199	53.98	47.8354	47.5963	0.268	0.131	0.276	0.132	0.0640995	0.0313322	0.0660129	0.0315714	SFMOF2_0065	0	0.333709	0.328904	0.334195	0.33224
SFMOF2_0066	28	SFMOF2	F	NA	Unfed	NA	NA	NA	5.205	127	131	54.1	24.3996	25.1681	0.314	0.132	0.315	0.131	0.0603266	0.0253602	0.0605187	0.0251681	SFMOF2_0066	1	-0.201331	-0.17439	-0.213448	-0.202087
SFMOF2_0067	28	SFMOF2	F	77.0388	Unfed	NA	NA	NA	3.952	162	157	63.74	40.9919	39.7267	0.26	0.132	0.28	0.127	0.0657895	0.0334008	0.0708502	0.0321356	SFMOF2_0067	0	0.126716	0.113749	0.147519	0.142139
SFMOF2_0068	28	SFMOF2	F	40.6777	Unfed	NA	NA	NA	4.419	136	135	70.62	30.7762	30.5499	0.22	0.074	0.224	0.076	0.049785	0.0167459	0.0506902	0.0171985	SFMOF2_0068	1	-0.0838724	-0.0806541	-0.0751001	-0.0736898
SFMOF2_0069	28	SFMOF2	F	NA	Unfed	NA	NA	NA	4.178	140	150	52.56	33.5089	35.9023	NA	NA	0.161	0.025	NA	NA	0.0385352	0.00598372	SFMOF2_0069	1	0.0514224	0.0465138	-0.0221737	-0.0241724
SFMOF2_0070	28	SFMOF2	F	NA	Unfed	3.29722	NA	NA	4.364	147	144	54.87	33.6847	32.9973	0.3	0.137	0.295	0.14	0.0687443	0.0313932	0.0675985	0.0320807	SFMOF2_0070	1	-0.0126487	-0.0112454	0.00802379	0.00867274
SFMOF2_0071	28	SFMOF2	F	90.411	Unfed	2.375	NA	NA	4.403	207	197	77.19	47.0134	44.7422	0.296	0.141	0.301	0.143	0.0672269	0.0320236	0.0683625	0.0324779	SFMOF2_0071	1	0.295993	0.298685	0.346512	0.347702
SFMOF2_0072	28	SFMOF2	F	90.8888	Unfed	3.69167	NA	NA	4.478	131	128	76.87	29.2541	28.5842	0.291	0.152	0.295	0.148	0.0649844	0.0339437	0.0658776	0.0330505	SFMOF2_0072	1	-0.144196	-0.139056	-0.118219	-0.116003
SFMOF2_0073	28	SFMOF2	M	57.5333	Unfed	0.836111	NA	NA	4.615	172	180	45.46	37.2698	39.0033	0.315	0.158	0.325	0.158	0.0682557	0.0342362	0.0704225	0.0342362	SFMOF2_0073	1	0.180645	0.190152	0.141214	0.145263
SFMOF2_0074	28	SFMOF2	F	91.9055	Unfed	NA	NA	NA	4.611	142	133	73.57	30.7959	28.8441	0.27	0.121	0.266	0.12	0.0585556	0.0262416	0.0576881	0.0260247	SFMOF2_0074	1	-0.1215	-0.112118	-0.0500831	-0.0460874
SFMOF2_0075	28	SFMOF2	M	74.8999	Unfed	NA	NA	NA	4.264	133	138	66.25	31.1914	32.364	0.245	0.117	0.243	0.116	0.0574578	0.027439	0.0569887	0.0272045	SFMOF2_0075	1	-0.0428348	-0.0447908	-0.0821643	-0.0829245
SFMOF2_0076	28	SFMOF2	F	NA	Unfed	NA	NA	NA	4.686	147	148	61.17	31.37	31.5834	0.306	0.138	0.306	0.135	0.0653009	0.0294494	0.0653009	0.0288092	SFMOF2_0076	1	-0.0232489	-0.0115293	-0.0223649	-0.0173884
SFMOF2_0077	28	SFMOF2	M	NA	Unfed	NA	NA	NA	4.463	NA	164	62.2	NA	36.7466	0.261	0.118	0.254	0.119	0.0584808	0.0264396	0.0569124	0.0266637	SFMOF2_0077	1	0.105431	0.110085	NA	NA
SFMOF2_0078	28	SFMOF2	M	68.9166	Unfed	1.70833	NA	NA	4.423	144	137	92.49	32.5571	30.9745	0.306	0.153	0.297	0.145	0.0691838	0.0345919	0.067149	0.0327832	SFMOF2_0078	1	-0.0696491	-0.0662998	-0.0183279	-0.0168626
SFMOF2_0079	28	SFMOF2	M	NA	Unfed	2.37778	NA	NA	5.286	170	166	75.4	32.1604	31.4037	0.329	0.159	0.322	0.156	0.0622399	0.0300795	0.0609156	0.0295119	SFMOF2_0079	1	0.0272167	0.0563958	0.0715712	0.0838715
SFMOF2_0080	28	SFMOF2	M	85.3055	Unfed	0.375	NA	NA	5.249	143	151	79.26	27.2433	28.7674	0	0	0	0	0	0	0	0	SFMOF2_0080	0	-0.0637419	-0.0355807	-0.0983842	-0.0865109
SFMOF2_0081	28	SFMOF2	M	85.4221	Unfed	2.00556	NA	NA	4.581	175	204	56.08	38.2013	44.5318	0.231	0.093	0.215	0.081	0.0504257	0.0203012	0.046933	0.0176817	SFMOF2_0081	1	0.309755	0.318191	0.161662	0.165261
SFMOF2_0082	29	SFMOF2	F	57.7666	Unfed	0.152778	NA	NA	4.577	165	161	62.69	36.0498	35.1759	0	0	0	0	0	0	0	0	SFMOF2_0082	1	0.0735057	0.0818148	0.103195	0.10674
SFMOF2_0083	29	SFMOF2	F	NA	Unfed	0	NA	NA	4.538	179	181	70.79	39.4447	39.8854	NA	NA	0.208	0.076	NA	NA	0.0458352	0.0167475	SFMOF2_0083	1	0.195166	0.202235	0.188288	0.191313
SFMOF2_0084	29	SFMOF2	M	NA	Unfed	0.486111	NA	NA	4.912	189	172	76.88	38.4772	35.0163	0.175	0.044	0.195	0.038	0.035627	0.00895765	0.0396987	0.00773616	SFMOF2_0084	1	0.101892	0.120437	0.208843	0.216683
SFMOF2_0085	29	SFMOF2	F	42.1055	Unfed	7.99722	NA	NA	4.398	171	170	61.53	38.8813	38.6539	0.271	0.153	0.275	0.16	0.0616189	0.0347885	0.0625284	0.0363802	SFMOF2_0085	1	0.149194	0.151722	0.155942	0.157063
SFMOF2_0086	29	SFMOF2	F	53.8444	Unfed	0.177778	NA	NA	4.481	177	189	53.12	39.5001	42.1781	0	0	0	0	0	0	0	0	SFMOF2_0086	0	0.245163	0.2504	0.182447	0.184705
SFMOF2_0087	29	SFMOF2	M	39.0555	Unfed	0	NA	NA	4.585	168	168	58.46	36.6412	36.6412	0.291	0.155	0.293	0.149	0.0634678	0.0338059	0.063904	0.0324973	SFMOF2_0087	0	0.115133	0.123695	0.120468	0.12412
SFMOF2_0088	29	SFMOF2	M	71.0055	Unfed	0.183333	NA	NA	3.909	151	156	81.25	38.6288	39.9079	0.201	0.132	0.195	0.136	0.0514198	0.0337682	0.0498849	0.0347915	SFMOF2_0088	1	0.126166	0.111613	0.0818721	0.0758279
SFMOF2_0089	30	SFMOF2	F	58.5888	Unfed	0	NA	NA	4.273	133	139	83.92	31.1257	32.5298	0.166	0.022	0.196	0.021	0.0388486	0.00514861	0.0458694	0.00491458	SFMOF2_0089	1	-0.03674	-0.0383904	-0.0830644	-0.0836964
SFMOF2_0090	30	SFMOF2	F	81.8444	Unfed	2.51667	NA	NA	4.445	169	170	95.44	38.0202	38.2452	0.208	0.139	0.193	0.138	0.0467942	0.0312711	0.0434196	0.0310461	SFMOF2_0090	1	0.14352	0.147588	0.13964	0.141406
SFMOF2_0091	30	SFMOF2	F	32.4222	Unfed	1.48056	NA	NA	4.428	157	126	70.55	35.4562	28.4553	0.223	0.114	0.229	0.119	0.0503613	0.0257453	0.0517164	0.0268744	SFMOF2_0091	0	-0.153951	-0.150438	0.0676223	0.0691563
SFMOF2_0092	30	SFMOF2	M	35.4166	Unfed	0.0722222	NA	NA	3.879	115	117	84.62	29.6468	30.1624	0	0	0	0	0	0	0	0	SFMOF2_0092	1	-0.157404	-0.173073	-0.187187	-0.1937
SFMOF2_0093	30	SFMOF2	M	67.0888	Unfed	0.075	NA	NA	4.081	147	164	57.14	36.0206	40.1862	0.19	0.136	0.194	0.14	0.0465572	0.0333252	0.0475374	0.0343053	SFMOF2_0093	1	0.153192	0.144879	0.0366438	0.0332171
SFMOF2_0094	30	SFMOF2	F	82.7277	Unfed	2.475	NA	NA	4.202	159	136	84.4	37.8391	32.3655	0.264	0.13	0.266	0.125	0.0628272	0.0309376	0.0633032	0.0297477	SFMOF2_0094	1	-0.0496154	-0.053694	0.102643	0.100993
SFMOF2_0095	30	SFMOF2	F	78.9222	Unfed	2.26667	NA	NA	3.678	113	NA	86.54	30.7232	NA	0.216	0.086	0.21	0.083	0.0587276	0.0233823	0.0570962	0.0225666	SFMOF2_0095	1	NA	NA	-0.182018	-0.191765
SFMOF2_0096	30	SFMOF2	M	36.0277	Unfed	0.358333	NA	NA	4.347	138	131	64.28	31.746	30.1357	0.272	0.135	0.29	0.126	0.0625719	0.0310559	0.0667127	0.0289855	SFMOF2_0096	0	-0.105181	-0.104344	-0.053489	-0.0530773
SFMOF2_0097	30	SFMOF2	M	85.4388	Unfed	1.26111	NA	NA	4.237	154	190	109	36.3465	44.843	0.283	0.129	0.275	0.124	0.0667925	0.0304461	0.0649044	0.029266	SFMOF2_0097	1	0.280326	0.27745	0.0671507	0.0660043
SFMOF2_0098	30	SFMOF2	M	76.6888	Unfed	0.472222	NA	NA	4.465	150	157	59.6	33.5946	35.1624	0.241	0.096	0.244	0.088	0.0539754	0.0215006	0.0546473	0.0197088	SFMOF2_0098	1	0.0615711	0.06629	0.0184598	0.0204995
SFMOF2_0099	30	SFMOF2	F	NA	Unfed	8.05	NA	NA	4.491	147	159	68.04	32.7321	35.4041	0.318	0.169	0.305	0.159	0.0708083	0.0376308	0.0679136	0.0354041	SFMOF2_0099	1	0.0711303	0.0766906	-0.00422141	-0.00182868
SFMOF2_0100	30	SFMOF2	F	88.3166	Unfed	3.25278	NA	NA	4.343	161	172	67.72	37.0711	39.604	0.322	0.158	0.316	0.155	0.0741423	0.0363804	0.0727608	0.0356896	SFMOF2_0100	1	0.167607	0.168312	0.101055	0.10141
SFMOF2_0101	30	SFMOF2	F	46.3	Unfed	1.51389	NA	NA	4.175	185	185	68.6	44.3114	44.3114	0.108	0.03	0.16	0	0.0258683	0.00718563	0.0383234	0	SFMOF2_0101	1	0.261526	0.256514	0.256846	0.254804
SFMOF2_0102	30	SFMOF2	M	80.5332	Unfed	0.0333333	NA	NA	NA	NA	NA	100.79	NA	NA	NA	NA	NA	NA	NA	NA	NA	NA	SFMOF2_0102	NA	NA	NA	NA	NA
SFMOF2_0103	30	SFMOF2	M	92.0944	Unfed	1.96667	NA	NA	4.202	181	183	75.82	43.0747	43.5507	0.31	0.157	0.304	0.152	0.0737744	0.0373632	0.0723465	0.0361733	SFMOF2_0103	1	0.247216	0.243137	0.232236	0.230585
SFMOF2_0104	30	SFMOF2	M	85.7999	Unfed	1.42222	NA	NA	4.157	158	135	68.57	38.0082	32.4753	0.301	0.154	0.295	0.149	0.072408	0.0370459	0.0709646	0.0358432	SFMOF2_0104	1	-0.0512485	-0.0568873	0.10093	0.0986249
SFMOF2_0105	31	SFMOF2	F	71.261	Unfed	7.75278	NA	NA	3.919	184	194	67	46.9508	49.5024	0.154	0	0.181	0	0.0392957	0	0.0461853	0	SFMOF2_0105	0	0.342804	0.328622	0.278437	0.272548
SFMOF2_0106	31	SFMOF2	F	NA	Unfed	0.722222	NA	NA	5.213	180	160	48.66	34.5291	30.6925	0.208	0.15	0.212	0.153	0.0399002	0.0287742	0.0406676	0.0293497	SFMOF2_0106	1	-0.00217451	0.0249894	0.134666	0.146121
SFMOF2_0107	31	SFMOF2	M	71.9222	Unfed	1.69722	NA	NA	4.017	146	157	67.38	36.3455	39.0839	0.154	0	0.139	0.021	0.0383371	0	0.0346029	0.00522778	SFMOF2_0107	1	0.118009	0.107405	0.0365652	0.0321777
SFMOF2_0108	31	SFMOF2	F	92.9221	Unfed	3.91667	NA	NA	3.97	157	156	63.8	39.5466	39.2947	0.289	0.138	0.281	0.133	0.072796	0.0347607	0.0707809	0.0335013	SFMOF2_0108	1	0.117901	0.105592	0.114228	0.109125
SFMOF2_0109	31	SFMOF2	F	78.0833	Unfed	4.55278	NA	NA	4.243	177	177	77.95	41.7158	41.7158	0.266	0.124	0.26	0.123	0.0626915	0.0292246	0.0612774	0.0289889	SFMOF2_0109	1	0.208697	0.206025	0.205744	0.204683
SFMOF2_0110	31	SFMOF2	M	NA	Unfed	0.980556	NA	NA	4.293	165	161	55.2	38.4347	37.5029	0.297	0.145	0.301	0.149	0.0691824	0.0337759	0.0701141	0.0347077	SFMOF2_0110	1	0.107698	0.106724	0.130539	0.130191
SFMOF2_0111	31	SFMOF2	M	72.5888	Unfed	10.375	NA	NA	4.337	124	116	87.86	28.5912	26.7466	0.322	0.178	0.326	0.18	0.0742449	0.0410422	0.0751672	0.0415033	SFMOF2_0111	1	-0.225559	-0.225055	-0.159478	-0.159206
SFMOF2_0112	31	SFMOF2	M	56.6666	Unfed	0.702778	NA	NA	4.1	140	150	81.14	34.1463	36.5854	0.268	0.14	0.277	0.142	0.0653659	0.0341463	0.067561	0.0346341	SFMOF2_0112	1	0.0614816	0.0538421	-0.0141291	-0.0172734
SFMOF2_0113	31	SFMOF2	M	78.0166	Unfed	1.18056	NA	NA	4.094	143	163	66.73	34.9292	39.8144	0.285	0.147	0.284	0.15	0.0696141	0.0359062	0.0693698	0.036639	SFMOF2_0113	1	0.145378	0.137526	0.00769826	0.00446491
SFMOF2_0114	31	SFMOF2	M	53.3944	Unfed	0	NA	NA	3.88	170	148	49.8	43.8144	38.1443	0.184	0.045	0.191	0.048	0.0474227	0.0115979	0.0492268	0.0123711	SFMOF2_0114	1	0.077497	0.0618652	0.203569	0.197072
SFMOF2_0115	31	SFMOF2	M	NA	Unfed	2.69722	NA	NA	4.36	123	126	65.61	28.211	28.8991	0.3	0.147	0.308	0.14	0.0688073	0.0337156	0.0706422	0.0321101	SFMOF2_0115	0	-0.145691	-0.14442	-0.169833	-0.16924
SFMOF2_0116	33	SFMOF2	F	83.5888	Unfed	6.98611	NA	NA	4.084	133	145	NA	32.5661	35.5044	0.238	0.142	0.25	0.138	0.0582762	0.0347698	0.0612145	0.0337904	SFMOF2_0116	1	0.0296671	0.021461	-0.0637533	-0.0671353
SFMOF2_0117	33	SFMOF2	F	62.8333	Unfed	3.84167	NA	NA	4.16	135	141	NA	32.4519	33.8942	0	0	0	0	0	0	0	0	SFMOF2_0117	1	-0.00814844	-0.0136827	-0.0566983	-0.0589595
SFMOF2_0118	33	SFMOF2	F	68.5777	Unfed	0.0944444	NA	NA	4.502	143	154	NA	31.7637	34.207	0.229	0.084	0.234	0.078	0.0508663	0.0186584	0.0519769	0.0173256	SFMOF2_0118	0	0.0378729	0.0437877	-0.0328536	-0.0303122
SFMOF2_0119	33	SFMOF2	M	94.9721	Unfed	0.0361111	NA	NA	4.607	147	141	NA	31.908	30.6056	0.271	0.126	0.276	0.128	0.0588235	0.0273497	0.0599088	0.0277838	SFMOF2_0119	1	-0.0626259	-0.0533701	-0.0151071	-0.0111642
SFMOF2_0120	33	SFMOF2	M	59.9444	Unfed	0.586111	NA	NA	4.206	151	172	NA	35.9011	40.894	0.232	0.113	0.225	0.112	0.0551593	0.0268664	0.053495	0.0266286	SFMOF2_0120	1	0.184716	0.180776	0.0506125	0.0490198
SFMOF2_0121	33	SFMOF2	F	80.6277	Unfed	3.31667	NA	NA	5.43	172	203	NA	31.6759	37.3849	0.299	0.121	0.284	0.12	0.0550645	0.0222836	0.052302	0.0220994	SFMOF2_0121	1	0.214089	0.247163	0.0717942	0.0857284
SFMOF2_0122	33	SFMOF2	F	NA	Unfed	8.16667	NA	NA	4.282	113	127	NA	26.3895	29.659	0.185	0.072	0.189	0.075	0.0432041	0.0168146	0.0441383	0.0175152	SFMOF2_0122	1	-0.12815	-0.129495	-0.246924	-0.247428
SFMOF2_0123	33	SFMOF2	F	72.8055	Unfed	3.63056	NA	NA	3.703	132	105	NA	35.6468	28.3554	0.203	0.082	0.202	0.085	0.0548204	0.0221442	0.0545504	0.0229544	SFMOF2_0123	1	-0.240832	-0.26323	-0.029496	-0.0388312
SFMOF2_0124	33	SFMOF2	M	NA	Unfed	0.0166667	NA	NA	3.98	126	132	NA	31.6583	33.1658	0.211	0.084	0.203	0.086	0.0530151	0.0211055	0.051005	0.021608	SFMOF2_0124	0	-0.050496	-0.0624403	-0.106809	-0.11176
SFMOF2_0125	33	SFMOF2	M	83.8666	Unfed	0.488889	NA	NA	3.85	156	152	NA	40.5195	39.4805	0.244	0.113	0.241	0.11	0.0633766	0.0293506	0.0625974	0.0285714	SFMOF2_0125	1	0.108308	0.0915518	0.12094	0.113972
SFMOF2_0126	33	SFMOF2	M	NA	Unfed	3.91944	NA	NA	4.063	108	129	NA	26.5813	31.7499	0.204	0.066	0.206	0.064	0.0502092	0.0162442	0.0507015	0.0157519	SFMOF2_0126	1	-0.0845025	-0.0934557	-0.269771	-0.273466
SFMOF2_0127	33	SFMOF2	M	61.8555	Unfed	0.075	NA	NA	4.05	161	151	NA	39.7531	37.284	0.203	0.082	0.21	0.079	0.0501235	0.0202469	0.0518519	0.0195062	SFMOF2_0127	0	0.0746756	0.0652579	0.130871	0.12698
SFMOF2_0128	33	SFMOF2	M	88.8888	Unfed	13.9917	NA	NA	3.992	110	124	NA	27.5551	31.0621	0.31	0.15	0.311	0.147	0.0776553	0.0375752	0.0779058	0.0368236	SFMOF2_0128	1	-0.114623	-0.126131	-0.243896	-0.248663
SFMOF2_0129	33	SFMOF2	M	NA	Unfed	1.66111	NA	NA	3.817	177	196	NA	46.3715	51.3492	0.167	0.044	0.159	0.044	0.0437516	0.0115274	0.0416558	0.0115274	SFMOF2_0129	1	0.367137	0.349133	0.250909	0.243417
SFMOF2_0130	33	SFMOF2	M	NA	Unfed	4.20278	NA	NA	3.974	116	131	NA	29.1897	32.9643	0.164	0.021	0.141	0.021	0.0412682	0.00528435	0.0354806	0.00528435	SFMOF2_0130	1	-0.0572954	-0.0694582	-0.188857	-0.193899
SFMOF2_0131	33	SFMOF2	M	60.3999	Unfed	0.458333	NA	NA	3.915	135	140	NA	34.4828	35.7599	0.295	0.142	0.29	0.129	0.0753512	0.0362708	0.0740741	0.0329502	SFMOF2_0131	1	0.0171338	0.00280335	-0.0307877	-0.0367387
SFMOF2_0132	42	SFMOF2	F	NA	Unfed	NA	NA	NA	4.148	135	131	122.4	32.5458	31.5815	0.181	0.011	0.186	0.017	0.0436355	0.00265188	0.0448409	0.00409836	SFMOF2_0132	0	-0.0801691	-0.0861219	-0.0554651	-0.057902
SFMOF2_0133	42	SFMOF2	F	60.8499	Unfed	NA	NA	NA	3.666	159	149	91.89	43.3715	40.6438	0.147	0.006	NA	NA	0.0400982	0.00163666	NA	NA	SFMOF2_0133	1	0.114514	0.0906606	0.160893	0.150947
SFMOF2_0134	42	SFMOF2	F	78.6499	Unfed	NA	NA	NA	3.89	115	108	114.11	29.563	27.7635	0.197	0.082	0.197	0.084	0.0506427	0.0210797	0.0506427	0.0215938	SFMOF2_0134	1	-0.238958	-0.254217	-0.188396	-0.194736
SFMOF2_0135	42	SFMOF2	F	NA	Unfed	NA	NA	NA	4.641	171	159	67.22	36.8455	34.2599	0.218	0.111	0.195	0.09	0.0469726	0.0239173	0.0420168	0.0193924	SFMOF2_0135	1	0.0535936	0.0639149	0.132985	0.137375
SFMOF2_0136	42	SFMOF2	F	72.9166	Unfed	NA	NA	NA	4.325	167	155	89.87	38.6127	35.8382	0.257	0.117	0.264	0.114	0.059422	0.027052	0.0610405	0.0263584	SFMOF2_0136	0	0.0657547	0.0658572	0.139417	0.13952
SFMOF2_0137	42	SFMOF2	M	73.5666	Unfed	NA	NA	NA	3.623	151	141	109.17	41.6782	38.918	NA	NA	0.137	0.037	NA	NA	0.037814	0.0102125	SFMOF2_0137	1	0.0656253	0.0400622	0.114305	0.103642
SFMOF2_0138	42	SFMOF2	M	NA	Unfed	NA	NA	NA	3.713	162	145	81.59	43.6305	39.052	0.286	0.149	0.294	0.145	0.0770267	0.0401293	0.0791813	0.039052	SFMOF2_0138	1	0.0805016	0.0584944	0.174147	0.164976
SFMOF2_0139	42	SFMOF2	M	NA	Unfed	NA	NA	NA	3.296	108	113	114.57	32.767	34.284	0	0	0	0	0	0	0	0	SFMOF2_0139	0	-0.105256	-0.144527	-0.180465	-0.196878
SFMOF2_0140	42	SFMOF2	M	90.5555	Unfed	NA	NA	NA	3.469	162	145	96.93	46.6993	41.7988	0.177	0.056	0.172	0.073	0.0510233	0.016143	0.049582	0.0210435	SFMOF2_0140	0	0.116784	0.0849265	0.203163	0.18986
SFMOF2_0141	42	SFMOF2	M	NA	Unfed	NA	NA	NA	3.87	151	148	115.23	39.0181	38.2429	0	0	0.113	0.002	0	0	0.029199	0.000516796	SFMOF2_0141	1	0.0788744	0.0628687	0.0861523	0.0794986
SFMOF2_0142	42	SFMOF2	M	62.0833	Unfed	NA	NA	NA	3.661	154	160	99.11	42.065	43.7039	0.121	0.054	0.134	0.05	0.0330511	0.0147501	0.036602	0.0136575	SFMOF2_0142	0	0.18647	0.162419	0.129524	0.119495
SFMOF2_0143	42	SFMOF2	M	32.8166	Unfed	NA	NA	NA	5.082	131	142	87.79	25.7773	27.9418	0.227	0.103	0.243	0.11	0.0446675	0.0202676	0.0478158	0.021645	SFMOF2_0143	1	-0.107936	-0.0844607	-0.17223	-0.162322
SFMOF2_0144	42	SFMOF2	M	99.7666	Unfed	NA	NA	NA	3.711	158	125	68.67	42.5761	33.6836	0.183	0.071	0.155	0.079	0.0493129	0.0191323	0.0417677	0.0212881	SFMOF2_0144	1	-0.0676308	-0.0897161	0.149376	0.140172
SFMOF2_0145	42	SFMOF2	M	87.7832	Unfed	NA	NA	NA	3.811	134	131	83.73	35.1614	34.3742	0.307	0.168	0.314	0.167	0.0805563	0.0440829	0.0823931	0.0438205	SFMOF2_0145	1	-0.0349403	-0.0531723	-0.0267298	-0.0343175
SFMOF2_0146	42	SFMOF2	M	NA	Unfed	NA	NA	NA	3.687	140	135	68.65	37.9713	36.6151	0.196	0.073	0.179	0.068	0.0531598	0.0197993	0.048549	0.0184432	SFMOF2_0146	1	0.0127935	-0.010232	0.0311929	0.0215944
SFMOF2_0147	42	SFMOF2	M	NA	Unfed	NA	NA	NA	3.913	146	144	92.96	37.3115	36.8004	0.15	0.075	0.179	0.084	0.0383338	0.0191669	0.045745	0.0214669	SFMOF2_0147	1	0.0455774	0.0311729	0.0477623	0.0417802
SFMOF2_0148	42	SFMOF2	M	NA	Unfed	NA	NA	NA	3.893	171	156	77.02	43.925	40.0719	0.255	0.12	0.252	0.123	0.0655022	0.0308246	0.0647316	0.0315952	SFMOF2_0148	1	0.128355	0.113208	0.208007	0.201713
SFMOF2_0149	42	SFMOF2	M	79.4444	Unfed	NA	NA	NA	4.332	151	152	101.18	34.8569	35.0877	0.119	0	0.132	0	0.02747	0	0.0304709	0	SFMOF2_0149	0	0.0453469	0.0456837	0.0380127	0.0382142
SFMOF2_0150	42	SFMOF2	M	65.7888	Unfed	NA	NA	NA	3.874	132	131	92.25	34.0733	33.8152	0.181	0.123	0.208	0.105	0.0467217	0.0317501	0.0536913	0.0271038	SFMOF2_0150	0	-0.0436919	-0.059548	-0.0487666	-0.0553575
SFMOF2_0151	42	SFMOF2	M	68.7999	Unfed	NA	NA	NA	3.755	146	121	111.43	38.8815	32.2237	NA	NA	0.121	0.043	NA	NA	0.0322237	0.0114514	SFMOF2_0151	1	-0.106445	-0.126823	0.065356	0.0568685
SFMOF2_0152	42	SFMOF2	M	95.6777	Unfed	2.34722	NA	NA	4.322	120	110	115.11	27.7649	25.4512	0.281	0.138	0.283	0.137	0.0650162	0.0319297	0.0654789	0.0316983	SFMOF2_0152	1	-0.27682	-0.276818	-0.190789	-0.190728
SFMOF2_0153	42	SFMOF2	M	97.5388	Unfed	0.0166667	NA	NA	4.252	132	123	70.62	31.0442	28.9276	0.303	0.179	0.303	0.177	0.0712606	0.0420978	0.0712606	0.0416275	SFMOF2_0153	1	-0.1564	-0.158764	-0.0885085	-0.08944
SFMOF2_0154	42	SFMOF2	M	NA	Unfed	3.54444	NA	NA	4.082	123	111	85.84	30.1323	27.1926	0.317	0.176	0.32	0.172	0.077658	0.0431161	0.0783929	0.0421362	SFMOF2_0154	1	-0.237275	-0.245552	-0.141709	-0.145121
SFMOF2_0155	42	SFMOF2	M	NA	Unfed	11.4556	NA	NA	4.097	165	162	93.31	40.2734	39.5411	0.188	0.022	0.166	0.015	0.0458872	0.00536978	0.0405175	0.00366122	SFMOF2_0155	1	0.138833	0.131088	0.150486	0.147298
SFMOF2_0156	42	SFMOF2	M	99.761	Unfed	3.35	NA	NA	3.567	115	101	95.77	32.24	28.3151	0.319	0.169	0.314	0.165	0.0894309	0.0473787	0.0880292	0.0462574	SFMOF2_0156	1	-0.259699	-0.28752	-0.151393	-0.163003
SFMOF2_0157	42	SFMOF2	M	62.0833	Unfed	3.075	NA	NA	3.575	127	148	105.32	35.5245	41.3986	0.186	0.151	0.189	0.147	0.052028	0.0422378	0.0528671	0.0411189	SFMOF2_0157	1	0.121197	0.0937009	-0.0530946	-0.0645681
SFMOF2_0158	42	SFMOF2	M	73.4277	Unfed	0.647222	NA	NA	3.736	128	114	79.04	34.2612	30.5139	0.149	0.035	0.147	0.032	0.0398822	0.00936831	0.0393469	0.00856531	SFMOF2_0158	1	-0.16333	-0.184442	-0.0640549	-0.0728508
SFMOF2_0159	42	SFMOF2	M	66.1277	Unfed	0.0833333	NA	NA	4.453	153	140	85.22	34.3589	31.4395	0.199	0.07	0.194	0.066	0.044689	0.0157197	0.0435661	0.0148215	SFMOF2_0159	0	-0.0515958	-0.0472669	0.0394112	0.0412874
SFMOF2_0160	42	SFMOF2	M	61.4388	Unfed	0	NA	NA	3.426	117	108	129.1	34.1506	31.5236	0.184	0.057	0.154	0.055	0.0537069	0.0166375	0.0449504	0.0160537	SFMOF2_0160	1	-0.171161	-0.204826	-0.116935	-0.130997
SFMOF2_0161	42	SFMOF2	M	81.6444	Unfed	1.36111	NA	NA	3.544	139	151	91.97	39.2212	42.6072	0.163	0.065	0.147	0.055	0.0459932	0.0183409	0.0414786	0.0155192	SFMOF2_0161	1	0.145913	0.117155	0.0409099	0.0289069
SFMOF2_0162	42	SFMOF2	M	NA	Unfed	1.58889	NA	NA	4.123	138	135	94.79	33.4708	32.7431	0.274	0.133	0.279	0.128	0.0664565	0.0322581	0.0676692	0.0310454	SFMOF2_0162	1	-0.0468648	-0.0536937	-0.0309057	-0.03371
SFMOF2_0163	42	SFMOF2	M	NA	Unfed	0	NA	NA	4.142	144	145	81.87	34.7658	35.0072	0.225	0.114	0.23	0.109	0.0543216	0.0275229	0.0555287	0.0263158	SFMOF2_0163	1	0.02214	0.0159774	0.00969127	0.00716648
SFMOF2_0164	42	SFMOF2	M	93.6888	Unfed	4.74444	NA	NA	3.531	113	103	79.6	32.0023	29.1702	0.257	0.146	0.248	0.132	0.0727839	0.0413481	0.0702351	0.0373832	SFMOF2_0164	1	-0.234676	-0.263967	-0.164607	-0.176834
SFMOF2_0165	42	SFMOF2	M	79.8666	Unfed	1.40556	NA	NA	3.922	142	146	78.46	36.206	37.2259	0.285	0.145	0.287	0.157	0.072667	0.0369709	0.073177	0.0400306	SFMOF2_0165	1	0.0581444	0.0440729	0.0190021	0.0131597
SFMOF2_0166	42	SFMOF2	M	85.2721	Unfed	5.34167	NA	NA	3.957	150	142	73.8	37.9075	35.8858	0.254	0.133	0.254	0.125	0.06419	0.0336113	0.06419	0.0315896	SFMOF2_0166	1	0.0256226	0.0128386	0.0700179	0.0647155
SFMOF2_0167	42	SFMOF2	M	83.0388	Unfed	8.63611	NA	NA	4.651	128	108	107.44	27.521	23.2208	0.266	0.12	0.262	0.116	0.057192	0.0258009	0.056332	0.0249409	SFMOF2_0167	1	-0.334328	-0.323695	-0.157567	-0.153046
SFMOF2_0168	42	SFMOF2	M	79.3722	Unfed	0	NA	NA	3.894	171	170	63.62	43.9137	43.6569	0.198	0.064	0.201	0.064	0.0508475	0.0164355	0.0516179	0.0164355	SFMOF2_0168	1	0.214161	0.199051	0.207897	0.201619
SFMOF2_0169	42	SFMOF2	M	61.7166	Unfed	0.213889	NA	NA	NA	NA	NA	127.35	NA	NA	NA	NA	NA	NA	NA	NA	NA	NA	SFMOF2_0169	NA	NA	NA	NA	NA
SFMOF2_0170	42	SFMOF2	M	NA	Unfed	0.325	NA	NA	4.513	116	127	74.5	25.7035	28.1409	0.28	0.134	0.272	0.131	0.062043	0.029692	0.0602703	0.0290273	SFMOF2_0170	1	-0.156195	-0.149927	-0.24315	-0.24046
SFMOF2_0171	42	SFMOF2	M	NA	Unfed	0.330556	NA	NA	3.768	117	116	78.55	31.051	30.7856	0.094	0	0.084	0.01	0.0249469	0	0.022293	0.00265393	SFMOF2_0171	1	-0.150491	-0.170367	-0.157552	-0.165829
SFMOF2_0172	47	SFMOF2	F	92.4499	Unfed	3.55556	NA	NA	3.367	143	142	77.09	42.471	42.174	0.194	0.123	0.194	0.132	0.0576181	0.036531	0.0576181	0.039204	SFMOF2_0172	1	0.111807	0.0756249	0.0911506	0.0760332
SFMOF2_0173	47	SFMOF2	F	80.0277	Unfed	1.04167	NA	NA	4.424	174	140	89.64	39.3309	31.6456	NA	NA	NA	NA	NA	NA	NA	NA	SFMOF2_0173	1	-0.0481083	-0.0447262	0.170818	0.172297
SFMOF2_0174	47	SFMOF2	M	NA	Unfed	0	NA	NA	4.155	104	104	93.95	25.0301	25.0301	0.216	0.119	0.221	0.117	0.0519856	0.0286402	0.0531889	0.0281588	SFMOF2_0174	1	-0.311875	-0.317584	-0.317069	-0.319403
SFMOF2_0175	47	SFMOF2	M	NA	Unfed	0	NA	NA	4.821	148	128	63.52	30.699	26.5505	0.206	0.071	0.213	0.065	0.0427297	0.0147272	0.0441817	0.0134827	SFMOF2_0175	0	-0.183591	-0.167756	-0.027709	-0.0210061
SFMOF2_0176	47	SFMOF2	F	59.0777	Unfed	6.56111	NA	NA	4.277	104	110	109.25	24.3161	25.719	NA	NA	0.153	0.016	NA	NA	0.0357727	0.00374094	SFMOF2_0176	1	-0.271233	-0.272748	-0.329422	-0.329997
SFMOF2_0177	47	SFMOF2	M	73.6722	Unfed	1.975	NA	NA	4.745	178	147	90.62	37.5132	30.98	0.047	0	0.044	0	0.00990516	0	0.00927292	0	SFMOF2_0177	1	-0.0367072	-0.0231744	0.163645	0.169382
SFMOF2_0178	47	SFMOF2	M	NA	Unfed	3.15556	NA	NA	3.479	115	99	95.73	33.0555	28.4565	0.165	0.077	0.177	0.075	0.0474274	0.0221328	0.0508767	0.0215579	SFMOF2_0178	1	-0.266366	-0.297807	-0.14073	-0.153858
SFMOF2_0179	47	SFMOF2	M	NA	Unfed	0.0333333	NA	NA	4.333	167	149	80.15	38.5414	34.3873	0	0	0	0	0	0	0	0	SFMOF2_0179	1	0.0252895	0.0256597	0.138628	0.138844
SFMOF2_0180	47	SFMOF2	M	89.3888	Unfed	0.113889	NA	NA	3.853	142	129	68.83	36.8544	33.4804	0.221	0.117	0.199	0.109	0.0573579	0.0303659	0.0516481	0.0282896	SFMOF2_0180	0	-0.0561755	-0.0728192	0.0265788	0.0196574
SFMOF2_0181	47	SFMOF2	M	63.6277	Unfed	0	NA	NA	4.101	146	141	70.75	35.6011	34.3819	0.101	0	0.132	0.009	0.0246281	0	0.0321873	0.00219459	SFMOF2_0181	1	-0.000523953	-0.00812817	0.027731	0.0246015
SFMOF2_0182	47	SFMOF2	M	NA	Unfed	0.0222222	NA	NA	4.2	166	159	66.36	39.5238	37.8571	0	0	0	0	0	0	0	0	SFMOF2_0182	1	0.106888	0.10274	0.14593	0.14425
SFMOF2_0183	47	SFMOF2	F	NA	Unfed	4.79444	NA	NA	4.456	NA	NA	55.47	NA	NA	0.19	0.094	0.202	0.106	0.0426391	0.0210952	0.0453321	0.0237882	SFMOF2_0183	0	NA	NA	NA	NA
SFMOF2_0184	47	SFMOF2	M	44.8166	Unfed	5.18333	NA	NA	3.591	NA	108	65.56	NA	30.0752	0.26	0.153	0.273	0.153	0.0724032	0.0426065	0.0760234	0.0426065	SFMOF2_0184	0	-0.196268	-0.223117	NA	NA
SFMOF2_0185	47	SFMOF2	M	78.2999	Unfed	0	NA	NA	3.775	128	140	60.75	33.9073	37.0861	0.197	0.115	0.203	0.106	0.0521854	0.0304636	0.0537748	0.0280795	SFMOF2_0185	0	0.036571	0.0169636	-0.0684879	-0.0766525
SFMOF2_0186	47	SFMOF2	M	88.1666	Unfed	0.05	NA	NA	3.877	91	103	47.34	23.4718	26.5669	0.168	0.075	0.171	0.075	0.0433325	0.0193449	0.0441063	0.0193449	SFMOF2_0186	1	-0.284573	-0.300317	-0.421039	-0.427583
SFMOF2_0187	47	SFMOF2	M	76.7832	Unfed	0.65	NA	NA	3.702	129	149	76.23	34.846	40.2485	0.218	0.05	0.204	0.058	0.0588871	0.0135062	0.0551053	0.0156672	SFMOF2_0187	0	0.109298	0.0868607	-0.0523703	-0.0617219
SFMOF2_0188	47	SFMOF2	M	84.7721	Unfed	0	NA	NA	3.77	107	117	92.62	28.382	31.0345	0.173	0.034	0.191	0	0.0458886	0.00901857	0.0506631	0	SFMOF2_0188	0	-0.14219	-0.16199	-0.247124	-0.255369
SFMOF2_0189	47	SFMOF2	M	75.7944	Unfed	0.438889	NA	NA	3.217	147	149	80.06	45.6947	46.3164	0.134	0.022	0.121	0.014	0.0416537	0.00683867	0.0376127	0.00435188	SFMOF2_0189	1	0.184252	0.141466	0.138192	0.120304
SFMOF2_0190	47	SFMOF2	M	NA	Unfed	0.258333	NA	NA	3.456	130	133	73.23	37.6157	38.4838	0.215	0.065	0.213	0.043	0.0622106	0.0188079	0.0616319	0.0124421	SFMOF2_0190	0	0.0324034	1.85085e-06	-0.0152964	-0.0288278
SFTIF2_0001	NA	SFTIF2	NA	NA	Unfed	NA	NA	NA	NA	NA	NA	NA	NA	NA	NA	NA	NA	NA	NA	NA	NA	NA	SFTIF2_0001	NA	NA	NA	NA	NA
SFTIF2_0002	NA	SFTIF2	NA	NA	Unfed	NA	NA	NA	NA	NA	NA	NA	NA	NA	NA	NA	NA	NA	NA	NA	NA	NA	SFTIF2_0002	NA	NA	NA	NA	NA
SFTIF2_0003	NA	SFTIF2	NA	NA	Unfed	NA	NA	NA	NA	NA	NA	NA	NA	NA	NA	NA	NA	NA	NA	NA	NA	NA	SFTIF2_0003	NA	NA	NA	NA	NA
SFTIF2_0004	NA	SFTIF2	NA	NA	Unfed	NA	NA	NA	NA	NA	NA	NA	NA	NA	NA	NA	NA	NA	NA	NA	NA	NA	SFTIF2_0004	NA	NA	NA	NA	NA
SFTIF2_0005	NA	SFTIF2	NA	NA	Unfed	NA	NA	NA	NA	NA	NA	NA	NA	NA	NA	NA	NA	NA	NA	NA	NA	NA	SFTIF2_0005	NA	NA	NA	NA	NA
SFTIF2_0006	NA	SFTIF2	NA	NA	Unfed	NA	NA	NA	NA	NA	NA	NA	NA	NA	NA	NA	NA	NA	NA	NA	NA	NA	SFTIF2_0006	NA	NA	NA	NA	NA
SFTIF2_0007	NA	SFTIF2	NA	NA	Unfed	NA	NA	NA	NA	NA	NA	NA	NA	NA	NA	NA	NA	NA	NA	NA	NA	NA	SFTIF2_0007	NA	NA	NA	NA	NA
SFTIF2_0008	NA	SFTIF2	NA	NA	Unfed	NA	NA	NA	NA	NA	NA	NA	NA	NA	NA	NA	NA	NA	NA	NA	NA	NA	SFTIF2_0008	NA	NA	NA	NA	NA
SFTIF2_0009	NA	SFTIF2	NA	NA	Unfed	NA	NA	NA	NA	NA	NA	NA	NA	NA	NA	NA	NA	NA	NA	NA	NA	NA	SFTIF2_0009	NA	NA	NA	NA	NA
SFTIF2_0010	NA	SFTIF2	NA	NA	Unfed	NA	NA	NA	NA	NA	NA	NA	NA	NA	NA	NA	NA	NA	NA	NA	NA	NA	SFTIF2_0010	NA	NA	NA	NA	NA
SFTIF2_0011	NA	SFTIF2	NA	NA	Unfed	NA	NA	NA	NA	NA	NA	NA	NA	NA	NA	NA	NA	NA	NA	NA	NA	NA	SFTIF2_0011	NA	NA	NA	NA	NA
SFTIF2_0012	NA	SFTIF2	NA	NA	Unfed	NA	NA	NA	NA	NA	NA	NA	NA	NA	NA	NA	NA	NA	NA	NA	NA	NA	SFTIF2_0012	NA	NA	NA	NA	NA
SFTIF2_0013	NA	SFTIF2	NA	NA	Unfed	NA	NA	NA	NA	NA	NA	NA	NA	NA	NA	NA	NA	NA	NA	NA	NA	NA	SFTIF2_0013	NA	NA	NA	NA	NA
SFTIF2_0014	NA	SFTIF2	NA	NA	Unfed	NA	NA	NA	NA	NA	NA	NA	NA	NA	NA	NA	NA	NA	NA	NA	NA	NA	SFTIF2_0014	NA	NA	NA	NA	NA
SFTIF2_0015	NA	SFTIF2	NA	NA	Unfed	NA	NA	NA	NA	NA	NA	NA	NA	NA	NA	NA	NA	NA	NA	NA	NA	NA	SFTIF2_0015	NA	NA	NA	NA	NA
SFTIF2_0016	NA	SFTIF2	NA	NA	Unfed	NA	NA	NA	NA	NA	NA	NA	NA	NA	NA	NA	NA	NA	NA	NA	NA	NA	SFTIF2_0016	NA	NA	NA	NA	NA
SFTIF2_0017	NA	SFTIF2	NA	NA	Unfed	NA	NA	NA	NA	NA	NA	NA	NA	NA	NA	NA	NA	NA	NA	NA	NA	NA	SFTIF2_0017	NA	NA	NA	NA	NA
SFTIF2_0018	NA	SFTIF2	NA	NA	Unfed	NA	NA	NA	NA	NA	NA	NA	NA	NA	NA	NA	NA	NA	NA	NA	NA	NA	SFTIF2_0018	NA	NA	NA	NA	NA
SFTIF2_0019	NA	SFTIF2	NA	NA	Unfed	NA	NA	NA	NA	NA	NA	NA	NA	NA	NA	NA	NA	NA	NA	NA	NA	NA	SFTIF2_0019	NA	NA	NA	NA	NA
SFTIF2_0020	NA	SFTIF2	NA	NA	Unfed	NA	NA	NA	NA	NA	NA	NA	NA	NA	NA	NA	NA	NA	NA	NA	NA	NA	SFTIF2_0020	NA	NA	NA	NA	NA
SFTIF2_0021	NA	SFTIF2	NA	NA	Unfed	NA	NA	NA	NA	NA	NA	NA	NA	NA	NA	NA	NA	NA	NA	NA	NA	NA	SFTIF2_0021	NA	NA	NA	NA	NA
SFTIF2_0022	NA	SFTIF2	NA	NA	Unfed	NA	NA	NA	NA	NA	NA	NA	NA	NA	NA	NA	NA	NA	NA	NA	NA	NA	SFTIF2_0022	NA	NA	NA	NA	NA
SFTIF2_0023	NA	SFTIF2	NA	NA	Unfed	NA	NA	NA	NA	NA	NA	NA	NA	NA	NA	NA	NA	NA	NA	NA	NA	NA	SFTIF2_0023	NA	NA	NA	NA	NA
SFTIF2_0024	NA	SFTIF2	NA	NA	Unfed	NA	NA	NA	NA	NA	NA	NA	NA	NA	NA	NA	NA	NA	NA	NA	NA	NA	SFTIF2_0024	NA	NA	NA	NA	NA
SFTIF2_0025	NA	SFTIF2	F	87.4721	Unfed	NA	NA	NA	NA	236	209	NA	NA	NA	NA	NA	NA	NA	NA	NA	NA	NA	SFTIF2_0025	NA	NA	NA	NA	NA
SFTIF2_0026	NA	SFTIF2	F	74.0499	Unfed	NA	NA	NA	NA	127	143	NA	NA	NA	NA	NA	NA	NA	NA	NA	NA	NA	SFTIF2_0026	NA	NA	NA	NA	NA
SFTIF2_0027	NA	SFTIF2	F	89.7777	Unfed	NA	NA	NA	NA	165	146	NA	NA	NA	NA	NA	NA	NA	NA	NA	NA	NA	SFTIF2_0027	NA	NA	NA	NA	NA
SFTIF2_0028	NA	SFTIF2	M	80.1444	Unfed	NA	NA	NA	NA	152	138	NA	NA	NA	NA	NA	NA	NA	NA	NA	NA	NA	SFTIF2_0028	NA	NA	NA	NA	NA
SFTIF2_0029	10	SFTIF2	M	68.2666	Unfed	12.1944	NA	NA	4.756	212	232	NA	44.5753	48.7805	0.314	0.13	0.322	0.129	0.0660219	0.0273339	0.067704	0.0271236	SFTIF2_0029	1	0.481247	0.472004	0.38357	0.378731
SFTIF2_0030	10	SFTIF2	M	72.0444	Unfed	0	NA	NA	4.589	128	147	NA	27.8928	32.0331	0.2	0.08	0.218	0.093	0.0435825	0.017433	0.0475049	0.0202659	SFTIF2_0030	1	0.0353012	0.0295987	-0.109727	-0.112739
SFTIF2_0031	10	SFTIF2	M	99.211	Unfed	0.45	NA	NA	5.08	145	133	NA	28.5433	26.1811	0.362	0.168	0.363	0.157	0.0712598	0.0330709	0.0714567	0.0309055	SFTIF2_0031	1	-0.0942417	-0.110012	-0.0170401	-0.0252474
SFTIF2_0032	10	SFTIF2	F	34.0333	Unfed	7.18056	NA	NA	4.414	131	123	NA	29.6783	27.8659	0.218	0	0.19	0.03	0.0493883	0	0.0430449	0.00679656	SFTIF2_0032	1	-0.131679	-0.13353	-0.0743134	-0.075339
SFTIF2_0033	10	SFTIF2	M	61.2833	Unfed	0	NA	NA	3.679	109	113	NA	29.6276	30.7149	0.163	0	0.177	0.008	0.0443055	0	0.0481109	0.0021745	SFTIF2_0033	1	-0.163688	-0.1475	-0.200794	-0.192511
SFTIF2_0034	10	SFTIF2	M	53.0055	Unfed	0.0194444	NA	NA	4.245	129	130	NA	30.3887	30.6243	0.198	0.061	0.188	0.078	0.0466431	0.0143698	0.0442874	0.0183746	SFTIF2_0034	1	-0.0650145	-0.0629996	-0.077402	-0.0764324
SFTIF2_0035	10	SFTIF2	F	40.0166	Unfed	0.516667	NA	NA	4.466	119	116	NA	26.6458	25.974	0.163	0.058	0.187	0.043	0.036498	0.012987	0.0418719	0.0096283	SFTIF2_0035	1	-0.193667	-0.196679	-0.174076	-0.1757
SFTIF2_0036	10	SFTIF2	F	NA	Unfed	3.04167	NA	NA	4.731	137	139	NA	28.9579	29.3807	0.26	0.095	0.252	0.09	0.0549567	0.0200803	0.0532657	0.0190235	SFTIF2_0036	1	-0.0294894	-0.0382102	-0.0513749	-0.0559448
SFTIF2_0037	10	SFTIF2	F	NA	Unfed	5.74444	NA	NA	4.345	146	122	NA	33.6018	28.0783	0.16	0.017	0.234	0.04	0.0368239	0.00391254	0.053855	0.00920598	SFTIF2_0037	1	-0.135276	-0.135567	0.0390584	0.0388381
SFTIF2_0038	10	SFTIF2	F	73.6444	Unfed	0.444444	NA	NA	4.496	187	165	NA	41.5925	36.6993	0.241	0.026	0.196	0	0.0536032	0.00578292	0.0435943	0	SFTIF2_0038	1	0.156748	0.153073	0.2758	0.273834
SFTIF2_0039	10	SFTIF2	F	79.5388	Unfed	0	NA	NA	4.333	142	147	NA	32.7718	33.9257	0.201	0.07	0.205	0.062	0.0463882	0.0161551	0.0473113	0.0143088	SFTIF2_0039	1	0.0519371	0.0519199	0.0121499	0.012071
SFTIF2_0040	10	SFTIF2	F	56.3388	Unfed	6.88611	NA	NA	4.424	165	139	NA	37.2966	31.4195	0.211	0.042	0.201	0.039	0.0476944	0.00949367	0.045434	0.00881555	SFTIF2_0040	1	-0.0100451	-0.0121208	0.155722	0.154581
SFTIF2_0041	10	SFTIF2	M	71.0277	Unfed	1.875	NA	NA	3.651	82	75	NA	22.4596	20.5423	0.236	0.116	0.254	0.123	0.0646398	0.0317721	0.06957	0.0336894	SFTIF2_0041	1	-0.571374	-0.554429	-0.483016	-0.474343
SFTIF2_0042	10	SFTIF2	M	93.1332	Unfed	NA	NA	NA	4.08	133	128	NA	32.598	31.3725	0.237	0.101	0.238	0.1	0.0580882	0.0247549	0.0583333	0.0245098	SFTIF2_0042	1	-0.069029	-0.0630876	-0.0343782	-0.0313826
SFTIF2_0043	10	SFTIF2	M	87.0721	Unfed	NA	NA	NA	4.687	156	154	NA	33.2836	32.8568	0.273	0.102	0.291	0.127	0.0582462	0.0217623	0.0620866	0.0270962	SFTIF2_0043	1	0.0756972	0.0679019	0.0814433	0.0773509
SFTIF2_0044	10	SFTIF2	F	NA	Unfed	NA	NA	NA	4.089	98	105	NA	23.9667	25.6787	0.249	0.118	0.255	0.11	0.0608951	0.0288579	0.0623624	0.0269014	SFTIF2_0044	1	-0.267738	-0.262014	-0.340454	-0.337571
SFTIF2_0045	10	SFTIF2	F	NA	Unfed	NA	NA	NA	4.634	116	119	NA	25.0324	25.6798	0.34	0.156	0.344	0.15	0.0733707	0.0336642	0.0742339	0.0323694	SFTIF2_0045	1	-0.178836	-0.185505	-0.211241	-0.214752
SFTIF2_0046	10	SFTIF2	F	73.2221	Unfed	NA	NA	NA	3.869	171	156	NA	44.1975	40.3205	0.253	0.1	0.256	0.101	0.0653916	0.0258465	0.066167	0.0261049	SFTIF2_0046	1	0.144186	0.155387	0.233662	0.239371
SFTIF2_0047	10	SFTIF2	F	80.3721	Unfed	NA	NA	NA	5.355	112	102	NA	20.915	19.0476	0.361	0.184	0.367	0.177	0.0674136	0.0343604	0.0685341	0.0330532	SFTIF2_0047	1	-0.374897	-0.395888	-0.29188	-0.302782
SFTIF2_0048	10	SFTIF2	F	79.7832	Unfed	NA	NA	NA	3.622	130	133	NA	35.8918	36.72	0.227	0.105	0.235	0.111	0.0626726	0.0289895	0.0648813	0.0306461	SFTIF2_0048	1	0.00379827	0.0215327	-0.0196889	-0.0106082
SFTIF2_0049	10	SFTIF2	F	98.5277	Unfed	NA	NA	NA	4.596	167	136	NA	36.3359	29.5909	0.331	0.16	0.338	0.156	0.0720191	0.0348129	0.0735422	0.0339426	SFTIF2_0049	1	-0.0429183	-0.0487717	0.155757	0.152666
SFTIF2_0050	11	SFTIF2	F	98.611	Unfed	2.83333	NA	NA	4.967	121	134	NA	24.3608	26.9781	0.3	0.14	0.302	0.134	0.0603986	0.028186	0.0608013	0.0269781	SFTIF2_0050	1	-0.0802316	-0.0937736	-0.190898	-0.197956
SFTIF2_0051	11	SFTIF2	F	72.2388	Unfed	5.82222	NA	NA	4.391	121	47	NA	27.5564	10.7037	0.22	0.071	0.222	0.084	0.0501025	0.0161694	0.050558	0.01913	SFTIF2_0051	1	-1.0922	-1.09354	-0.152075	-0.152833
SFTIF2_0052	11	SFTIF2	F	NA	Unfed	2.83056	NA	NA	3.781	135	112	NA	35.7048	29.6218	0.261	0.103	0.267	0.109	0.0690294	0.0272415	0.0706162	0.0288284	SFTIF2_0052	1	-0.180503	-0.167024	0.0045195	0.0114047
SFTIF2_0053	11	SFTIF2	F	NA	Unfed	0.419444	NA	NA	3.286	116	113	NA	35.3013	34.3883	0.25	0.126	0.255	0.13	0.0760803	0.0383445	0.0776019	0.0395618	SFTIF2_0053	1	-0.130948	-0.103571	-0.102969	-0.0889128
SFTIF2_0054	11	SFTIF2	F	37.2388	Unfed	0.613889	NA	NA	3.151	106	118	NA	33.6401	37.4484	0.149	0.054	0.193	0.051	0.0472866	0.0171374	0.0612504	0.0161853	SFTIF2_0054	1	-0.0754932	-0.0439616	-0.179907	-0.163707
SFTIF2_0055	11	SFTIF2	F	56.0222	Unfed	0.991667	NA	NA	3.681	NA	149	NA	NA	40.4781	0.232	0.099	0.233	0.098	0.0630264	0.0268949	0.063298	0.0266232	SFTIF2_0055	1	0.112713	0.128847	NA	NA
SFTIF2_0056	11	SFTIF2	F	93.4166	Unfed	6.83056	NA	NA	4.341	121	85	NA	27.8738	19.5807	0.297	0.151	0.294	0.153	0.0684174	0.0347846	0.0677263	0.0352453	SFTIF2_0056	1	-0.496379	-0.496579	-0.148468	-0.148641
SFTIF2_0057	11	SFTIF2	F	83.361	Unfed	2.09444	NA	NA	4.253	93	83	NA	21.8669	19.5156	0.317	0.166	0.317	0.163	0.0745356	0.0390313	0.0745356	0.0383259	SFTIF2_0057	1	-0.514254	-0.512426	-0.405208	-0.404335
SFTIF2_0058	11	SFTIF2	F	85.2721	Unfed	1.13056	NA	NA	4.728	178	140	NA	37.6481	29.6108	0.318	0.15	0.322	0.15	0.0672589	0.0317259	0.0681049	0.0317259	SFTIF2_0058	1	-0.0221371	-0.030795	0.210628	0.20609
SFTIF2_0059	11	SFTIF2	M	97.4888	Unfed	0.294444	NA	NA	4.945	120	132	NA	24.2669	26.6936	0.344	0.162	0.339	0.16	0.0695652	0.0327604	0.0685541	0.0323559	SFTIF2_0059	1	-0.0939829	-0.107085	-0.197799	-0.204629
SFTIF2_0060	11	SFTIF2	M	NA	Unfed	0.727778	NA	NA	4.417	175	163	NA	39.6197	36.9029	0.329	0.152	0.323	0.154	0.0744849	0.0344125	0.0731266	0.0348653	SFTIF2_0060	1	0.14969	0.147771	0.215061	0.214001
SFTIF2_0061	11	SFTIF2	M	NA	Unfed	1.73889	NA	NA	3.795	121	107	NA	31.8841	28.195	0.219	0.091	0.221	0.091	0.0577075	0.0239789	0.0582345	0.0239789	SFTIF2_0061	1	-0.227244	-0.214131	-0.106129	-0.0994325
SFTIF2_0062	11	SFTIF2	F	66.4555	Unfed	2.10556	NA	NA	4.704	130	154	NA	27.6361	32.7381	0.254	0.113	0.255	0.11	0.0539966	0.0240221	0.0542092	0.0233844	SFTIF2_0062	1	0.074648	0.0664941	-0.102019	-0.106296
SFTIF2_0063	11	SFTIF2	F	66.3777	Unfed	4.48056	NA	NA	5.769	111	151	NA	19.2408	26.1744	0.306	0.133	0.317	0.142	0.0530421	0.0230543	0.0549489	0.0246143	SFTIF2_0063	1	-0.00417179	-0.0325387	-0.324304	-0.339011
SFTIF2_0064	11	SFTIF2	F	93.4943	Unfed	0.269444	NA	NA	4.633	142	141	NA	30.6497	30.4338	0.291	0.112	0.301	0.127	0.0628103	0.0241744	0.0649687	0.027412	SFTIF2_0064	1	-0.00913706	-0.0157847	-0.00893573	-0.0124359
SFTIF2_0065	11	SFTIF2	F	75.4999	Unfed	1.36944	NA	NA	4.203	71	69	NA	16.8927	16.4168	0.343	0.184	0.377	0.208	0.0816084	0.0437783	0.0896978	0.0494885	SFTIF2_0065	1	-0.695561	-0.692561	-0.671403	-0.669925
SFTIF2_0066	11	SFTIF2	F	87.0666	Unfed	1.45	NA	NA	4.165	155	155	NA	37.2149	37.2149	0.199	0.08	0.205	0.077	0.0477791	0.0192077	0.0492197	0.0184874	SFTIF2_0066	1	0.11639	0.120289	0.112203	0.114145
SFTIF2_0067	11	SFTIF2	F	59.8055	Unfed	1.74444	NA	NA	3.166	98	108	NA	30.9539	34.1124	0.182	0.061	0.186	0.078	0.0574858	0.0192672	0.0587492	0.0246368	SFTIF2_0067	1	-0.165423	-0.134362	-0.259874	-0.243917
SFTIF2_0068	11	SFTIF2	F	NA	Unfed	0.036111	NA	NA	3.52	126	127	NA	35.7955	36.0795	0.219	0.1	0.222	0.104	0.0622159	0.0284091	0.0630682	0.0295455	SFTIF2_0068	1	-0.0340851	-0.0135215	-0.0419442	-0.0314036
SFTIF2_0069	11	SFTIF2	F	NA	Unfed	7.10833	NA	NA	4.485	183	134	NA	40.8027	29.8774	0.249	0.106	0.25	0.104	0.0555184	0.0236343	0.0557414	0.0231884	SFTIF2_0069	1	-0.050648	-0.0540801	0.254949	0.253108
SFTIF2_0070	11	SFTIF2	F	51.0166	Unfed	NA	NA	NA	NA	NA	NA	NA	NA	NA	NA	NA	NA	NA	NA	NA	NA	NA	SFTIF2_0070	1	NA	NA	NA	NA
SFTIF2_0071	11	SFTIF2	M	71.3166	Unfed	2.20833	NA	NA	3.312	166	166	NA	50.1208	50.1208	0.199	0.081	0.203	0.084	0.0600845	0.0244565	0.0612923	0.0253623	SFTIF2_0071	1	0.251368	0.277964	0.252946	0.2666
SFTIF2_0072	11	SFTIF2	M	58.7833	Unfed	0.611111	NA	NA	3.803	NA	NA	NA	NA	NA	0.255	0.127	0.257	0.136	0.0670523	0.0333947	0.0675782	0.0357612	SFTIF2_0072	1	NA	NA	NA	NA
SFTIF2_0073	11	SFTIF2	F	77.9055	Unfed	3.32778	NA	NA	5.299	141	139	NA	26.6088	26.2314	0.363	0.156	0.351	0.167	0.0685035	0.0294395	0.0662389	0.0315154	SFTIF2_0073	1	-0.0623491	-0.0822993	-0.058308	-0.0686722
SFTIF2_0074	11	SFTIF2	F	75.9888	Unfed	2.86944	NA	NA	5.903	145	172	NA	24.5638	29.1377	0.395	0.198	0.403	0.191	0.0669151	0.0335423	0.0682704	0.0323564	SFTIF2_0074	1	0.119388	0.088747	-0.0643331	-0.0802137
SFTIF2_0075	11	SFTIF2	M	77.3555	Unfed	3.9	NA	NA	4.655	167	173	NA	35.8754	37.1643	0.31	0.149	0.315	0.163	0.0665951	0.0320086	0.0676692	0.0350161	SFTIF2_0075	1	0.194022	0.186905	0.151739	0.147997
SFTIF2_0076	11	SFTIF2	M	NA	Unfed	0.205556	NA	NA	3.737	136	118	NA	36.3928	31.5761	0.285	0.147	0.286	0.144	0.0762644	0.0393364	0.076532	0.0385336	SFTIF2_0076	1	-0.124925	-0.110286	0.0155865	0.0230698
SFTIF2_0077	11	SFTIF2	F	NA	Unfed	1.31111	NA	NA	5.263	141	154	NA	26.7908	29.2609	0.325	0.14	0.321	0.144	0.0617519	0.0266008	0.0609918	0.0273608	SFTIF2_0077	1	0.0421053	0.0228301	-0.0561608	-0.0661767
SFTIF2_0078	11	SFTIF2	F	81.5721	Unfed	0.533333	NA	NA	3.747	140	146	NA	37.3632	38.9645	0.201	0.066	0.221	0.077	0.0536429	0.0176141	0.0589805	0.0205498	SFTIF2_0078	1	0.0872226	0.101597	0.0437323	0.0510791
SFTIF2_0079	11	SFTIF2	F	66.0166	Unfed	3.66389	NA	NA	3.623	127	140	NA	35.0538	38.642	0.219	0.004	0.195	0.05	0.0604471	0.00110406	0.0538228	0.0138007	SFTIF2_0079	1	0.0550116	0.0727186	-0.0431232	-0.0340566
SFTIF2_0080	11	SFTIF2	M	88.6221	Unfed	2.79167	NA	NA	5.022	145	151	NA	28.873	30.0677	0.325	0.16	0.336	0.169	0.0647153	0.0318598	0.0669056	0.0336519	SFTIF2_0080	1	0.036017	0.0213842	-0.0134233	-0.0210437
SFTIF2_0081	11	SFTIF2	M	51.3055	Unfed	0.180556	NA	NA	3.43	123	118	NA	35.8601	34.4023	0.216	0	0.199	0	0.0629738	0	0.0580175	0	SFTIF2_0081	1	-0.100081	-0.0769523	-0.0578837	-0.0460195
SFTIF2_0082	12	SFTIF2	M	82.2888	Unfed	7.10556	13.3194	6.21388	3.54	79	124	NA	22.3164	35.0282	0.24	0.117	0.192	0.023	0.0677966	0.0330508	0.0542373	0.00649718	SFTIF2_0082	1	-0.0596326	-0.0396302	-0.510563	-0.500312
SFTIF2_0083	12	SFTIF2	M	88.4388	Unfed	8.63333	1.46389	-7.16944	3.737	109	125	NA	29.1678	33.4493	0.31	0.183	0.319	0.176	0.0829542	0.0489698	0.0853626	0.0470966	SFTIF2_0083	1	-0.0672958	-0.0526571	-0.205721	-0.198237
SFTIF2_0084	12	SFTIF2	M	74.5833	Unfed	4.01944	7.975	3.95556	4.916	160	167	NA	32.5468	33.9707	0.34	0.18	0.348	0.183	0.0691619	0.0366151	0.0707893	0.0372254	SFTIF2_0084	1	0.142914	0.130394	0.0917361	0.0852059
SFTIF2_0085	12	SFTIF2	M	74.3499	Unfed	0	0.033333	0.033333	4.055	99	117	NA	24.4143	28.8533	0.251	0.123	0.238	0.112	0.0618989	0.0303329	0.058693	0.0276202	SFTIF2_0085	1	-0.157104	-0.150554	-0.327672	-0.324362
SFTIF2_0086	12	SFTIF2	F	65.1166	Unfed	0.611111	5.89722	5.28611	3.798	NA	NA	NA	NA	NA	0.303	0.172	0.298	0.171	0.0797788	0.045287	0.0784623	0.0450237	SFTIF2_0086	1	NA	NA	NA	NA
SFTIF2_0087	12	SFTIF2	F	46.9166	Unfed	12.2194	13.5	1.28056	5.101	178	172	NA	34.8951	33.7189	0.264	0.1	0.266	0.107	0.0517546	0.019604	0.0521466	0.0209763	SFTIF2_0087	1	0.161708	0.145529	0.18671	0.178292
SFTIF2_0088	12	SFTIF2	F	47.1833	Unfed	2.025	4.475	2.45	4.596	177	130	NA	38.5117	28.2855	0.219	0.067	0.213	0.066	0.0476501	0.0145779	0.0463446	0.0143603	SFTIF2_0088	1	-0.0880387	-0.0938921	0.213912	0.210822
SFTIF2_0089	12	SFTIF2	F	43.0777	Unfed	NA	NA	NA	NA	NA	NA	NA	NA	NA	NA	NA	NA	NA	NA	NA	NA	NA	SFTIF2_0089	1	NA	NA	NA	NA
SFTIF2_0090	12	SFTIF2	F	NA	Unfed	2.43889	NA	NA	NA	NA	NA	NA	NA	NA	NA	NA	NA	NA	NA	NA	NA	NA	SFTIF2_0090	1	NA	NA	NA	NA
SFTIF2_0091	12	SFTIF2	F	NA	Unfed	0.316667	0.372222	0.0555553	5.057	192	136	NA	37.9672	26.8934	0.401	0.203	0.401	0.197	0.079296	0.0401424	0.079296	0.0389559	SFTIF2_0091	1	-0.0706208	-0.0859414	0.265151	0.257175
SFTIF2_0092	12	SFTIF2	F	64.7777	Unfed	2.05556	2.18333	0.127777	4.13	181	169	NA	43.8257	40.9201	0.193	0.09	0.197	0.084	0.0467312	0.0217918	0.0476998	0.020339	SFTIF2_0092	1	0.205309	0.210044	0.269933	0.272306
SFTIF2_0093	12	SFTIF2	F	58.8999	Unfed	5.48889	9.11389	3.625	4.221	171	169	NA	40.5117	40.0379	0.148	0.01	0.134	0.014	0.0350628	0.00236911	0.031746	0.00331675	SFTIF2_0093	1	0.198993	0.201569	0.206235	0.207494
SFTIF2_0094	12	SFTIF2	F	54.5888	Unfed	1.68056	3.13889	1.45833	4.135	169	187	NA	40.8706	45.2237	0.174	0	0.197	0.064	0.0420798	0	0.0476421	0.0154776	SFTIF2_0094	1	0.306169	0.310784	0.200954	0.203265
SFTIF2_0095	12	SFTIF2	F	88.311	Unfed	0.888889	6.89167	6.00278	5.785	191	203	NA	33.0164	35.0908	0.384	0.188	no pic	no pic	0.0663786	0.0324978	NA	NA	SFTIF2_0095	1	0.290952	0.26231	0.217567	0.202718
SFTIF2_0096	12	SFTIF2	F	NA	Unfed	0.0722222	4.68611	4.61389	4.788	106	116	NA	22.1387	24.2272	0.296	0.107	0.315	0.11	0.0618212	0.0223475	0.0657895	0.0229741	SFTIF2_0096	1	-0.213844	-0.223751	-0.311689	-0.316871
SFTIF2_0097	12	SFTIF2	F	66.3221	Unfed	2.025	NA	NA	4.653	127	120	NA	27.2942	25.7898	0.354	0.135	0.341	0.11	0.0760799	0.0290135	0.0732861	0.0236407	SFTIF2_0097	1	-0.171654	-0.178728	-0.121932	-0.125653
SFTIF2_0098	14	SFTIF2	F	59.9444	Unfed	7.90278	5.85833	-2.04444	4.904	145	130	NA	29.5677	26.509	0.272	0	0.268	0.12	0.0554649	0	0.0546493	0.0244698	SFTIF2_0098	1	-0.106837	-0.119115	-0.00593416	-0.0123395
SFTIF2_0099	14	SFTIF2	F	52.8388	Unfed	1.54722	0.858333	-0.688889	6.119	185	193	NA	30.2337	31.5411	0.275	0.12	0.307	0.109	0.044942	0.019611	0.0501716	0.0178134	SFTIF2_0099	1	0.224168	0.189968	0.16797	0.150252
SFTIF2_0100	14	SFTIF2	F	43.5166	Unfed	0	0.033333	0.033333	5.494	135	128	NA	24.5723	23.2981	0.284	0.117	0.281	0.14	0.0516928	0.021296	0.0511467	0.0254823	SFTIF2_0100	1	-0.155266	-0.178796	-0.113176	-0.125387
SFTIF2_0101	14	SFTIF2	M	52.7388	Unfed	3.41389	0.972222	-2.44167	5.517	148	149	NA	26.8262	27.0074	0.384	0.243	0.391	0.236	0.069603	0.0440457	0.0708719	0.0427769	SFTIF2_0101	1	-0.00456089	-0.0285042	-0.0225541	-0.0349787
SFTIF2_0102	NA	SFTIF2	F	56.0188	Unfed	NA	NA	NA	6.64	170	150	NA	25.6024	22.5904	0.45	0.196	0.444	0.188	0.0677711	0.0295181	0.0668675	0.0283133	SFTIF2_0102	1	-0.0515681	-0.0938617	0.0576747	0.0357815
SFTIF2_0103	NA	SFTIF2	F	NA	Unfed	NA	NA	NA	5.966	160	161	NA	26.8186	26.9863	0.42	0.195	0.413	0.189	0.0703989	0.0326852	0.0692256	0.0316795	SFTIF2_0103	1	0.0502214	0.0185288	0.0307632	0.0143401
SFTIF2_0104	NA	SFTIF2	M	93.0277	Unfed	NA	NA	NA	6.023	149	149	NA	24.7385	24.7385	0.397	0.19	0.39	0.186	0.065914	0.0315457	0.0647518	0.0308816	SFTIF2_0104	1	-0.0299925	-0.0626268	-0.0434593	-0.0603684
SFTIF2_0105	NA	SFTIF2	F	51.9333	Unfed	NA	NA	NA	5.865	115	110	NA	19.6078	18.7553	0.299	0.122	0.31	0.125	0.0509804	0.0208014	0.0528559	0.0213129	SFTIF2_0105	1	-0.325754	-0.355756	-0.294101	-0.309651
SFTIF2_0106	NA	SFTIF2	F	59.0055	Unfed	NA	NA	NA	5.635	179	167	NA	31.7657	29.6362	0.379	0.178	0.392	0.186	0.0672582	0.0315883	0.0695652	0.033008	SFTIF2_0106	1	0.103353	0.077314	0.160954	0.147448
SFTIF2_0107	NA	SFTIF2	F	58.5944	Unfed	NA	NA	NA	6.64	118	111	NA	17.7711	16.7169	0.327	0.139	0.326	0.12	0.049247	0.0209337	0.0490964	0.0180723	SFTIF2_0107	1	-0.352673	-0.394967	-0.307439	-0.329332
SFTIF2_0108	NA	SFTIF2	F	76.9055	Unfed	NA	NA	NA	6.472	153	136	NA	23.6403	21.0136	0.434	0.208	0.434	0.201	0.0670581	0.0321384	0.0670581	0.0310569	SFTIF2_0108	1	-0.142122	-0.181877	-0.0396141	-0.0601976
SFTIF2_0109	NA	SFTIF2	F	82.2888	Unfed	NA	NA	NA	6.097	144	156	NA	23.6182	25.5864	0.372	0.177	0.371	0.172	0.0610136	0.0290307	0.0608496	0.0282106	SFTIF2_0109	1	0.0123782	-0.0214656	-0.0814385	-0.0989717
SFTIF2_0110	NA	SFTIF2	F	73.5277	Unfed	NA	NA	NA	5.688	160	134	NA	28.1294	23.5584	0.32	0.136	0.321	0.136	0.0562588	0.02391	0.0564346	0.02391	SFTIF2_0110	1	-0.119514	-0.14648	0.0457931	0.0318086
SFTIF2_0111	15	SFTIF2	F	50.9555	Unfed	0.0166667	4.35278	4.33611	5.831	NA	NA	NA	NA	NA	0.367	0.17	0.347	0.173	0.0629395	0.0291545	0.0595095	0.029669	SFTIF2_0111	1	NA	NA	NA	NA
SFTIF2_0112	15	SFTIF2	F	89.3721	Unfed	1.70278	10.2528	8.55	4.308	134	149	NA	31.1049	34.5868	0.311	0.182	0.3	0.186	0.0721913	0.042247	0.0696379	0.0431755	SFTIF2_0112	1	0.0671278	0.0676836	-0.0440148	-0.043798
SFTIF2_0113	15	SFTIF2	F	NA	Unfed	2.00278	16.6389	14.6361	4.439	172	175	NA	38.7475	39.4233	0.251	0.109	0.234	0.104	0.0565443	0.0245551	0.0527146	0.0234287	SFTIF2_0113	1	0.219286	0.216875	0.196205	0.194891
SFTIF2_0114	15	SFTIF2	F	NA	Unfed	2.95278	19.275	16.3222	4.237	189	195	NA	44.607	46.0231	0.207	0.058	0.194	0.065	0.0488553	0.0136889	0.0457871	0.015341	SFTIF2_0114	1	0.340997	0.343199	0.305127	0.306193
SFTIF2_0115	15	SFTIF2	M	94.1721	Unfed	0.0777778	3.06111	2.98333	4.572	109	129	NA	23.8408	28.2152	0.323	0.165	0.338	0.177	0.0706474	0.0360892	0.0739283	0.0387139	SFTIF2_0115	1	-0.0942434	-0.0995783	-0.26924	-0.272063
SFTIF2_0116	15	SFTIF2	F	99.3221	Unfed	1.87778	10.1778	8.3	4.636	109	122	NA	23.5116	26.3158	0.336	0.191	0.372	0.183	0.0724763	0.0411993	0.0802416	0.0394737	SFTIF2_0116	1	-0.154064	-0.160775	-0.273619	-0.277152
SFTIF2_0117	15	SFTIF2	M	99.2832	Unfed	2.08333	11.1333	9.05	4.259	142	153	NA	33.3412	35.9239	0.347	0.18	0.344	0.173	0.0814745	0.0422634	0.0807701	0.0406199	SFTIF2_0117	1	0.0969347	0.0986235	0.0175756	0.0183769
SFTIF2_0118	16	SFTIF2	F	54.5333	Unfed	NA	NA	NA	NA	NA	NA	NA	NA	NA	NA	NA	NA	NA	NA	NA	NA	NA	SFTIF2_0118	1	NA	NA	NA	NA
SFTIF2_0119	16	SFTIF2	M	42.9888	Unfed	0.0888889	9.18611	9.09722	4.456	118	179	92.95	26.4811	40.1706	0.198	0.004	0.184	0.002	0.0444345	0.000897666	0.0412926	0.000448833	SFTIF2_0119	1	0.240778	0.237988	-0.181809	-0.183318
SFTIF2_0120	16	SFTIF2	M	42.5277	Unfed	7.82778	12.5389	4.71111	4.292	NA	NA	89.9	NA	NA	0.189	0.083	0.19	0.084	0.0440354	0.0193383	0.0442684	0.0195713	SFTIF2_0120	1	NA	NA	NA	NA
SFTIF2_0121	16	SFTIF2	F	80.8777	Unfed	7.69444	12.6806	4.98612	4.189	157	177	167	37.4791	42.2535	0.246	0.08	0.224	0.071	0.0587252	0.0190976	0.0534734	0.0169492	SFTIF2_0121	1	0.247449	0.25078	0.123214	0.124862
SFTIF2_0122	16	SFTIF2	F	57.0944	Unfed	0.869444	20.2333	19.3639	4.755	169	160	72.75	35.5415	33.6488	0.335	0.172	0.342	0.168	0.0704522	0.0361725	0.0719243	0.0353312	SFTIF2_0122	1	0.109744	0.100522	0.156949	0.152121
SFTIF2_0123	16	SFTIF2	F	65.8999	Unfed	6.93889	15.6417	8.70278	4.951	139	176	54.75	28.0751	35.5484	0.277	0.102	0.281	0.113	0.0559483	0.0206019	0.0567562	0.0228237	SFTIF2_0123	1	0.193348	0.180125	-0.0511983	-0.0580911
SFTIF2_0124	16	SFTIF2	F	80.2888	Unfed	1.91667	14.3528	12.4361	4.7	185	181	64.85	39.3617	38.5106	0.318	0.162	0.319	0.161	0.0676596	0.0344681	0.0678723	0.0342553	SFTIF2_0124	1	0.236439	0.228369	0.251071	0.246837
SFTIF2_0125	16	SFTIF2	M	92.2943	Unfed	NA	NA	NA	NA	NA	NA	NA	NA	NA	NA	NA	NA	NA	NA	NA	NA	NA	SFTIF2_0125	1	NA	NA	NA	NA
SFTIF2_0126	16	SFTIF2	M	93.2999	Unfed	1.825	3.51111	1.68611	4.59	125	91	131.6	27.2331	19.8257	0.302	0.149	0.309	0.15	0.0657952	0.0324619	0.0673203	0.0326797	SFTIF2_0126	1	-0.444335	-0.450059	-0.133512	-0.136536
SFTIF2_0127	16	SFTIF2	F	97.1332	Unfed	0	8.69167	8.69167	4.045	148	145	94.28	36.5884	35.8467	0.192	0.071	0.208	0.051	0.047466	0.0175525	0.0514215	0.0126082	SFTIF2_0127	1	0.0581713	0.064966	0.0751985	0.0786345
SFTIF2_0128	16	SFTIF2	M	68.1999	Unfed	0	11.1278	11.1278	4.1	113	121	109.54	27.561	29.5122	0	0	0.064	0.011	0	0	0.0156098	0.00268293	SFTIF2_0128	1	-0.126686	-0.121229	-0.19888	-0.196134
SFTIF2_0129	17	SFTIF2	F	90.4277	Unfed	6.66389	6.6	-0.0638889	4.2	176	151	72.33	41.9048	35.9524	0.369	0.166	0.372	0.169	0.0878571	0.0395238	0.0885714	0.0402381	SFTIF2_0129	1	0.0878195	0.09089	0.236626	0.238141
SFTIF2_0130	17	SFTIF2	M	94.011	Unfed	5.74444	16.1917	10.4472	4.311	157	148	73.56	36.4185	34.3308	0.263	0.099	0.243	0.092	0.0610067	0.0229645	0.0563674	0.0213408	SFTIF2_0130	1	0.060192	0.0606789	0.114172	0.114353
SFTIF2_0131	17	SFTIF2	M	89.411	Unfed	9.83333	18.6472	8.81389	4.189	96	112	52.74	22.9172	26.7367	0.313	0.138	0.318	0.136	0.0747195	0.0329434	0.0759131	0.032466	SFTIF2_0131	1	-0.210201	-0.206871	-0.368683	-0.367035
SFTIF2_0132	17	SFTIF2	F	53.1111	Unfed	0.275	12.2833	12.0083	4.289	157	131	NA	36.6053	30.5433	0.218	0.01	0.21	0.009	0.0508277	0.00233155	0.0489625	0.00209839	SFTIF2_0132	1	-0.0603401	-0.0593465	0.115783	0.116226
SFTIF2_0133	17	SFTIF2	F	66.9388	Unfed	0.483333	15.7556	15.2722	4.012	128	136	236.65	31.9043	33.8983	0.196	0.054	0.214	0.053	0.0488534	0.0134596	0.05334	0.0132104	SFTIF2_0133	1	-0.00353345	0.00407256	-0.0674033	-0.0635487
SFTIF2_0134	17	SFTIF2	M	62.6333	Unfed	0.425	9.51944	9.09444	4.312	143	142	272.43	33.1633	32.9314	0.204	0.081	0.198	0.004	0.0473098	0.0187848	0.0459184	0.000927644	SFTIF2_0134	1	0.0187396	0.0192035	0.0206978	0.0208671
SFTIF2_0135	19	SFTIF2	F	73.911	Unfed	7.20278	NA	NA	5.019	187	202	75	37.2584	40.2471	0.168	0	0.17	0.006	0.0334728	0	0.0338713	0.00119546	SFTIF2_0135	1	0.327178	0.312604	0.24114	0.23355
SFTIF2_0136	19	SFTIF2	F	55.1833	Unfed	4.08056	NA	NA	4.332	151	129	71.04	34.8569	29.7784	0.271	0.167	0.276	0.163	0.0625577	0.0385503	0.0637119	0.037627	SFTIF2_0136	1	-0.0786162	-0.0786106	0.0736754	0.0736082
SFTIF2_0137	19	SFTIF2	M	71.9444	Unfed	0	NA	NA	4.016	150	149	58.91	37.3506	37.1016	0.211	0.048	0.213	0.029	0.0525398	0.0119522	0.0530378	0.00722112	SFTIF2_0137	1	0.0874692	0.0949765	0.0908878	0.0946915
SFTIF2_0138	19	SFTIF2	F	58.4444	Unfed	0.447222	NA	NA	4.1	228	237	72.58	55.6098	57.8049	0.25	0.104	0.242	0.092	0.0609756	0.0253659	0.0590244	0.022439	SFTIF2_0138	1	0.545584	0.551041	0.503078	0.505824
SFTIF2_0139	20	SFTIF2	F	75.2944	Unfed	2.35833	15.8833	13.525	3.175	140	134	108.06	44.0945	42.2047	0.151	0.017	0.154	0.019	0.0475591	0.00535433	0.0485039	0.00598425	SFTIF2_0139	1	0.049463	0.0802431	0.0959068	0.111719
SFTIF2_0140	20	SFTIF2	F	NA	Unfed	5.98611	15.4194	9.43333	3.835	146	147	117.43	38.0704	38.3312	0.267	0.153	0.267	0.154	0.0696219	0.0398957	0.0696219	0.0401565	SFTIF2_0140	1	0.0873208	0.0993957	0.0783847	0.0845452
SFTIF2_0141	20	SFTIF2	F	80.8166	Unfed	0.780556	10.1556	9.375	3.998	140	129	80.46	35.0175	32.2661	0	0	0	0	0	0	0	0	SFTIF2_0141	1	-0.0553628	-0.0474106	0.0233099	0.0273431
SFTIF2_0142	20	SFTIF2	F	97.1555	Unfed	3.51944	4.08056	0.561112	3.689	180	155	105.34	48.7937	42.0168	0.231	0.069	0.225	0.081	0.0626186	0.0187043	0.0609921	0.0219572	SFTIF2_0142	1	0.151562	0.167481	0.29996	0.308104
SFTIF2_0143	20	SFTIF2	M	66.2944	Unfed	1.91111	7.59444	5.68333	4.225	139	146	82.69	32.8994	34.5562	0.214	0.059	0.215	0.05	0.0506509	0.0139645	0.0508876	0.0118343	SFTIF2_0143	1	0.0524263	0.054909	-0.00125299	-4.20384e-05
SFTIF2_0144	20	SFTIF2	M	60.8444	Unfed	0.783333	2.33333	1.55	3.91	146	133	83.96	37.3402	34.0153	0.198	0.029	0.219	0.046	0.0506394	0.00741688	0.0560102	0.0117647	SFTIF2_0144	1	-0.0183758	-0.00821916	0.0722844	0.077455
SFTIF2_0145	20	SFTIF2	M	63.3333	Unfed	1.21111	17.9667	16.7556	3.766	101	112	73.1	26.8189	29.7398	0.244	0.122	0.244	0.124	0.0647902	0.0323951	0.0647902	0.0329262	SFTIF2_0145	1	-0.179351	-0.165478	-0.284383	-0.277294
SFTIF2_0146	20	SFTIF2	F	54.3777	Unfed	2.975	13.1222	10.1472	3.952	194	178	85.55	49.0891	45.0405	0.2	0.024	0.196	0.023	0.0506073	0.00607287	0.0495951	0.00581984	SFTIF2_0146	1	0.269962	0.279061	0.353171	0.357795
SFTIF2_0147	20	SFTIF2	F	63.7444	Unfed	3.84722	4.76944	0.922222	4.219	166	158	46.51	39.3458	37.4496	0.184	0.045	0.203	0.058	0.0436122	0.010666	0.0481157	0.0137473	SFTIF2_0147	1	0.131827	0.13445	0.176708	0.177992
SFTIF2_0148	20	SFTIF2	F	83.8666	Unfed	3.76111	4.475	0.713889	4.111	156	147	55.55	37.947	35.7577	0.282	0.138	0.274	0.136	0.0685964	0.0335685	0.0666505	0.033082	SFTIF2_0148	1	0.0671796	0.0723713	0.122745	0.125353
SFTIF2_0149	20	SFTIF2	M	57.1499	Unfed	0	12.975	12.975	3.999	142	152	169.73	35.5089	38.0095	0.222	0.12	0.218	0.099	0.0555139	0.0300075	0.0545136	0.0247562	SFTIF2_0149	1	0.108633	0.11656	0.0374157	0.0414362
SFTIF2_0150	20	SFTIF2	M	71.7833	Unfed	0.755556	3.34167	2.58611	4.83	132	151	66.83	27.3292	31.2629	0.222	0.101	0.245	0.109	0.0459627	0.020911	0.0507246	0.0225673	SFTIF2_0150	1	0.0473145	0.0365426	-0.0950769	-0.100705
SFTIF2_0151	20	SFTIF2	M	58.2722	Unfed	0.527778	2.98611	2.45833	4.38	149	164	70.96	34.0183	37.4429	0.277	0.13	0.277	0.123	0.063242	0.0296804	0.063242	0.0280822	SFTIF2_0151	1	0.158244	0.157158	0.0568711	0.0562408
SFTIF2_0152	20	SFTIF2	M	54.4888	Unfed	1.91111	3.57778	1.66667	3.915	149	161	123.59	38.0587	41.1239	0.176	0.012	0.183	0.013	0.0449553	0.00306513	0.0467433	0.00332056	SFTIF2_0152	1	0.172309	0.182339	0.0922215	0.0973269
SFTIF2_0153	20	SFTIF2	M	66.4333	Unfed	2.6	3.92222	1.32222	4.1	119	100	192.49	29.0244	24.3902	0.228	0.031	0.102	0	0.0556098	0.00756098	0.024878	0	SFTIF2_0153	1	-0.317306	-0.311849	-0.147144	-0.144398
SFTIF2_0154	20	SFTIF2	M	52.2499	Unfed	1.45833	6.28056	4.82222	4.053	129	131	63.8	31.8283	32.3217	0.167	0.008	0.181	0.002	0.041204	0.00197385	0.0446583	0.000493462	SFTIF2_0154	1	-0.0439377	-0.0373387	-0.0628237	-0.0594887
SFTIF2_0155	20	SFTIF2	M	62.1277	Unfed	0	0.719444	0.719444	4.122	155	169	138.33	37.6031	40.9995	0.184	0.055	NA	NA	0.0446385	0.013343	NA	NA	SFTIF2_0155	1	0.205871	0.210798	0.115472	0.117944
SFTIF2_0156	20	SFTIF2	F	65.0555	Unfed	0.0166667	0.044444	0.0277773	4.286	179	165	NA	41.7639	38.4974	0.194	0.067	0.218	0.075	0.0452636	0.0156323	0.0508633	0.0174988	SFTIF2_0156	1	0.170611	0.171674	0.247144	0.247622
SFTIF2_0157	20	SFTIF2	F	51.5666	Unfed	3.00833	1.88056	-1.12778	3.929	174	164	131.9	44.2861	41.7409	0.177	0.007	0.174	0.058	0.0450496	0.00178162	0.0442861	0.014762	SFTIF2_0157	1	0.189737	0.199413	0.246206	0.251129
SFTIF2_0158	22	SFTIF2	M	NA	Unfed	0	10.4694	10.4694	4.672	154	152	92.32	32.9623	32.5342	0.172	0.039	0.178	0.039	0.0368151	0.0083476	0.0380993	0.0083476	SFTIF2_0158	1	0.0635542	0.0560763	0.0695495	0.065621
SFTIF2_0159	22	SFTIF2	M	NA	Unfed	0.833333	3.49167	2.65833	4.263	170	160	70.74	39.878	37.5323	0.199	0.064	0.178	0.06	0.0466807	0.0150129	0.0417546	0.0140746	SFTIF2_0159	1	0.141399	0.142994	0.197251	0.198005
SFTIF2_0160	22	SFTIF2	M	66.6666	Unfed	0	7.47778	7.47778	4.168	119	111	123.3	28.5509	26.6315	0.197	0.053	0.174	0.048	0.0472649	0.0127159	0.0417466	0.0115163	SFTIF2_0160	1	-0.217714	-0.213886	-0.152325	-0.15042
SFTIF2_0161	22	SFTIF2	F	72.1333	Unfed	5.2	15.9694	10.7694	4.003	160	176	190.79	39.97	43.967	0.235	0.068	0.209	0.064	0.058706	0.0169873	0.0522108	0.015988	SFTIF2_0161	1	0.254947	0.262775	0.156448	0.160417
SFTIF2_0162	22	SFTIF2	F	67.6777	Unfed	0	1.11389	1.11389	4.57	168	174	84.65	36.7615	38.0744	0.233	0.079	0.234	0.084	0.0509847	0.0172867	0.0512035	0.0183807	SFTIF2_0162	1	0.205126	0.199835	0.163514	0.160713
SFTIF2_0163	26	SFTIF2	M	65.6166	Unfed	1.96389	0.736111	-1.22778	4.264	106	118	154.61	24.8593	27.6735	0.224	0.076	NA	NA	0.0525328	0.0178236	NA	NA	SFTIF2_0163	1	-0.163159	-0.161586	-0.275182	-0.274441
SFTIF2_0164	26	SFTIF2	M	65.2666	Unfed	0.0194444	0.544444	0.525	4.427	146	153	87.51	32.9794	34.5607	0.177	0.076	0.173	0.071	0.0399819	0.0171674	0.0390784	0.0160379	SFTIF2_0164	1	0.0857225	0.0835795	0.0331696	0.0319938
SFTIF2_0165	26	SFTIF2	M	66.0777	Unfed	NA	NA	NA	NA	NA	NA	NA	NA	NA	NA	NA	NA	NA	NA	NA	NA	NA	SFTIF2_0165	1	NA	NA	NA	NA
SFTIF2_0166	29	SFTIF2	F	75.0888	Unfed	3.12222	15.2139	12.0917	3.674	229	202	84.71	62.3299	54.9809	0.181	0.075	0.168	0.051	0.0492651	0.0204137	0.0457267	0.0138813	SFTIF2_0166	1	0.417586	0.433908	0.542009	0.550361
SFTIF2_0167	29	SFTIF2	M	60.1222	Unfed	0	0.0166667	0.0166667	3.805	124	144	105.35	32.5887	37.8449	0.215	0.064	0.201	0.064	0.0565046	0.01682	0.0528252	0.01682	SFTIF2_0167	1	0.0689776	0.0818302	-0.0824667	-0.0759049
SFTIF2_0168	31	SFTIF2	F	70.8722	Unfed	7.24444	3.725	-3.51944	3.857	102	117	94.66	26.4454	30.3345	0.239	0.114	0.244	0.118	0.0619653	0.0295567	0.0632616	0.0305937	SFTIF2_0168	1	-0.142596	-0.131087	-0.282051	-0.276183
SFTIF2_0169	31	SFTIF2	F	86.2666	Unfed	1.25278	12.2583	11.0056	4.165	64	72	106.33	15.3661	17.2869	0.304	0.152	0.302	0.151	0.0729892	0.0364946	0.072509	0.0362545	SFTIF2_0169	1	-0.650369	-0.64647	-0.772339	-0.770397
SFTIF2_0170	32	SFTIF2	F	91.6555	Unfed	4.4	NA	NA	4.476	136	140	105.86	30.3843	31.2779	0.316	0.152	0.338	0.148	0.0705987	0.0339589	0.0755139	0.0330652	SFTIF2_0170	1	-0.00626321	-0.00949635	-0.0412493	-0.0429876
SFTIF2_0171	32	SFTIF2	F	76.1777	Unfed	0.155556	NA	NA	4.693	179	180	140.06	38.1419	38.355	0.318	0.154	0.337	0.148	0.0677605	0.0328148	0.0718091	0.0315363	SFTIF2_0171	1	0.231331	0.223409	0.21857	0.214412
SFTIF2_0172	32	SFTIF2	F	81.611	Unfed	4.075	NA	NA	4.394	133	127	76.07	30.2685	28.903	0.282	137	0.279	133	0.0641784	31.1789	0.0634957	0.0302685	SFTIF2_0172	1	-0.0983599	-0.0997618	-0.0577312	-0.0585247
SFTIF2_0173	32	SFTIF2	F	NA	Unfed	6.41389	NA	NA	5.03	134	129	96.23	26.6402	25.6461	0.34	0.166	0.318	0.171	0.0675944	0.033002	0.0632207	0.033996	SFTIF2_0173	1	-0.121912	-0.136702	-0.0928186	-0.10052
SFTIF2_0174	32	SFTIF2	F	66.4111	Unfed	2.7	NA	NA	4.257	155	142	155.86	36.4106	33.3568	0.274	0.114	0.277	0.115	0.0643646	0.0267794	0.0650693	0.0270143	SFTIF2_0174	1	0.02246	0.0241953	0.105322	0.106147
SFTIF2_0175	32	SFTIF2	F	83.7944	Unfed	0.280556	NA	NA	4.646	160	154	92.06	34.4382	33.1468	0.317	0.145	0.32	0.141	0.0682307	0.0312096	0.0688765	0.0303487	SFTIF2_0175	1	0.0782436	0.0713185	0.109528	0.105885
SFTIF2_0176	32	SFTIF2	M	88.7443	Unfed	2.42778	NA	NA	4.755	152	142	68.14	31.9664	29.8633	0.287	0.153	0.285	0.153	0.0603575	0.0321767	0.0599369	0.0321767	SFTIF2_0176	1	-0.00960278	-0.0188247	0.0509309	0.0461024
SFTIF2_0177	32	SFTIF2	M	50.0833	Unfed	5.65556	NA	NA	4.226	158	154	77.99	37.3876	36.4411	0.25	0.06	0.238	0.045	0.0591576	0.0141978	0.056318	0.0106484	SFTIF2_0177	1	0.105704	0.108163	0.126794	0.127992
SFTIF2_0178	35	SFTIF2	F	61.7388	Unfed	0.25	NA	NA	4.27	137	147	87.71	32.0843	34.4262	0.235	0.042	0.219	0.037	0.0550351	0.00983607	0.0512881	0.00866511	SFTIF2_0178	1	0.0561819	0.0576152	-0.019083	-0.0184135
SFTIF2_0179	35	SFTIF2	F	NA	Unfed	12.1167	NA	NA	4.417	124	122	89.73	28.0734	27.6206	0.237	0.1	0.227	0.09	0.0536563	0.0226398	0.0513923	0.0203758	SFTIF2_0179	1	-0.140039	-0.141958	-0.129443	-0.130503
SFTIF2_0180	35	SFTIF2	F	88.9777	Unfed	10.7361	NA	NA	4.653	160	156	86.64	34.3864	33.5268	0.321	0.131	0.302	0.128	0.0689877	0.0281539	0.0649044	0.0275091	SFTIF2_0180	1	0.0907107	0.0836364	0.109054	0.105334
SFTIF2_0181	35	SFTIF2	F	NA	Unfed	2.825	NA	NA	4.314	138	135	100.58	31.9889	31.2935	0.28	0.125	0.277	0.122	0.064905	0.0289754	0.0642096	0.02828	SFTIF2_0181	1	-0.0319471	-0.0315291	-0.0150392	-0.0148936
SFTIF2_0182	35	SFTIF2	F	66.8277	Unfed	0.138889	NA	NA	4.472	NA	NA	77.9	NA	NA	0.219	0.081	0.218	0.081	0.0489714	0.0181127	0.0487478	0.0181127	SFTIF2_0182	1	NA	NA	NA	NA
SFTIF2_0183	35	SFTIF2	F	96.9554	Unfed	2.55833	NA	NA	4.697	120	121	63.07	25.5482	25.7611	0.296	0.12	0.291	0.121	0.0630189	0.0255482	0.0619544	0.0257611	SFTIF2_0183	1	-0.166082	-0.174089	-0.181592	-0.185794
SFTIF2_0184	35	SFTIF2	M	NA	Unfed	1.98056	NA	NA	4.328	NA	NA	211.74	NA	NA	0.242	0.056	0.236	0	0.055915	0.012939	0.0545287	0	SFTIF2_0184	1	NA	NA	NA	NA
SFTIF2_0185	35	SFTIF2	M	77.3555	Unfed	3.32222	NA	NA	4.944	116	114	109.75	23.4628	23.0583	0.293	0.15	0.288	0.147	0.0592638	0.0303398	0.0582524	0.029733	SFTIF2_0185	1	-0.240528	-0.25361	-0.231636	-0.238457
SFTIF2_0186	35	SFTIF2	M	59.4777	Unfed	4.37222	NA	NA	4.408	NA	NA	130.19	NA	NA	0.207	0.122	0.252	0.136	0.0469601	0.027677	0.0571688	0.030853	SFTIF2_0186	1	NA	NA	NA	NA
SFTIF2_0187	46	SFTIF2	F	NA	Unfed	0.230556	2.90833	2.67778	4.539	NA	152	61.56	NA	33.4876	0.229	0.086	0.192	0.053	0.0504516	0.0189469	0.0423001	0.0116766	SFTIF2_0187	1	0.0719242	0.0673067	NA	NA
SFTIF2_0188	46	SFTIF2	F	58.0944	Unfed	4.29722	12.8528	8.55556	4.124	127	118	68.15	30.7953	28.613	0.167	0.045	0.163	0.079	0.0404947	0.0109117	0.0395247	0.0191562	SFTIF2_0188	1	-0.153483	-0.148604	-0.0839189	-0.0814714
SFTIF2_0189	46	SFTIF2	F	NA	Unfed	4.82778	14.0778	9.25	3.885	134	130	149.16	34.4916	33.462	0.238	0.128	0.249	0.115	0.0612613	0.0329472	0.0640927	0.029601	SFTIF2_0189	1	-0.0393314	-0.0285396	-0.0114621	-0.00596363
SFTIF2_0190	46	SFTIF2	F	NA	Unfed	2.76111	14.2222	11.4611	4.966	136	142	123.8	27.3862	28.5944	0.24	0.101	0.231	0.109	0.0483286	0.0203383	0.0465163	0.0219493	SFTIF2_0190	1	-0.022186	-0.0357081	-0.0739702	-0.0810175
SFTIF2_0191	46	SFTIF2	F	81.861	Unfed	2.24167	6.48611	4.24444	4.973	218	208	74.39	43.8367	41.8259	0.389	0.191	0.387	0.187	0.0782224	0.0384074	0.0778202	0.0376031	SFTIF2_0191	1	0.359117	0.345455	0.397426	0.390307
SFTIF2_0192	46	SFTIF2	F	53.9444	Unfed	1.525	11.3417	9.81667	4.917	111	174	127.62	22.5747	35.3874	0.193	0.018	0.242	0.03	0.0392516	0.00366077	0.049217	0.00610128	SFTIF2_0192	1	0.183916	0.171376	-0.273972	-0.280512
SFTIF2_0193	46	SFTIF2	F	77.9555	Unfed	0.505556	13.0833	12.5778	4.581	144	161	107.82	31.4342	35.1452	0.219	0.073	0.215	0.069	0.0478062	0.0159354	0.046933	0.0150622	SFTIF2_0193	1	0.126779	0.121249	0.0086057	0.00568237
SFTIF2_0194	46	SFTIF2	F	61.361	Unfed	1.91667	10.6833	8.76667	4.405	137	140	138.06	31.101	31.7821	0.234	0.104	0.233	0.107	0.0531215	0.0236095	0.0528944	0.0242906	SFTIF2_0194	1	-0.00162921	-0.00327872	-0.028887	-0.0298082
SFTIF2_0195	46	SFTIF2	F	60.5722	Unfed	8.16944	4.31389	-3.85556	4.462	119	123	154.77	26.6697	27.5661	0.196	0.053	0.177	0.058	0.0439265	0.0118781	0.0396683	0.0129987	SFTIF2_0195	1	-0.134813	-0.137736	-0.173794	-0.175372
SFTIF2_0196	46	SFTIF2	F	95.5777	Unfed	2.25	13.5222	11.2722	4.768	196	174	68.64	41.1074	36.4933	0.374	0.224	0.386	0.23	0.0784396	0.0469799	0.0809564	0.0482383	SFTIF2_0196	1	0.192834	0.183342	0.304305	0.299337
SFTIF2_0197	46	SFTIF2	F	NA	Unfed	2.25556	7.56667	5.31111	4.298	NA	NA	100.42	NA	NA	0.308	0.176	0.326	0.175	0.0716612	0.0409493	0.0758492	0.0407166	SFTIF2_0197	1	NA	NA	NA	NA
SFTIF2_0198	46	SFTIF2	F	NA	Unfed	2.55278	4.33056	1.77778	3.984	157	171	97.34	39.4076	42.9217	0.187	0.044	0.188	0.061	0.0469378	0.0110442	0.0471888	0.0153112	SFTIF2_0198	1	0.227505	0.235805	0.139018	0.143231
SFTIF2_0199	46	SFTIF2	F	48.1555	Unfed	5.82778	4.15	-1.67778	4.535	156	155	130.57	34.3991	34.1786	0.266	0.08	0.291	0.088	0.0586549	0.0176406	0.0641676	0.0194046	SFTIF2_0199	1	0.0917243	0.0871941	0.0918272	0.0894196
SFTIF2_0200	46	SFTIF2	F	60.8222	Unfed	11.425	8.32778	-3.09722	4.559	134	NA	104.66	29.3924	NA	0.218	0.122	0.234	0.111	0.0478175	0.0267603	0.051327	0.0243474	SFTIF2_0200	1	NA	NA	-0.0618515	-0.0645288
SFTIF2_0201	46	SFTIF2	F	74.8166	Unfed	1.23333	9.40556	8.17222	4.418	205	221	78.04	46.4011	50.0226	0.25	0.083	0.264	0.058	0.0565867	0.0187868	0.0597555	0.0131281	SFTIF2_0201	1	0.454037	0.452096	0.373214	0.372142
SFTIF2_0202	46	SFTIF2	F	87.5944	Unfed	0.286111	8.73333	8.44722	4.888	NA	122	89.99	NA	24.9591	0.275	0.13	0.272	0.119	0.0562602	0.0265957	0.0556465	0.0243453	SFTIF2_0202	1	-0.169404	-0.181358	NA	NA
SFTIF2_0203	46	SFTIF2	F	44.9166	Unfed	2.94722	1.88333	-1.06389	4.533	168	165	102.15	37.0615	36.3997	0.204	0.078	0.213	0.076	0.0450033	0.0172071	0.0469887	0.0167659	SFTIF2_0203	1	0.154372	0.149886	0.166074	0.163689
SFTIF2_0204	46	SFTIF2	F	87.6221	Unfed	0.125	9.57222	9.44722	4.731	118	119	69.16	24.9419	25.1532	0.337	0.186	0.341	0.18	0.0712323	0.0393152	0.0720778	0.0380469	SFTIF2_0204	1	-0.18484	-0.193561	-0.200671	-0.205241
SFTIF2_0205	46	SFTIF2	F	NA	Unfed	0.594444	6.33333	5.73889	3.821	124	133	103.2	32.4522	34.8076	0.235	0.101	0.234	0.092	0.0615022	0.0264329	0.0612405	0.0240775	SFTIF2_0205	1	-0.0117027	0.000734346	-0.0837884	-0.077441
SFTIF2_0206	46	SFTIF2	F	NA	Unfed	1.63056	15.2667	13.6361	3.867	155	142	86.31	40.0828	36.721	0.183	0.058	0.178	0.044	0.0473235	0.0149987	0.0460305	0.0113783	SFTIF2_0206	1	0.0503071	0.0615589	0.135586	0.141322
SFTIF2_0207	46	SFTIF2	F	99.0221	Unfed	0	7.41667	7.41667	4.936	NA	142	79.6	NA	28.7682	0.386	0.212	0.38	0.208	0.078201	0.0429498	0.0769854	0.0421394	SFTIF2_0207	1	-0.0204299	-0.0333518	NA	NA
SFTIF2_0208	46	SFTIF2	F	72.2999	Unfed	4.26111	20.3278	16.0667	4.356	121	118	119.43	27.7778	27.0891	0.197	0.054	0.209	0.05	0.045225	0.0123967	0.0479798	0.0114784	SFTIF2_0208	1	-0.169345	-0.169887	-0.149554	-0.149904
SFTIF2_0209	46	SFTIF2	F	80.9944	Unfed	8.34722	8.03056	-0.316667	5.058	152	155	104.11	30.0514	30.6445	0.269	0.113	0.287	0.121	0.0531831	0.0223408	0.0567418	0.0239225	SFTIF2_0209	1	0.0600921	0.044752	0.0314737	0.0234882
SFTIF2_0210	46	SFTIF2	F	68.6611	Unfed	6.59167	12.7361	6.14444	4.274	144	154	75.7	33.6921	36.0318	0.281	0.158	0.246	0.135	0.0657464	0.0369677	0.0575573	0.0315863	SFTIF2_0210	1	0.102431	0.103771	0.0304545	0.0310761
SFTIF2_0211	46	SFTIF2	F	71.8055	Unfed	0.588889	15.7778	15.1889	4.272	NA	NA	NA	NA	NA	0	0	0.22	0.063	0	0	0.0514981	0.0147472	SFTIF2_0211	1	NA	NA	NA	NA
SFTIF2_0212	46	SFTIF2	F	45.8499	Unfed	1.48611	5.60278	4.11667	4.315	NA	NA	NA	NA	NA	0.229	0.107	0.256	0.131	0.0530707	0.0247972	0.0593279	0.0303592	SFTIF2_0212	1	NA	NA	NA	NA
SFTIF2_0213	46	SFTIF2	F	NA	Unfed	0.0388889	6.93333	6.89444	3.722	162	163	112.81	43.525	43.7937	0.257	0.114	0.234	0.102	0.0690489	0.0306287	0.0628694	0.0274046	SFTIF2_0213	1	0.199306	0.214343	0.191795	0.199484
SFTIF2_0214	46	SFTIF2	M	NA	Unfed	0	0	0	4.71	120	106	115.94	25.4777	22.5053	0.219	0.111	0.213	0.099	0.0464968	0.0235669	0.0452229	0.0210191	SFTIF2_0214	1	-0.299235	-0.307515	-0.182463	-0.186805
SFTIF2_0215	46	SFTIF2	M	55.8555	Unfed	0.0972222	0.819444	0.722222	4.348	170	137	230.87	39.0984	31.5087	0.19	0.056	0.206	0.063	0.0436983	0.0128795	0.0473781	0.0144894	SFTIF2_0215	1	-0.0195161	-0.0198756	0.191033	0.190777
SFTIF2_0216	46	SFTIF2	M	56.7722	Unfed	7.60833	10.5667	2.95833	4.788	136	120	93.58	28.4043	25.0627	0.284	0.136	0.285	0.134	0.059315	0.0284043	0.0595238	0.0279866	SFTIF2_0216	1	-0.179942	-0.189849	-0.0624731	-0.067655
SFTIF2_0217	46	SFTIF2	M	NA	Unfed	3.93056	5.675	1.74444	4.528	174	184	77.22	38.4276	40.636	0.175	0.047	0.155	0.034	0.0386484	0.0103799	0.0342314	0.00750883	SFTIF2_0217	1	0.263683	0.259305	0.201513	0.199184
SFTIF2_0218	46	SFTIF2	M	91.3166	Unfed	3.88333	2.96111	-0.922222	NA	NA	NA	73.48	NA	NA	NA	NA	NA	NA	NA	NA	NA	NA	SFTIF2_0218	1	NA	NA	NA	NA
SFTIF2_0219	46	SFTIF2	M	76.211	Unfed	0.0527778	8.2	8.14722	3.9	119	120	106.66	30.5128	30.7692	0.198	0.054	0.172	0.062	0.0507692	0.0138462	0.0441026	0.0158974	SFTIF2_0219	1	-0.120491	-0.110081	-0.131392	-0.126091
SFTIF2_0220	46	SFTIF2	M	99.3721	Unfed	1.525	12.1	10.575	4.146	138	146	109.03	33.2851	35.2147	0.334	0.178	0.334	0.177	0.0805596	0.0429329	0.0805596	0.0426918	SFTIF2_0220	1	0.0578967	0.0622487	-0.00252805	-0.000352483
SFTIF2_0221	46	SFTIF2	M	NA	Unfed	0.144444	2.26944	2.125	4.248	83	94	170.73	19.5386	22.1281	0.25	0.171	0.254	0.166	0.0588512	0.0402542	0.0597928	0.0390772	SFTIF2_0221	1	-0.389459	-0.387514	-0.518596	-0.517663
SFTIF2_0222	46	SFTIF2	M	NA	Unfed	0.0527778	4.20278	4.15	4.63	186	171	142.54	40.1728	36.933	0.212	0.064	0.209	0.067	0.0457883	0.0138229	0.0451404	0.0144708	SFTIF2_0222	1	0.183954	0.177371	0.261188	0.257721
SFTIF2_0223	46	SFTIF2	M	50.2944	Unfed	0.0194444	0.833333	0.813889	4.227	98	104	77.06	23.1843	24.6037	0.249	0.134	0.238	0.115	0.058907	0.031701	0.0563047	0.0272061	SFTIF2_0223	1	-0.286927	-0.284491	-0.350909	-0.349722
SFTIF2_0224	46	SFTIF2	M	84.5777	Unfed	1.09444	6.38611	5.29167	4.63	165	162	95.73	35.6371	34.9892	0.279	0.13	0.276	0.128	0.0602592	0.0280778	0.0596112	0.0276458	SFTIF2_0224	1	0.129887	0.123304	0.141387	0.13792
SFTIF2_0225	46	SFTIF2	M	63.7888	Unfed	0	9.56111	9.56111	3.739	168	175	71.53	44.9318	46.804	0.191	0.003	0.194	0.005	0.0510832	0.000802354	0.0518855	0.00133726	SFTIF2_0225	1	0.269021	0.283607	0.226727	0.234183
SFTIF2_0226	46	SFTIF2	M	56.1166	Unfed	2.38333	11.8667	9.48333	4.81	139	128	70.71	28.8981	26.6112	0.24	0.089	0.26	0.102	0.049896	0.0185031	0.0540541	0.0212058	SFTIF2_0226	1	-0.116733	-0.127093	-0.042098	-0.0475142
SFTIF2_0227	50	SFTIF2	F	97.4221	Unfed	NA	NA	NA	NA	NA	NA	NA	NA	NA	NA	NA	NA	NA	NA	NA	NA	NA	SFTIF2_0227	1	NA	NA	NA	NA
SFTIF2_0228	50	SFTIF2	F	91.4777	Unfed	NA	NA	NA	3.812	117	126	108	30.6925	33.0535	NA	NA	NA	NA	NA	NA	NA	NA	SFTIF2_0228	1	-0.0650865	-0.0524159	-0.141153	-0.134685
SFTIF2_0229	50	SFTIF2	F	69.0333	Unfed	NA	NA	NA	4.269	139	132	88	32.5603	30.9206	0.204	0.083	0.221	0.089	0.0477864	0.0194425	0.0517686	0.020848	SFTIF2_0229	1	-0.0513809	-0.0499244	-0.00451622	-0.00383473
SFTIF2_0230	50	SFTIF2	F	84.761	Unfed	NA	NA	NA	4.535	117	131	103	25.7993	28.8864	0.183	0.031	0.144	0.028	0.0403528	0.00683572	0.031753	0.0061742	SFTIF2_0230	1	-0.0765035	-0.0810336	-0.195855	-0.198262
SFTIF2_0231	50	SFTIF2	F	45.2611	Unfed	NA	NA	NA	4.54	NA	NA	66	NA	NA	0.261	0.136	0.275	0.125	0.057489	0.0299559	0.0605727	0.027533	SFTIF2_0231	1	NA	NA	NA	NA
SFTIF2_0232	50	SFTIF2	F	58.7999	Unfed	NA	NA	NA	4.439	241	243	168	54.2915	54.7421	0.243	0.064	0.241	0.058	0.0547421	0.0144177	0.0542915	0.013066	SFTIF2_0232	1	0.547561	0.54515	0.533507	0.532193
SFTIF2_0233	50	SFTIF2	F	67.8666	Unfed	NA	NA	NA	3.473	159	127	95	45.7817	36.5678	0.282	0.135	0.272	0.132	0.0811978	0.0388713	0.0783185	0.0380075	SFTIF2_0233	1	-0.0301894	-0.00829444	0.194912	0.20614
SFTIF2_0234	50	SFTIF2	F	65.9944	Unfed	NA	NA	NA	3.882	137	121	120	35.2911	31.1695	0	0	0	0	0	0	0	0	SFTIF2_0234	1	-0.110851	-0.0999831	0.0109224	0.0164603
SFTIF2_0235	50	SFTIF2	F	94.1332	Unfed	NA	NA	NA	4.469	132	144	51	29.5368	32.222	0.286	0.087	0.258	0.092	0.0639964	0.0194674	0.057731	0.0205863	SFTIF2_0235	1	0.0223613	0.0192831	-0.0706093	-0.0722676
SFTIF2_0236	50	SFTIF2	F	64.5277	Unfed	NA	NA	NA	4.54	128	123	113	28.1938	27.0925	0.203	0.043	0.197	0.043	0.0447137	0.00947137	0.0433921	0.00947137	SFTIF2_0236	1	-0.139836	-0.144475	-0.106346	-0.10881
SFTIF2_0237	50	SFTIF2	F	47.8055	Unfed	NA	NA	NA	4.099	182	172	84	44.4011	41.9615	0.173	0	0.162	0	0.0422054	0	0.0395218	0	SFTIF2_0237	1	0.225089	0.23057	0.277816	0.280574
SFTIF2_0238	50	SFTIF2	F	84.361	Unfed	NA	NA	NA	3.54	125	121	82	35.3107	34.1808	0.233	0.137	0.228	0.136	0.0658192	0.0387006	0.0644068	0.0384181	SFTIF2_0238	1	-0.0841237	-0.0641212	-0.0516969	-0.0414459
SFTIF2_0239	50	SFTIF2	M	68.5221	Unfed	NA	NA	NA	4.452	NA	NA	164	NA	NA	0	0	0	0	0	0	0	0	SFTIF2_0239	1	NA	NA	NA	NA
SFTIF2_0240	50	SFTIF2	M	52.6777	Unfed	NA	NA	NA	3.892	156	154	79	40.0822	39.5683	0.131	0	0.125	0.036	0.0336588	0	0.0321172	0.00924974	SFTIF2_0240	1	0.129565	0.140179	0.139987	0.145394
SFTIF2_0241	50	SFTIF2	M	83.7888	Unfed	NA	NA	NA	4.011	112	104	78	27.9232	25.9287	0.212	0.086	0.212	0.07	0.0528546	0.021441	0.0528546	0.017452	SFTIF2_0241	1	-0.271725	-0.264094	-0.200856	-0.196989
SFTIF2_0242	50	SFTIF2	M	71.3999	Unfed	NA	NA	NA	3.677	NA	NA	12	NA	NA	0.167	0.039	0.159	0	0.0454175	0.0106065	0.0432418	0	SFTIF2_0242	1	NA	NA	NA	NA
SFTIF2_0243	50	SFTIF2	M	63.011	Unfed	NA	NA	NA	3.821	137	132	121	35.8545	34.5459	0.178	0.038	0.176	0.039	0.0465847	0.00994504	0.0460612	0.0102068	SFTIF2_0243	1	-0.0192499	-0.00681286	0.015911	0.0222583
SFTIF2_0244	50	SFTIF2	F	84.9721	Unfed	NA	NA	NA	4.731	154	151	86	32.5513	31.9171	0.299	0.147	0.312	0.161	0.0632002	0.0310717	0.065948	0.0340309	SFTIF2_0244	1	0.0533165	0.0445957	0.0655968	0.0610269
SFTIF2_0245	50	SFTIF2	F	78.4721	Unfed	NA	NA	NA	3.955	159	145	62	40.2023	36.6625	0.207	0.084	0.226	0.064	0.0523388	0.0212389	0.0571429	0.016182	SFTIF2_0245	1	0.0646924	0.0737157	0.153978	0.158564
SFTIF2_0246	50	SFTIF2	F	65.9666	Unfed	NA	NA	NA	3.515	148	157	98	42.1053	44.6657	0.214	0.056	0.217	0.065	0.0608819	0.0159317	0.0617354	0.0184922	SFTIF2_0246	1	0.178386	0.19909	0.119434	0.130047
SFTIF2_0247	50	SFTIF2	F	60.9999	Unfed	NA	NA	NA	4.41	159	167	110	36.0544	37.8685	NA	NA	0.158	0.065	NA	NA	0.0358277	0.0147392	SFTIF2_0247	1	0.174393	0.172632	0.119679	0.1187
SFTIF2_0248	50	SFTIF2	F	58.6499	Unfed	NA	NA	NA	4.82	190	182	312	39.4191	37.7593	0.271	0.131	0.27	0.132	0.0562241	0.0271784	0.0560166	0.0273859	SFTIF2_0248	1	0.234642	0.224075	0.269798	0.264276
SFTIF2_0249	50	SFTIF2	F	72.8999	Unfed	NA	NA	NA	5.674	147	152	98	25.9076	26.7889	0.191	0.07	0.234	0.086	0.0336623	0.012337	0.0412407	0.0151569	SFTIF2_0249	1	0.0072411	-0.0194813	-0.0381719	-0.0520305
SFTIF2_0250	50	SFTIF2	F	60.3833	Unfed	NA	NA	NA	4.573	123	117	66	26.897	25.585	0.259	0.163	0.32	0.203	0.0566368	0.035644	0.0699759	0.044391	SFTIF2_0250	1	-0.191945	-0.197302	-0.148473	-0.151307
SFTIF2_0251	50	SFTIF2	F	84.7944	Unfed	NA	NA	NA	4.374	128	138	75	29.2638	31.5501	0.239	0.093	0.24	0.09	0.0546411	0.021262	0.0548697	0.0205761	SFTIF2_0251	1	-0.0139712	-0.0149212	-0.0946132	-0.0951735
SFTIF2_0252	50	SFTIF2	F	98.811	Unfed	NA	NA	NA	4.688	128	144	154	27.3038	30.7167	0	0	0.195	0.071	0	0	0.0415956	0.0151451	SFTIF2_0252	1	0.00849612	0.000679683	-0.11645	-0.120553
SFTIF2_0253	50	SFTIF2	M	85.0944	Unfed	NA	NA	NA	4.117	160	162	62	38.8632	39.349	0.251	0.134	0.261	0.142	0.0609667	0.032548	0.0633957	0.0344911	SFTIF2_0253	1	0.163921	0.168968	0.147603	0.150137
SFTIF2_0254	50	SFTIF2	M	45.4333	Unfed	NA	NA	NA	4.689	126	134	75	26.8714	28.5775	0.254	0.152	0.237	0.145	0.0541693	0.0324163	0.0505438	0.0309234	SFTIF2_0254	1	-0.0635392	-0.0713768	-0.132265	-0.136379
SFTIF2_0255	50	SFTIF2	M	51.8333	Unfed	NA	NA	NA	3.76	133	133	82	35.3723	35.3723	0.199	0.08	0.19	0.07	0.0529255	0.0212766	0.0505319	0.018617	SFTIF2_0255	1	-0.00703866	0.0069923	-0.00865189	-0.00148209
SFTIF2_0256	50	SFTIF2	M	58.7722	Unfed	NA	NA	NA	4.247	136	129	68	32.0226	30.3744	0.232	0.125	0.24	0.121	0.0546268	0.0294325	0.0565105	0.0284907	SFTIF2_0256	1	-0.072873	-0.0709048	-0.0247079	-0.0237623
SFTIF2_0257	50	SFTIF2	M	83.0999	Unfed	NA	NA	NA	4.09	187	181	99	45.7213	44.2543	0.25	0.1	0.262	0.084	0.0611247	0.0244499	0.0640587	0.0205379	SFTIF2_0257	1	0.276728	0.282427	0.30561	0.308481
SFTIF2_0258	50	SFTIF2	M	NA	Unfed	NA	NA	NA	4.249	133	126	87	31.3015	29.654	0.321	0.121	0.315	0.171	0.0755472	0.0284773	0.0741351	0.0402448	SFTIF2_0258	1	-0.09654	-0.0946184	-0.0471619	-0.0462405
SFTIF2_0259	50	SFTIF2	M	60.8111	Unfed	NA	NA	NA	3.854	153	150	87	39.699	38.9206	0.231	0.123	0.232	0.115	0.0599377	0.0319149	0.0601972	0.0298391	SFTIF2_0259	1	0.106091	0.117677	0.123659	0.129567
SFTIF2_0260	50	SFTIF2	M	72.2388	Unfed	NA	NA	NA	3.698	144	140	117	38.94	37.8583	0.163	0.062	0.175	0.056	0.0440779	0.0167658	0.0473229	0.0151433	SFTIF2_0260	1	0.0490733	0.064751	0.0760493	0.0840688
SFTIF2_0261	50	SFTIF2	M	64.0722	Unfed	NA	NA	NA	3.942	171	176	109	43.379	44.6474	0	0	0	0	0	0	0	0	SFTIF2_0261	1	0.259397	0.268746	0.227774	0.232528
SFTIF2_0262	50	SFTIF2	M	49.3166	Unfed	NA	NA	NA	3.976	141	102	78	35.4628	25.6539	0.079	0.005	0.121	0	0.0198692	0.00125755	0.0304326	0	SFTIF2_0262	1	-0.288603	-0.280105	0.0321653	0.0364806
SFTIF2_0263	50	SFTIF2	M	72.4888	Unfed	NA	NA	NA	4.767	109	134	105	22.8655	28.1099	0.217	0.049	0.172	0.027	0.0455213	0.010279	0.0360814	0.00566394	SFTIF2_0263	1	-0.0683205	-0.0777921	-0.282396	-0.287353
SFTIF2_0264	50	SFTIF2	M	63.9721	Unfed	NA	NA	NA	4.282	NA	149	58	NA	34.7968	0.257	0.156	0.252	0.145	0.0600187	0.0364316	0.058851	0.0338627	SFTIF2_0264	1	0.0688822	0.0700376	NA	NA
SFTIF2_0265	50	SFTIF2	M	67.6055	Unfed	NA	NA	NA	4.063	154	156	78	37.903	38.3953	0.231	0.081	0.234	0.081	0.0568545	0.019936	0.0575929	0.019936	SFTIF2_0265	1	0.130007	0.136362	0.11354	0.116749
SFTIF2_0266	50	SFTIF2	M	54.7055	Unfed	NA	NA	NA	3.838	145	161	84	37.7801	41.9489	0.125	0.068	0.145	0.012	0.032569	0.0177176	0.0377801	0.00312663	SFTIF2_0266	1	0.178066	0.190063	0.0712656	0.0773861
SFTIF2_0267	51	SFTIF2	F	58.9222	Unfed	NA	NA	NA	4.724	NA	133	100	NA	28.1541	0.151	0.048	0.126	0.031	0.0319644	0.0101609	0.0266723	0.00656224	SFTIF2_0267	1	-0.0731851	-0.0817592	NA	NA
SFTIF2_0268	51	SFTIF2	F	65.9611	Unfed	NA	NA	NA	4.027	89	91	87	22.1008	22.5975	0.188	0	0.241	0.078	0.0466849	0	0.059846	0.0193693	SFTIF2_0268	1	-0.40641	-0.399174	-0.431973	-0.428309
SFTIF2_0269	51	SFTIF2	F	93.6555	Unfed	NA	NA	NA	4.166	133	118	78	31.9251	28.3245	0.137	0.011	0.129	0.016	0.0328853	0.00264042	0.030965	0.00384061	SFTIF2_0269	1	-0.15642	-0.152545	-0.0409484	-0.0390187
SFTIF2_0270	51	SFTIF2	F	78.3666	Unfed	NA	NA	NA	3.672	132	151	84	35.9477	41.122	0.281	0.16	0.277	0.157	0.0765251	0.043573	0.0754357	0.042756	SFTIF2_0270	1	0.126756	0.143132	-0.00873976	-0.000359671
SFTIF2_0271	51	SFTIF2	F	49.6611	Unfed	NA	NA	NA	4.643	153	159	85	32.9528	34.2451	0.165	0.038	0.132	0.019	0.0355374	0.00818436	0.0284299	0.00409218	SFTIF2_0271	1	0.110382	0.103521	0.064996	0.0613857
SFTIF2_0272	51	SFTIF2	F	78.961	Unfed	NA	NA	NA	3.779	152	154	79	40.2223	40.7515	0.228	0.115	0.237	0.127	0.0603334	0.0304313	0.062715	0.0336068	SFTIF2_0272	1	0.138104	0.151636	0.123292	0.130204
SFTIF2_0273	51	SFTIF2	F	NA	Unfed	NA	NA	NA	4.299	147	136	170	34.194	31.6353	0.234	0.09	0.24	0.082	0.0544313	0.0209351	0.0558269	0.0190742	SFTIF2_0273	1	-0.0235575	-0.0227946	0.0492367	0.0495603
SFTIF2_0274	51	SFTIF2	F	75.9499	Unfed	NA	NA	NA	4.514	152	150	55	33.673	33.23	0.138	0	0	0	0.0305716	0	0	0	SFTIF2_0274	1	0.0602796	0.0562092	0.0673136	0.0651432
SFTIF2_0275	51	SFTIF2	F	77.2832	Unfed	NA	NA	NA	4.246	139	137	84	32.7367	32.2657	0.236	0.095	0.244	0.087	0.0555817	0.022374	0.0574659	0.0204899	SFTIF2_0275	1	-0.0126363	-0.0106447	-0.00281466	-0.00185709
SFTIF2_0276	51	SFTIF2	F	49.8333	Unfed	NA	NA	NA	4.222	168	148	77	39.7916	35.0545	0.177	0.062	0.149	0	0.0419233	0.014685	0.0352913	0	SFTIF2_0276	1	0.0662379	0.0687908	0.188461	0.189708
SFTIF2_0277	51	SFTIF2	F	47.4055	Unfed	NA	NA	NA	4.384	151	155	63	34.4434	35.3558	0.305	0.181	0.307	0.176	0.0695712	0.0412865	0.0700274	0.040146	SFTIF2_0277	1	0.101538	0.100362	0.0699171	0.0692401
SFTIF2_0278	51	SFTIF2	F	51.9833	Unfed	NA	NA	NA	3.921	142	154	74	36.2153	39.2757	0.207	0.07	0.189	0.074	0.0527927	0.0178526	0.048202	0.0188727	SFTIF2_0278	1	0.127414	0.137292	0.0436199	0.048647
SFTIF2_0279	51	SFTIF2	F	80.3722	Unfed	NA	NA	NA	4.294	179	180	104	41.6861	41.919	0.247	0.071	0.239	0.055	0.0575221	0.0165347	0.0556591	0.0128086	SFTIF2_0279	1	0.257082	0.25796	0.246557	0.24694
SFTIF2_0280	51	SFTIF2	F	47.3833	Unfed	NA	NA	NA	4.682	174	190	75	37.1636	40.5809	0.218	0	0.187	0	0.0465613	0	0.0399402	0	SFTIF2_0280	1	0.286078	0.278388	0.190979	0.186941
SFTIF2_0281	51	SFTIF2	F	49.4777	Unfed	NA	NA	NA	NA	NA	NA	107	NA	NA	NA	NA	NA	NA	NA	NA	NA	NA	SFTIF2_0281	1	NA	NA	NA	NA
SFTIF2_0282	51	SFTIF2	F	NA	Unfed	NA	NA	NA	4.795	150	152	100	31.2826	31.6997	0.29	0.121	0.285	0.125	0.0604797	0.0252346	0.0594369	0.0260688	SFTIF2_0282	1	0.0560229	0.0459713	0.0350472	0.0297906
SFTIF2_0283	51	SFTIF2	F	59.0222	Unfed	NA	NA	NA	4.015	155	168	140	38.6052	41.8431	0.176	0.023	0.191	0.056	0.0438356	0.00572852	0.0475716	0.0139477	SFTIF2_0283	1	0.207559	0.215091	0.123756	0.127572
SFTIF2_0284	51	SFTIF2	M	48.2055	Unfed	NA	NA	NA	4.156	107	109	96	25.7459	26.2271	0.204	0.096	0.195	0.103	0.0490857	0.0230991	0.0469201	0.0247834	SFTIF2_0284	1	-0.23506	-0.230947	-0.257712	-0.255659
SFTIF2_0285	51	SFTIF2	M	NA	Unfed	NA	NA	NA	4.006	102	102	72	25.4618	25.4618	0.127	0.017	NA	NA	0.0317024	0.00424363	NA	NA	SFTIF2_0285	1	-0.290782	-0.283028	-0.293989	-0.290058
SFTIF2_0286	51	SFTIF2	M	NA	Unfed	NA	NA	NA	4.034	187	182	104	46.356	45.1165	0.296	0.181	0.295	0.175	0.0733763	0.0448686	0.0731284	0.0433813	SFTIF2_0286	1	0.286233	0.293298	0.309953	0.313528
SFTIF2_0287	51	SFTIF2	M	60.7388	Unfed	NA	NA	NA	4	84	85	85	21	21.25	0.121	0.003	0.119	0.002	0.0340366	0.000843882	0.033474	0.000562588	SFTIF2_0287	1	-0.472669	-0.464766	-0.487673	-0.483666
SFTIF2_0288	51	SFTIF2	M	65.7277	Unfed	NA	NA	NA	4.138	150	146	113	36.2494	35.2827	0.238	0.115	0.228	0.122	0.0575157	0.0277912	0.0550991	0.0294828	SFTIF2_0288	1	0.0584564	0.0629998	0.0814619	0.0837362
SFTIF2_0289	51	SFTIF2	M	79.5221	Unfed	NA	NA	NA	4.397	184	163	98	41.8467	37.0707	0.253	0.07	0.227	0.06	0.0575392	0.0159199	0.0516261	0.0136457	SFTIF2_0289	1	0.151005	0.149536	0.26664	0.265812
SFTIF2_0290	51	SFTIF2	M	52.5666	Unfed	NA	NA	NA	3.697	132	106	104	35.7046	28.6719	0.175	0.079	0.183	0.08	0.0473357	0.0213687	0.0494996	0.0216392	SFTIF2_0290	1	-0.229052	-0.213347	-0.0108769	-0.00284358
SFTIF2_0291	51	SFTIF2	M	69.3555	Unfed	NA	NA	NA	4.002	145	127	80	36.2319	31.7341	0.255	0.126	0.29	0.133	0.0637181	0.0314843	0.0724638	0.0332334	SFTIF2_0291	1	-0.071278	-0.0634248	0.0580862	0.0620683
SFTIF2_0292	51	SFTIF2	M	81.1944	Unfed	NA	NA	NA	4.415	169	152	73	38.2786	34.4281	0.235	0.078	0.222	0.075	0.0532276	0.017667	0.0502831	0.0169875	SFTIF2_0292	1	0.0799517	0.0780776	0.180317	0.17928
SFTIF2_0293	51	SFTIF2	M	54.9055	Unfed	NA	NA	NA	3.796	181	196	125	47.6818	51.6333	0.161	0.064	0.156	0.055	0.0424131	0.0168599	0.0410959	0.0144889	SFTIF2_0293	1	0.377965	0.391052	0.296495	0.303177
SFTIF2_0294	51	SFTIF2	M	50.4333	Unfed	NA	NA	NA	4.249	130	136	117	30.5954	32.0075	0.164	0.023	0.152	0.007	0.0385973	0.00541304	0.0357731	0.00164745	SFTIF2_0294	1	-0.020167	-0.0182454	-0.0699766	-0.0690551
SFTIF2_0295	51	SFTIF2	M	86.0555	Unfed	NA	NA	NA	4.447	NA	161	53	NA	36.2042	0.324	0.164	0.324	0.162	0.0728581	0.0368788	0.0728581	0.0364291	SFTIF2_0295	1	0.135383	0.132793	NA	NA
SFTIF2_0296	51	SFTIF2	M	88.6999	Unfed	NA	NA	NA	5.523	NA	126	64	NA	22.8137	0.327	0.166	0.327	0.154	0.059207	0.0300561	0.059207	0.0278834	SFTIF2_0296	1	-0.17254	-0.196591	NA	NA
SFTIF2_0297	51	SFTIF2	M	57.3499	Unfed	NA	NA	NA	3.928	116	123	69	29.5316	31.3136	0.237	0.106	0.207	0.096	0.060336	0.0269857	0.0526986	0.0244399	SFTIF2_0297	1	-0.0978716	-0.08817	-0.159179	-0.154243
SFTIF2_0298	51	SFTIF2	M	62.861	Unfed	NA	NA	NA	4.511	133	149	96	29.4835	33.0304	0.257	0.128	0.28	0.134	0.0569718	0.0283751	0.0620705	0.0297052	SFTIF2_0298	1	0.0537833	0.0497787	-0.0660084	-0.0681448
SFTIF2_0299	51	SFTIF2	M	73.7388	Unfed	NA	NA	NA	4.435	131	137	70	29.5378	30.8906	NA	NA	0.17	0.012	NA	NA	0.0383315	0.00270575	SFTIF2_0299	1	-0.0252578	-0.0275795	-0.0758084	-0.0770765
SFTIF2_0300	51	SFTIF2	M	67.011	Unfed	NA	NA	NA	4.439	105	107	66	23.654	24.1045	0.237	0.106	0.231	0.09	0.0533904	0.0238793	0.0520387	0.0202748	SFTIF2_0300	1	-0.272671	-0.275082	-0.297329	-0.298643
SFTIF2_0301	51	SFTIF2	M	57.1611	Unfed	NA	NA	NA	4.077	128	129	63	31.3956	31.6409	NA	NA	NA	NA	NA	NA	NA	NA	SFTIF2_0301	1	-0.0610337	-0.0550194	-0.0724654	-0.0694322
SFTIF2_0302	51	SFTIF2	M	63.3555	Unfed	NA	NA	NA	4.836	115	127	75	23.78	26.2614	0.241	0.092	0.247	0.103	0.0498346	0.019024	0.0510753	0.0212986	SFTIF2_0302	1	-0.126138	-0.137033	-0.233338	-0.239029
SFTIF2_0303	51	SFTIF2	M	63.0444	Unfed	NA	NA	NA	3.969	134	130	75	33.7617	32.7538	0.232	0	0.234	0	0.058453	0	0.0589569	0	SFTIF2_0303	1	-0.0455309	-0.0368577	-0.0181997	-0.0137945
SFTIF2_0304	51	SFTIF2	M	77.5388	Unfed	NA	NA	NA	3.694	126	114	59	34.1094	30.8609	0.167	0	0.18	0.017	0.0452084	0	0.0487277	0.00460206	SFTIF2_0304	1	-0.156057	-0.140272	-0.0571412	-0.0490664
SFTIF2_0305	51	SFTIF2	M	72.5721	Unfed	NA	NA	NA	NA	NA	NA	86	NA	NA	NA	NA	NA	NA	NA	NA	NA	NA	SFTIF2_0305	1	NA	NA	NA	NA
SFTIF2_0306	51	SFTIF2	M	55.6555	Unfed	NA	NA	NA	4.604	167	159	98	36.2728	34.5352	0.298	0.093	0.289	0.101	0.0647263	0.0201998	0.0627715	0.0219374	SFTIF2_0306	1	0.112827	0.106801	0.155209	0.152029
SFTIF2_0307	52	SFTIF2	F	96.9721	Unfed	11.2333	NA	NA	3.659	211	200	89	57.666	54.6597	0.201	0.054	0.195	0.05	0.054933	0.0147581	0.0532932	0.0136649	SFTIF2_0307	1	0.408821	0.425549	0.461434	0.469995
SFTIF2_0308	52	SFTIF2	F	67.8055	Unfed	14.35	NA	NA	NA	NA	NA	NA	NA	NA	NA	NA	NA	NA	NA	NA	NA	NA	SFTIF2_0308	1	NA	NA	NA	NA
SFTIF2_0309	52	SFTIF2	M	74.0833	Unfed	0.944444	NA	NA	4.012	177	173	103	44.1176	43.1206	0.186	0.092	0.203	0.098	0.0463609	0.0229312	0.0505982	0.0244267	SFTIF2_0309	1	0.237103	0.244709	0.256716	0.260571
SFTIF2_0310	52	SFTIF2	M	74.0166	Unfed	1.38056	NA	NA	4.115	135	128	87	32.8068	31.1057	0.223	0.077	0.231	0.081	0.054192	0.018712	0.0561361	0.0196841	SFTIF2_0310	1	-0.0715046	-0.0664092	-0.022143	-0.0195839
SFTIF2_0311	52	SFTIF2	M	70.1888	Unfed	12.5	NA	NA	NA	NA	NA	NA	NA	NA	NA	NA	NA	NA	NA	NA	NA	NA	SFTIF2_0311	1	NA	NA	NA	NA
SFTIF2_0312	52	SFTIF2	F	95.5999	Unfed	6.07778	NA	NA	3.854	163	205	76	42.2937	53.1915	0.216	0.086	0.221	0.085	0.0560457	0.0223145	0.057343	0.022055	SFTIF2_0312	1	0.418466	0.430051	0.186972	0.19288
SFTIF2_0313	52	SFTIF2	F	63.6166	Unfed	7.83889	NA	NA	3.958	140	128	69	35.3714	32.3396	0.204	0.044	0.188	0.051	0.0515412	0.0111167	0.0474987	0.0128853	SFTIF2_0313	1	-0.0602308	-0.0512827	0.026477	0.0310241
SFTIF2_0314	52	SFTIF2	M	90.5388	Unfed	0	NA	NA	3.811	101	94	48	26.5022	24.6654	0.167	0.068	0.198	0.078	0.0438205	0.0178431	0.0519549	0.0204671	SFTIF2_0314	1	-0.357998	-0.345301	-0.288124	-0.281643
SFTIF2_0315	52	SFTIF2	M	65.6999	Unfed	1.66944	NA	NA	3.695	138	111	106	37.3478	30.0406	0.196	0.069	0.207	0.067	0.0530447	0.0186739	0.0560217	0.0181326	SFTIF2_0315	1	-0.182804	-0.167046	0.0337453	0.0418063
SFTIF2_0316	52	SFTIF2	M	75.9721	Unfed	2.64722	NA	NA	3.762	133	121	94	35.3535	32.1637	0.276	0.144	0.28	0.144	0.0733652	0.0382775	0.0744285	0.0382775	SFTIF2_0316	1	-0.101751	-0.0877731	-0.00881938	-0.00167676
SFTIF2_0317	52	SFTIF2	M	77.9832	Unfed	1.31667	NA	NA	3.752	135	138	91	35.9808	36.7804	0	0	NA	0.028	0	0	NA	0.00746269	SFTIF2_0317	1	0.0304832	0.0447251	0.00694463	0.0142233
SFTIF2_0318	52	SFTIF2	F	99.1055	Unfed	5.96111	NA	NA	4.185	141	128	58	33.6918	30.5854	0.217	0.083	0.241	0.085	0.0518519	0.0198327	0.0575866	0.0203106	SFTIF2_0318	1	-0.0763931	-0.0729684	0.0160292	0.0177263
SFTIF2_0319	52	SFTIF2	F	88.6444	Unfed	4.46944	NA	NA	4.325	127	132	61	29.3642	30.5202	0.259	0.13	0.26	0.13	0.0598844	0.0300578	0.0601156	0.0300578	SFTIF2_0319	1	-0.055158	-0.0549922	-0.098908	-0.0988925
SFTIF2_0320	52	SFTIF2	F	74.7388	Unfed	12.5611	NA	NA	3.716	143	125	82	38.4822	33.6383	0.191	0.083	0.192	0.075	0.0513994	0.0223358	0.0516685	0.020183	SFTIF2_0320	1	-0.0656626	-0.0504658	0.0675512	0.0753226
SFTIF2_0321	52	SFTIF2	M	99.111	Unfed	1.13611	NA	NA	4.588	170	157	62	37.0532	34.2197	0.329	0.169	0.321	0.162	0.0717088	0.0368352	0.0699651	0.0353095	SFTIF2_0321	1	0.101178	0.0954967	0.17411	0.171109
SFTIF2_0322	52	SFTIF2	M	99.7388	Unfed	9.43056	NA	NA	4.608	148	150	65	32.1181	32.5521	0.349	0.182	0.353	0.184	0.0757378	0.0394965	0.0766059	0.0399306	SFTIF2_0322	1	0.0543064	0.0481947	0.0341537	0.03093
SFTIF2_0323	52	SFTIF2	M	77.3277	Unfed	0.772222	NA	NA	4.503	106	104	77	23.5399	23.0957	0.329	0.163	0.33	0.163	0.0730624	0.0361981	0.0732845	0.0361981	SFTIF2_0323	1	-0.305258	-0.309086	-0.292359	-0.294405
SFTIF2_0324	52	SFTIF2	M	50.6277	Unfed	0	NA	NA	4.129	118	109	85	28.5783	26.3986	0.199	0.048	0.21	0.053	0.0481957	0.0116251	0.0508598	0.012836	SFTIF2_0324	1	-0.233171	-0.228412	-0.157803	-0.155417
SFTIF2_0325	52	SFTIF2	M	91.311	Unfed	0.4	NA	NA	5.11	146	148	63	28.5714	28.9628	0.332	0.155	0.336	0.158	0.0649706	0.0303327	0.0657534	0.0309198	SFTIF2_0325	1	0.010915	-0.00543821	-0.0120218	-0.02053
SFTIF2_0326	52	SFTIF2	M	70.4888	Unfed	3.68889	NA	NA	4.028	153	144	105	37.9841	35.7498	0.297	0.147	0.288	0.142	0.0737339	0.0364945	0.0714995	0.0352532	SFTIF2_0326	1	0.0524715	0.0596833	0.109751	0.113402
SFTIF2_0327	52	SFTIF2	F	88.861	Unfed	1.29167	8.30556	7.01389	4.499	102	99	51	22.6717	22.0049	0.208	0.045	0.273	0.122	0.0462325	0.0100022	0.0606802	0.0271171	SFTIF2_0327	1	-0.354271	-0.358012	-0.330546	-0.332546
SFTIF2_0328	52	SFTIF2	F	75.8722	Unfed	6.64444	14.1389	7.49444	4.172	126	146	58	30.2013	34.9952	0.209	0.06	0.211	0.062	0.0500959	0.0143816	0.0505753	0.014861	SFTIF2_0328	1	0.0560849	0.0598178	-0.0954689	-0.0936128
SFTIF2_0329	52	SFTIF2	M	71.7499	Unfed	10.5611	12.6	2.03889	4.358	179	164	121	41.0739	37.6319	0.251	0.133	0.246	0.123	0.0575952	0.0305186	0.0564479	0.028224	SFTIF2_0329	1	0.159704	0.159117	0.241897	0.241524
SFTIF2_0330	52	SFTIF2	M	76.711	Unfed	3.28611	7.3	4.01389	3.469	97	98	93	27.9619	28.2502	0.173	0.057	0.174	0.059	0.0498703	0.0164312	0.0501585	0.0170078	SFTIF2_0330	1	-0.289075	-0.267066	-0.298918	-0.287632
SFTIF2_0331	52	SFTIF2	M	67.8999	Unfed	4.51111	4.4	-0.111111	4.167	205	186	NA	49.1961	44.6364	0.2	0.075	0.201	0.069	0.0479962	0.0179986	0.0482361	0.0165587	SFTIF2_0331	1	0.298572	0.302424	0.391637	0.393554
SFTIF2_0332	52	SFTIF2	F	82.4555	Unfed	4.82222	3.29722	-1.525	3.721	138	169	68	37.0868	45.4179	0.204	0.061	0.167	0.049	0.054824	0.0163934	0.0448804	0.0131685	SFTIF2_0332	1	0.235533	0.250596	0.0315367	0.0392394
SFTIF2_0333	52	SFTIF2	F	52.2333	Unfed	4.74722	6.04722	1.3	4.024	169	152	74	41.998	37.7734	0.24	0.07	0.22	0.059	0.0596421	0.0173956	0.054672	0.014662	SFTIF2_0333	1	0.106827	0.114137	0.209524	0.213226
SFTIF2_0334	52	SFTIF2	F	55.7944	Unfed	5.89444	5.63611	-0.258333	3.977	177	188	117	44.5059	47.2718	0.161	0	0.161	0	0.0404828	0	0.0404828	0	SFTIF2_0334	1	0.322793	0.331267	0.259476	0.263778
SFTIF2_0335	52	SFTIF2	F	57.1777	Unfed	0.219444	0.0583333	-0.161111	4.841	132	130	68	27.2671	26.854	0.215	0.074	0.209	0.07	0.0444123	0.0152861	0.0431729	0.0144598	SFTIF2_0335	1	-0.10309	-0.114087	-0.0957934	-0.101538
SFTIF2_0336	52	SFTIF2	M	78.8499	Unfed	0.886111	1.11667	0.230556	4.145	169	150	130	40.772	36.1882	0.207	0.074	0.198	0.079	0.0499397	0.0178528	0.0477684	0.0190591	SFTIF2_0336	1	0.0849953	0.0893712	0.200193	0.202381
SFTIF2_0337	52	SFTIF2	M	63.4388	Unfed	1.24444	4.71944	3.475	4.545	203	194	87	44.6645	42.6843	0.26	0.093	0.227	0.085	0.0572057	0.020462	0.049945	0.0187019	SFTIF2_0337	1	0.315519	0.310771	0.354483	0.351963
SFTIF2_0338	52	SFTIF2	M	81.1999	Unfed	0.0166667	0.911111	0.894444	4.577	145	144	88	31.6801	31.4617	0.228	0.087	0.229	0.018	0.0498143	0.0190081	0.0500328	0.00393271	SFTIF2_0338	1	0.0154407	0.00999758	0.0158013	0.0129226
SFTIF2_0339	52	SFTIF2	M	72.5888	Unfed	0.5	6.25556	5.75556	3.906	130	124	73	33.2821	31.746	0.203	0.033	0.211	0.035	0.0519713	0.00844854	0.0540195	0.00896057	SFTIF2_0339	1	-0.0881467	-0.0778887	-0.0434654	-0.0382424
SFTIF2_0340	52	SFTIF2	F	55.8833	Unfed	0.277778	2	1.72222	3.84	137	134	66	35.6771	34.8958	0.189	0.015	0.186	0.006	0.0492187	0.00390625	0.0484375	0.0015625	SFTIF2_0340	1	-0.00564957	0.00629621	0.0143487	0.0204425
SFTIF2_0341	52	SFTIF2	F	76.5777	Unfed	8.46111	1.78889	-6.67222	5.46	135	145	61	24.7253	26.5568	0.328	0.164	0.32	0.163	0.0600733	0.0300366	0.0586081	0.0298535	SFTIF2_0341	1	-0.0287636	-0.0516783	-0.11122	-0.123114
SFTIF2_0342	52	SFTIF2	F	62.2722	Unfed	0.244444	0.705556	0.461111	3.792	111	124	72	29.2722	32.7004	0.236	0.105	0.228	0.105	0.0622363	0.0276899	0.0601266	0.0276899	SFTIF2_0342	1	-0.0795623	-0.0663707	-0.19214	-0.185403
SFTIF2_0343	52	SFTIF2	F	60.3722	Unfed	4.90278	2.60278	-2.3	3.766	114	125	94	30.2708	33.1917	0.233	0.13	0.228	0.123	0.0618694	0.0345194	0.0605417	0.0326606	SFTIF2_0343	1	-0.0695361	-0.0556631	-0.163305	-0.156216
SFTIF2_0344	52	SFTIF2	F	62.6555	Unfed	3.14167	4.24167	1.1	4.01	155	157	52	38.6534	39.1521	0.21	0.066	0.241	0.064	0.0523691	0.0164589	0.0600998	0.0159601	SFTIF2_0344	1	0.140202	0.147857	0.124149	0.128029
SFTIF2_0345	52	SFTIF2	F	88.7443	Unfed	3.5	2.54167	-0.958333	3.93	161	161	NA	40.9669	40.9669	0.209	0.079	NA	NA	0.0531807	0.0201018	NA	NA	SFTIF2_0345	1	0.171201	0.180852	0.168475	0.173385
SFTIF2_0346	52	SFTIF2	F	75.8444	Unfed	1.36667	3.77222	2.40556	3.961	141	162	78	35.5971	40.8988	0.18	0	0.18	0	0.0454431	0	0.0454431	0	SFTIF2_0346	1	0.175116	0.183989	0.0333559	0.0378642
SFTIF2_0347	61	SFTIF2	F	54.4222	Unfed	0.636111	5.13611	4.5	4.535	131	150	167	28.8864	33.0761	0.139	NA	0.137	0.059	0.0306505	NA	0.0302095	0.0130099	SFTIF2_0347	1	0.0589344	0.0544043	-0.0828315	-0.0852391
SFTIF2_0348	61	SFTIF2	F	74.8221	Unfed	4.04167	13.95	9.90833	5.014	116	113	NA	23.1352	22.5369	0.328	0.176	0.333	0.182	0.0654168	0.0351017	0.066414	0.0362984	SFTIF2_0348	1	-0.253413	-0.267888	-0.236065	-0.243604
SFTIF2_0349	61	SFTIF2	F	72.1222	Unfed	0.0361111	1.525	1.48889	4.14	128	113	110	30.9179	27.2947	0.274	0.169	0.28	0.169	0.0661836	0.0408213	0.0676329	0.0408213	SFTIF2_0349	1	-0.197902	-0.193407	-0.0772953	-0.0750457
SFTIF2_0350	61	SFTIF2	M	68.7444	Unfed	0.0166667	5.56944	5.55278	4.069	113	115	104	27.771	28.2625	0.211	0.08	0.213	0.073	0.0518555	0.0196609	0.052347	0.0179405	SFTIF2_0350	1	-0.175345	-0.169136	-0.196489	-0.193356
SFTIF2_0351	61	SFTIF2	M	60.0388	Unfed	0.0333333	1.10278	1.06944	5.091	271	216	102	53.2312	42.4278	0.321	0.187	0.312	0.17	0.0630524	0.0367315	0.0612846	0.0333923	SFTIF2_0351	1	0.390061	0.374076	0.607664	0.599346
SFTIF2_0352	61	SFTIF2	F	61.1444	Unfed	2.45833	10.0472	7.58889	3.843	137	131	92	35.6492	34.088	0.165	0.097	0.203	0.09	0.0429352	0.0252407	0.0528233	0.0234192	SFTIF2_0352	1	-0.0285184	-0.0166499	0.0141027	0.0201566
SFTIF2_0353	61	SFTIF2	M	80.2499	Unfed	0.1	6.08056	5.98056	3.475	109	129	83	31.3669	37.1223	0.211	0.127	0.211	0.117	0.0607194	0.0365468	0.0607194	0.0336691	SFTIF2_0353	1	-0.0147309	0.00710701	-0.182826	-0.171627
SFTIF2_0354	61	SFTIF2	M	63.6388	Unfed	5.28333	7.85	2.56667	3.819	159	181	106	41.6339	47.3946	0.193	0.051	0.204	0.061	0.0505368	0.0133543	0.0534171	0.0159728	SFTIF2_0354	1	0.296597	0.309086	0.164999	0.171373
SFTIF2_0355	61	SFTIF2	M	79.0944	Unfed	0	10.3	10.3	3.949	145	154	82	36.7182	38.9972	0.174	0.044	0.181	0.048	0.0440618	0.0111421	0.0458344	0.012155	SFTIF2_0355	1	0.125351	0.134525	0.0622854	0.0669488
SFTIF2_0356	61	SFTIF2	M	85.1888	Unfed	0	0.872222	0.872222	3.931	81	114	139	20.6054	29.0003	0.193	0.06	0.19	0.047	0.0490969	0.0152633	0.0483338	0.0119562	SFTIF2_0356	1	-0.174079	-0.164453	-0.51856	-0.513663
SFTIF2_0357	61	SFTIF2	F	71.0333	Unfed	0.141667	8.44722	8.30556	3.379	93	95	132	27.5229	28.1148	0.188	0.054	0.187	0.057	0.0556378	0.0159811	0.0553418	0.0168689	SFTIF2_0357	1	-0.312547	-0.287935	-0.33275	-0.32012
SFTIF2_0358	61	SFTIF2	M	65.5777	Unfed	0	5.37222	5.37222	3.972	97	104	93	24.4209	26.1833	0.156	NA	0.155	0.043	0.0392749	NA	0.0390232	0.0108258	SFTIF2_0358	1	-0.268893	-0.260295	-0.341567	-0.3372
SFTIF2_0359	61	SFTIF2	F	54.6222	Unfed	1.36389	0.0833333	-1.28056	4.2	101	93	125	24.0476	22.1429	0.176	0.062	0.176	0	0.0419048	NA	0.0419048	0	SFTIF2_0359	1	-0.396861	-0.39379	-0.318737	-0.317223
SFTIF2_0360	61	SFTIF2	F	73.0499	Unfed	6.09167	2.41389	-3.67778	4.924	152	143	85	30.8692	29.0414	0.314	0.163	0.322	0.149	0.0637693	0.0331032	0.065394	0.03026	SFTIF2_0360	1	-0.0127068	-0.0253877	0.0399307	0.0333174
SFTIF2_0361	61	SFTIF2	M	43.4222	Unfed	1.19722	0	-1.19722	5.28	126	124	103	23.8636	23.4848	0.251	0.077	0	0	0.0475379	0.0145833	0	0	SFTIF2_0361	1	-0.1755	-0.195095	-0.169655	-0.179835
SFTIF2_0362	62	SFTIF2	F	73.8277	Unfed	5.55	NA	NA	5.248	173	195	72	32.9649	37.157	0.255	0.09	0.252	0.068	0.0485899	0.0171494	0.0480183	0.0129573	SFTIF2_0362	1	0.278979	0.259987	0.14927	0.1394
SFTIF2_0363	62	SFTIF2	M	97.9999	Unfed	0.372222	NA	NA	5.355	123	127	53	22.9692	23.7162	0.333	0.175	0.337	0.169	0.0621849	0.0326797	0.0629318	0.0315593	SFTIF2_0363	1	-0.155683	-0.176674	-0.198195	-0.209096
SFTIF2_0364	62	SFTIF2	M	38.8944	Unfed	0	NA	NA	4.886	162	185	59	33.156	37.8633	0.211	0.064	0.21	0.06	0.0431846	0.0130986	0.0429799	0.01228	SFTIF2_0364	1	0.24705	0.235136	0.106087	0.0998693
SFTIF2_0365	62	SFTIF2	M	67.1722	Unfed	6.89167	NA	NA	5.507	163	181	73	29.5987	32.8673	0.366	0.211	0.353	0.205	0.0664609	0.0383149	0.0641002	0.0372253	SFTIF2_0365	1	0.190516	0.166752	0.0745553	0.0622234
SFTIF2_0366	62	SFTIF2	F	67.2277	Unfed	0	NA	NA	4.062	115	113	82	28.3112	27.8188	0	0	0.138	0.055	0	0	0.0339734	0.0135401	SFTIF2_0366	1	-0.19239	-0.186011	-0.178403	-0.175181
SFTIF2_0367	62	SFTIF2	M	76.0444	Unfed	0	NA	NA	4.261	89	98	66	20.8871	22.9993	0.235	0.147	0.245	0.143	0.0551514	0.0344989	0.0574982	0.0335602	SFTIF2_0367	1	-0.348672	-0.347029	-0.449763	-0.448986
SFTIF2_0368	62	SFTIF2	F	73.7833	Unfed	0	NA	NA	4.26	140	149	89	32.8638	34.9765	0.176	0.064	0.207	0.087	0.0413146	0.0150235	0.0485915	0.0204225	SFTIF2_0368	1	0.0703751	0.0720406	0.00331701	0.00410635
SFTIF2_0369	62	SFTIF2	M	83.1833	Unfed	0	NA	NA	4.328	148	163	72	34.1959	37.6617	0.197	0.064	0.172	0.076	0.0455176	0.0147874	0.0397412	0.0175601	SFTIF2_0369	1	0.155589	0.155686	0.0538988	0.0538789
SFTIF2_0370	62	SFTIF2	M	89.311	Unfed	0.188889	3.25556	3.06667	5.162	125	130	73	24.2154	25.184	0.289	0.166	0.289	0.164	0.0559861	0.0321581	0.0559861	0.0317706	SFTIF2_0370	1	-0.121697	-0.139053	-0.170504	-0.179529
SFTIF2_0371	62	SFTIF2	M	79.8666	Unfed	0.575	10.6806	10.1056	4.515	116	115	78	25.6921	25.4707	0.146	0.021	0.193	0.053	0.0323367	0.00465116	0.0427464	0.0117386	SFTIF2_0371	1	-0.205488	-0.20958	-0.203046	-0.205228
SFTIF2_0372	62	SFTIF2	M	79.911	Unfed	5.35278	0.716667	-4.63611	4.908	190	189	60	38.7123	38.5086	NA	NA	0.226	0.067	NA	NA	0.0460473	0.0136512	SFTIF2_0372	1	0.267139	0.25478	0.264099	0.257652
SFTIF2_0373	62	SFTIF2	F	69.3944	Unfed	1.25833	0.988889	-0.269444	4.679	172	147	58	36.76	31.417	0.263	0.12	0.261	0.099	0.0562086	0.0256465	0.0557811	0.0211584	SFTIF2_0373	1	0.0296723	0.0220462	0.17962	0.175615
PAMOF1_0001	39	PAMOF1	F	NA	Unfed	0.0166667	NA	NA	4.599	238	241	129.33	51.7504	52.4027	0	0	0	0	0	0	0	0	PAMOF1_0001	0	0.0309237	0.0310319	0.0146114	0.00878225
PAMOF1_0002	39	PAMOF1	F	60.2888	Unfed	3.86111	NA	NA	4.725	226	228	127.2	47.8307	48.254	0	0	0	0	0	0	0	0	PAMOF1_0002	0	-0.0351897	-0.0349297	-0.0388452	-0.052848
PAMOF1_0003	39	PAMOF1	F	63.2277	Unfed	6.31667	NA	NA	4.726	240	240	100.46	50.7829	50.7829	0	0	0	0	0	0	0	0	PAMOF1_0003	0	0.0160201	0.0162813	0.0212452	0.00717845
PAMOF1_0004	39	PAMOF1	F	87.64	Unfed	0.483333	NA	NA	4.514	260	283	200.5	57.5986	62.6938	0	0	0	0	0	0	0	0	PAMOF1_0004	0	0.198933	0.198936	0.10421	0.104022
PAMOF1_0005	39	PAMOF1	F	64.6444	Unfed	2.25833	NA	NA	4.743	227	227	132.05	47.86	47.86	0	0	0	0	0	0	0	0	PAMOF1_0005	0	-0.0410852	-0.0408038	-0.0346723	-0.0498249
PAMOF1_0006	39	PAMOF1	F	90.1499	Unfed	4.16667	NA	NA	4.624	238	246	114.14	51.4706	53.2007	0	0	0	0	0	0	0	0	PAMOF1_0006	0	0.0493197	0.0494584	0.0142662	0.00679766
PAMOF1_0007	39	PAMOF1	F	70.0555	Unfed	8.95278	NA	NA	4.906	222	217	99.56	45.2507	44.2316	0	0	0	0	0	0	0	0	PAMOF1_0007	0	-0.0994668	-0.0989956	-0.0590964	-0.084467
PAMOF1_0008	39	PAMOF1	F	91.9332	Unfed	3.7	NA	NA	3.709	217	191	117.67	58.5063	51.4964	0	0	0	0	0	0	0	0	PAMOF1_0008	0	-0.116758	-0.117858	-0.0640675	-0.00485636
PAMOF1_0009	39	PAMOF1	F	63.2888	Unfed	2.26111	NA	NA	4.112	248	251	134.43	60.3113	61.0409	0	0	0	0	0	0	0	0	PAMOF1_0009	0	0.115733	0.115212	0.0628963	0.0909152
PAMOF1_0010	39	PAMOF1	F	44.4666	Unfed	1.63889	NA	NA	4.631	234	210	108.87	50.529	45.3466	0	0	0	0	0	0	0	0	PAMOF1_0010	0	-0.109501	-0.109354	-0.00277963	-0.0107057
PAMOF1_0011	39	PAMOF1	F	62.0499	Unfed	2.79167	NA	NA	4.47	230	229	130.35	51.4541	51.2304	0	0	0	0	0	0	0	0	PAMOF1_0011	0	-0.00892831	-0.00897984	-0.0177684	-0.014994
MOPAF1_0001	39	MOPAF1	F	65.7667	Unfed	0.433333	NA	NA	4.385	231	236	100.17	52.6796	53.8198	0	0	0	0	0	0	0	0	MOPAF1_0001	0	0.0484629	0.101152	-0.0193987	0.0548654
MOPAF1_0002	39	MOPAF1	F	NA	Unfed	4.62778	NA	NA	4.522	251	228	106.32	55.5064	50.4202	0	0	0	0	0	0	0	0	MOPAF1_0002	0	0.0281459	0.0547028	0.0892069	0.126638
MOPAF1_0003	39	MOPAF1	F	NA	Unfed	0	NA	NA	4.841	229	214	132.5	47.3043	44.2057	0	0	0	0	0	0	0	0	MOPAF1_0003	0	-0.00382852	-0.035174	0.0541336	0.009953
MOPAF1_0004	39	MOPAF1	F	61.3555	Unfed	5.83333	NA	NA	4.596	251	223	80.19	54.6127	48.5205	0	0	0	0	0	0	0	0	MOPAF1_0004	0	0.0134479	0.0262171	0.102698	0.120696
MOPAF1_0005	39	MOPAF1	F	40.1555	Unfed	0.733333	NA	NA	4.838	217	211	124.4	44.8532	43.6131	0	0	0	0	0	0	0	0	MOPAF1_0005	0	-0.0182319	-0.0490508	-0.000206282	-0.0436447
MOPAF1_0006	39	MOPAF1	F	57.2111	Unfed	8.13889	NA	NA	4.635	197	198	130.9	42.5027	42.7184	0	0	0	0	0	0	0	0	MOPAF1_0006	0	-0.101565	-0.0959735	-0.132528	-0.124646
MOPAF1_0007	39	MOPAF1	M	48.6555	Unfed	0	NA	NA	4.82	229	264	129.84	47.5104	54.7718	0	0	0	0	0	0	0	0	MOPAF1_0007	0	0.204142	0.17649	0.0505202	0.0115445
MOPAF1_0008	39	MOPAF1	M	NA	Unfed	0.527778	NA	NA	4.581	209	210	135.62	45.6232	45.8415	0	0	0	0	0	0	0	0	MOPAF1_0008	0	-0.048122	-0.032576	-0.0831375	-0.0612258
MOPAF1_0009	39	MOPAF1	M	52.7067	Unfed	0.458333	NA	NA	4.641	230	215	142.95	49.5583	46.3262	0	0	0	0	0	0	0	0	MOPAF1_0009	0	-0.0185984	-0.0141055	0.0234231	0.0297556
MOPAF1_0010	39	MOPAF1	M	63.8499	Unfed	0.838889	NA	NA	4.821	200	194	128.32	41.4852	40.2406	0	0	0	0	0	0	0	0	MOPAF1_0010	0	-0.103853	-0.131682	-0.084712	-0.123936
MOTIF1_0001	41	MOTIF1	F	48.3999	Unfed	1.24722	NA	NA	4.698	189	180	75.45	40.2299	38.3142	0	0	0	0	0	0	0	0	MOTIF1_0001	1	-0.0491141	-0.0768648	0.00125506	-0.0197639
MOTIF1_0002	41	MOTIF1	F	46.55	Unfed	1.95278	NA	NA	4.746	189	182	106.31	39.823	38.3481	0	0	0	0	0	0	0	0	MOTIF1_0002	1	-0.0658424	-0.0697678	-0.020512	-0.0234852
MOTIF1_0003	41	MOTIF1	M	72.4166	Unfed	0.125	NA	NA	5.018	213	197	126.36	42.4472	39.2587	0	0	0	0	0	0	0	0	MOTIF1_0003	1	-0.138934	-0.0122415	-0.0203006	0.0756587
MOTIF1_0004	41	MOTIF1	M	45.4389	Unfed	0	NA	NA	4.475	179	174	322.08	40	38.8827	0	0	0	0	0	0	0	0	MOTIF1_0004	1	0.0498744	-0.0918561	0.051027	-0.0563226
MOTIF1_0005	41	MOTIF1	M	53.5388	Unfed	1.225	NA	NA	4.594	165	168	169.08	35.9164	36.5694	0	0	0	0	0	0	0	0	MOTIF1_0005	1	-0.0569346	-0.137153	-0.0866115	-0.147371
MOTIF1_0006	41	MOTIF1	M	43.2888	Unfed	NA	NA	NA	NA	NA	NA	NA	NA	NA	NA	NA	NA	NA	NA	NA	NA	NA	MOTIF1_0006	NA	NA	NA	NA	NA
MOTIF1_0007	41	MOTIF1	M	66.1222	Unfed	0.0166667	NA	NA	4.847	179	191	110.7	36.9301	39.4058	0	0	0	0	0	0	0	0	MOTIF1_0007	1	-0.0751191	-0.0296896	-0.119964	-0.0855552
MOTIF1_0008	41	MOTIF1	M	58.8388	Unfed	0	NA	NA	4.881	208	205	127.7	42.6142	41.9996	0	0	0	0	0	0	0	0	MOTIF1_0008	1	-0.0234842	0.0383288	0.0152197	0.0620381
MOTIF1_0009	41	MOTIF1	M	57.4777	Unfed	0.0166667	NA	NA	4.833	210	229	105.02	43.4513	47.3826	0	0	0	0	0	0	0	0	MOTIF1_0009	1	0.114234	0.152884	0.0459511	0.0752254
MOTIF1_0010	41	MOTIF1	M	54.9777	Unfed	0	NA	NA	4.573	167	159	135.6	36.5187	34.7693	0	0	0	0	0	0	0	0	MOTIF1_0010	1	-0.0994743	-0.190431	-0.0647524	-0.133645
MOTIF1_0011	41	MOTIF1	M	56.6833	Unfed	0.0166667	NA	NA	4.9	225	252	100.7	45.9184	51.4286	0	0	0	0	0	0	0	0	MOTIF1_0011	1	0.172318	0.243237	0.0854628	0.139178
MOTIF1_0012	41	MOTIF1	M	46.5833	Unfed	0.0166667	NA	NA	4.69	220	213	130.61	46.9083	45.4158	0	0	0	0	0	0	0	0	MOTIF1_0012	1	0.123878	0.0921332	0.156785	0.132741
MOTIF1_0013	41	MOTIF1	M	45.4833	Unfed	1.86667	NA	NA	4.821	191	213	105.43	39.6183	44.1817	0	0	0	0	0	0	0	0	MOTIF1_0013	1	0.0485974	0.0814207	-0.0435596	-0.0186986
TIMOF1_0001	41	TIMOF1	F	NA	Unfed	7.35556	NA	NA	4.321	NA	NA	139.79	NA	NA	0	0	0	0	0	0	0	0	TIMOF1_0001	1	NA	NA	NA	NA
TIMOF1_0002	41	TIMOF1	F	59.7722	Unfed	2.89722	NA	NA	4.56	208	196	112.64	45.614	42.9825	0	0	0	0	0	0	0	0	TIMOF1_0002	1	0.128264	0.135995	0.119617	0.113298
TIMOF1_0003	41	TIMOF1	F	50.4666	Unfed	0.169444	NA	NA	4.534	174	188	105.13	38.3767	41.4645	0	0	0	0	0	0	0	0	TIMOF1_0003	1	0.084066	0.0965456	-0.052891	-0.0630915
TIMOF1_0004	41	TIMOF1	F	59.9222	Unfed	1.80278	NA	NA	4.555	200	179	125.35	43.9078	39.2975	0	0	0	0	0	0	0	0	TIMOF1_0004	1	0.037051	0.0456925	0.0815423	0.074479
TIMOF1_0005	41	TIMOF1	F	58.7777	Unfed	2.44167	NA	NA	4.934	209	180	135	42.3591	36.4816	0	0	0	0	0	0	0	0	TIMOF1_0005	1	0.0779263	0.0201844	0.0420406	0.0892373
TIMOF1_0006	41	TIMOF1	F	57.1999	Unfed	1.16667	NA	NA	4.599	194	179	123.84	42.1831	38.9215	0	0	0	0	0	0	0	0	TIMOF1_0006	1	0.0412974	0.0419543	0.0410374	0.0405005
TIMOF1_0007	41	TIMOF1	F	58.9999	Unfed	0	NA	NA	4.615	190	122	124.16	41.1701	26.4355	0	0	0	0	0	0	0	0	TIMOF1_0007	1	-0.340533	-0.342761	0.0165742	0.0183951
TIMOF1_0008	41	TIMOF1	M	56.8999	Unfed	0.7	NA	NA	4.527	180	192	156.82	39.7614	42.4122	0	0	0	0	0	0	0	0	TIMOF1_0008	1	0.104437	0.1182	-0.0173749	-0.0286243
TIMOF1_0009	41	TIMOF1	M	67.2999	Unfed	0.552778	NA	NA	4.69	157	156	112.58	33.4755	33.2623	0	0	0	0	0	0	0	0	TIMOF1_0009	1	-0.0875774	-0.103195	-0.19105	-0.178285
TIMOF1_0010	41	TIMOF1	M	NA	Unfed	0.330556	NA	NA	4.427	172	167	117.62	38.8525	37.7231	0	0	0	0	0	0	0	0	TIMOF1_0010	1	-0.0449315	-0.0126157	-0.0394954	-0.0659095
PATIF1_0001	44	PATIF1	F	39.8277	Unfed	3.03611	NA	NA	5.232	240	255	747.13	45.8716	48.7385	0	0	0	0	0	0	0	0	PATIF1_0001	1	-0.0610751	0.0757136	-0.0821421	0.0040925
PATIF1_0002	44	PATIF1	F	74.0388	Unfed	6.58056	NA	NA	4.781	210	222	589.22	43.9239	46.4338	0	0	0	0	0	0	0	0	PATIF1_0002	1	0.0220216	-0.0278195	-0.0650183	-0.0964392
PATIF1_0003	44	PATIF1	F	49.7222	Unfed	9.58333	NA	NA	5.671	320	346	321.93	56.4274	61.0122	0	0	0	0	0	0	0	0	PATIF1_0003	1	0.045957	0.349558	0.0708823	0.262279
PATIF1_0004	44	PATIF1	F	55.0666	Unfed	2.25278	NA	NA	4.899	230	237	167.91	46.9484	48.3772	0	0	0	0	0	0	0	0	PATIF1_0004	1	0.0274454	0.0280824	-0.0147945	-0.0143929
PATIF1_0005	44	PATIF1	M	35.7888	Unfed	2.025	NA	NA	4.597	228	209	313.38	49.5976	45.4644	0	0	0	0	0	0	0	0	PATIF1_0005	1	0.0581922	-0.0729016	0.0828103	0.000165864
PATIF1_0006	44	PATIF1	M	63.2888	Unfed	5.775	NA	NA	4.793	228	206	176.56	47.5694	42.9793	0	0	0	0	0	0	0	0	PATIF1_0006	1	-0.0589443	-0.103595	0.0130302	-0.0151188
PATIF1_0007	44	PATIF1	M	69.1555	Unfed	2.09722	NA	NA	4.596	221	207	967.94	48.0853	45.0392	0	0	0	0	0	0	0	0	PATIF1_0007	1	0.0491118	-0.0824324	0.0519909	-0.0309374
PATIF1_0008	44	PATIF1	M	57.7166	Unfed	0.116667	NA	NA	4.703	206	192	197.33	43.8018	40.825	0	0	0	0	0	0	0	0	PATIF1_0008	1	-0.0827085	-0.166605	-0.0567587	-0.109649
TIPAF1_0001	44	TIPAF1	F	73.7166	Unfed	0.455556	NA	NA	4.868	236	238	105.81	48.4799	48.8907	0	0	0	0	0	0	0	0	TIPAF1_0001	1	-0.0790607	-0.035031	-0.0828965	-0.0381579
TIPAF1_0002	44	TIPAF1	F	79.211	Unfed	5.275	NA	NA	5.218	306	305	167.62	58.6432	58.4515	0	0	0	0	0	0	0	0	TIPAF1_0002	1	0.097702	0.186011	0.106447	0.196178
TIPAF1_0003	44	TIPAF1	F	69.3999	Unfed	0.352778	NA	NA	4.977	303	313	189.59	60.88	62.8893	0	0	0	0	0	0	0	0	TIPAF1_0003	1	0.172138	0.230291	0.144548	0.203637
TIPAF1_0004	44	TIPAF1	M	56.1499	Unfed	0	NA	NA	4.597	232	226	186.41	50.4677	49.1625	0	0	0	0	0	0	0	0	TIPAF1_0004	1	-0.0719931	-0.0644932	-0.0419043	-0.0342836
TIPAF1_0005	44	TIPAF1	M	65.8166	Unfed	0	NA	NA	4.604	248	244	237.65	53.8662	52.9974	0	0	0	0	0	0	0	0	TIPAF1_0005	1	0.0030781	0.0115484	0.0232441	0.0318507
TIPAF1_0006	44	TIPAF1	M	NA	Unfed	0	NA	NA	4.546	245	242	280.8	53.8935	53.2336	0	0	0	0	0	0	0	0	TIPAF1_0006	1	0.00786269	0.00824769	0.02393	0.0243212
TIPAF1_0007	44	TIPAF1	M	70.9777	Unfed	0	NA	NA	3.658	220	222	210.6	60.1422	60.6889	0	0	0	0	0	0	0	0	TIPAF1_0007	1	0.144716	0.00649805	0.136694	-0.00374937
TIPAF1_0008	44	TIPAF1	M	NA	Unfed	0.847222	NA	NA	4.274	216	215	1015	50.5381	50.3042	0	0	0	0	0	0	0	0	TIPAF1_0008	1	-0.0470978	-0.0860605	-0.0394825	-0.0790725
TIPAF1_0009	44	TIPAF1	M	63.9444	Unfed	0	NA	NA	4.526	231	234	217.21	51.0384	51.7013	0	0	0	0	0	0	0	0	TIPAF1_0009	1	-0.0212274	-0.0236544	-0.0304391	-0.0329052
TIPAF1_0010	44	TIPAF1	M	30.7944	Unfed	0	NA	NA	4.529	211	222	206.58	46.5887	49.0174	0	0	0	0	0	0	0	0	TIPAF1_0010	1	-0.0745514	-0.0765558	-0.121671	-0.123707
TIPAF1_0011	44	TIPAF1	M	78.861	Unfed	0	NA	NA	NA	NA	NA	172.04	NA	NA	NA	NA	NA	NA	NA	NA	NA	NA	TIPAF1_0011	NA	NA	NA	NA	NA
TIPAF1_0012	44	TIPAF1	M	57.5999	Unfed	0	NA	NA	4.367	204	202	135.36	46.714	46.256	0	0	0	0	0	0	0	0	TIPAF1_0012	1	-0.131567	-0.156801	-0.11847	-0.144111
